# Supplementary material for: Evolution and enrichment of CYP5035 in Polyporales: functionality of an understudied P450 family
Source: Appl Microbiol Biotechnol. 2021 Aug 30;105(18):6779–92. doi: 10.1007/s00253-021-11444-2 (PMC8426240; doi:10.1007/s00253-021-11444-2)
Supplement: Supplementary file 2 — (XLSX 44 kb) [file 253_2021_11444_MOESM2_ESM.xlsx]

## Sheet: Title page
							Applied Microbiology and Biotechnology
					Supporting Information
						Online Resource 1
							for
	Evolution and Enrichment of CYP5035 and CYP5136 in Polyporales:
	Functionality of an understudied P450 family
						Nico D. Fessner,1 David R. Nelson2 and Anton Glieder1,*
			1	Institute of Molecular Biotechnology, Graz University of Technology, NAWI Graz, Petersgasse 14/3, Austria
			2	Department of Microbiology, Immunology and Biochemistry, University of Tennessee Health Science Center, Memphis, TN 38163, USA
			*	corresponding author: Anton Glieder
				E-mail: a.glieder@tugraz.at
				phone: (+43)-316-873-4074
				Fax: (+43)-316-873-9302

## Sheet: Online Resource 1
DOI	10.1371/journal.pone.0086683					10.1016/j.phytochem.2014.11.019		10.1038/srep11087		This work					10.3852/13-002		10.1016/j.funbio.2016.11.006	10.1186/1471-2164-15-635	This work using data from		10.1371/journal.pgen.1004759
																			10.1371/journal.pone.0095616
P450 family (CYP)	P. chrysosporium	P. carnosa	A. bisporus	P. placenta	S. lacrymans	Ganoderma sp.	G. lucidum	G. sinense		P. brumalis	P. arcularius	L. tigrinus	P. squamosus		B. adusta	P. brevispora	H. irregulare	L. rhinoceritis	T. vesicolor		P. gigantea
51	1	2	1	1	1	1	2	1		1	1	1	1		1	1	1	1	1		1
53	1	7	2	7	1	1	1	1		1	1	1	1		8	1	1	1	2		6
61	1	1	1	1	2	1	1	1		1	1	1	1		1	1	1	1	1		1
63	7	9	6	5	7	5	6	7		4	4	4	5		5	7	4	5	5		4
66																		2
502	1	1	1	4	2	1	1	1		2	2	2	1		3	1	5	1	5		2
504					1													6
505	7	4		2		3	4	3		2	2	3	2			3	1	5	3		4
509																		1			2
512	14	27	12	14	11	19	22	31		13	15	10	8		18	6	3	6	7		6
526					1
530			1															1
537				2		1	1	2		1	1	1	1					1	3
548					1
553					1
613					3
620		1	2		4													3	1
634					1
642						1	1	1
645					1
661					4														2
5025		1			1
5027				9												7
5032			3		1
5035	13	14		3	3	13	16	25		21	23	16	19		6	10	3	6	6		3
5036	5	8			1										3	5					5
5037	5	8	5	13	18	5	6	6		5	4	4	5		5	10	7	14	16		7
5046																		2
5065			3		2	1	1	1		2	2	2	2			4	5	5	1
5068			1
5070																		1
5082					1
5093																					1
5136	5	8			5	9	7	9		12	11	10	10		6	3	4	3	4		5
5137	2	4	1	6	6	1	1	1		1	1	1	1		1	1		1	1
5138	1	2		1	1	1	1	1		1	1	1	1		1	1	1	1	2		1
5139	1	11	3	8	1	4	7	8		2	2	3	2		3	4	4	4	14		3
5140	1	1	1	1	1	1	1	2		1	2	1	1		2	1	1	1			1
5141	7	9	7	4	5	2	2	2		3	3	3	3		8	5	1		3		7
5142	7	8	1		2					2	2	1	1		5	7		1			4
5143	2	2			2										1		2		6		2
5144	34	71	43	3	29	4	3	4		4	4	4	4		67	12	49	35	48		24
5145	3	2	1		1																4
5146	6	15			2					1	1	1			7	3		1	1		3
5147	6	7														2		1	1		2
5148	2	7	2	1	1	3	2	4		1	1		1		2	2	1		1		3
5149	1	3		1									1			1
5150	7	10	12	23	2	33	36	39		27	26	27	27		18	20	10	20	43		11
5151	1	2	1	1	3	1	1	1		1	1	1	1		1	2	1	2	1		1
5152	2	4		2	12	1	1	1		1	1	1	1		3	2	2	1	2		2
5153		1	1												1	1	1
5154	1	4			5										2	2					3
5155	1	1								1	1	2	1		1			1	1		1
5156	2	1	1	1	5	1	1	1		1	1	1	1		1	1	1	1	1		2
5157	1	1			1										1			1	1		1
5158	1	5		2		1	1	1		1	2	1	1		3	1		1			2
5323																1
5339				2
5340				1		3	2	1		1	1	1	2				5		1
5341				3		2	2	1		1	2	1	1		1		2		1
5342				1
5343				1
5344				3						1	2	3	1			43	10
5346				1
5347				2		1	1	1		1	1	1	1
5348				34		4	3	3		3	3	3	4				1
5349				2		1	1	1			1
5350				11												1
5351				1		1	1	1								4
5352				1											1		3
5353				1
5354				2								1
5355				1
5356				1
5357						2	2	2		3	3	1	1			1
5358						2	1	2		2	2		2			1	1
5359						40	47	53		47	47	54	58
5360						1	1	1		1	1	1	1
5361						1	1	1
5362						1	1	1		1	1	1	1
5363							1									2
5364						4	3	2		2	3				1
5365						1	1	1		3	3	4	5		1
5366						1	1	1		1	1	1	1
5374															1
5416																	1	1
5424															3	2
5427															3
5428															1
5429															1		1	1
5430																	1	1
5431																	1	1
5432																	1	1
5433																1
5434																23
5445				1
6001		4																1			2
6004																		1
6005						2	2	2							2	3	2	2
NA			3		7														1		1
???										6	6	9	4
P450 count	149	266	115	184	159	181	197	228		186	193	184	185		199	209	138	146	186		127
% of 512	9.39597	10.1504	10.4348	7.6087	6.91824	10.4972	11.1675	13.5965	#DIV/0!	6.98925	7.77202	5.43478	4.32432	#DIV/0!	9.04523	2.87081	2.17391	4.10959	3.76344		4.72441
% of 5035	8.72483	5.26316	0	1.63043	1.88679	7.18232	8.12183	10.9649	#DIV/0!	11.2903	11.9171	8.69565	10.2703	#DIV/0!	3.01508	4.78469	2.17391	4.10959	3.22581		2.3622
% of 5136	3.3557	3.00752	0	0	3.14465	4.97238	3.5533	3.94737	#DIV/0!	6.45161	5.69948	5.43478	5.40541	#DIV/0!	3.01508	1.43541	2.89855	2.05479	2.15054		3.93701
% of 5141	4.69799	3.38346	6.08696	2.17391	3.14465	1.10497	1.01523	0.877193	#DIV/0!	1.6129	1.5544	1.63043	1.62162	#DIV/0!	4.0201	2.39234	0.724638	0	1.6129		5.51181
% of 5144	22.8188	26.6917	37.3913	1.63043	18.239	2.20994	1.52284	1.75439	#DIV/0!	2.15054	2.07254	2.17391	2.16216	#DIV/0!	33.6683	5.74163	35.5072	23.9726	25.8065		18.8976
% of 5150	4.69799	3.7594	10.4348	12.5	1.25786	18.232	18.2741	17.1053	#DIV/0!	14.5161	13.4715	14.6739	14.5946	#DIV/0!	9.04523	9.56938	7.24638	13.6986	23.1183		8.66142
% of 5144	0	0	0	0	0	22.0994	23.8579	23.2456	#DIV/0!	25.2688	24.3523	29.3478	31.3514	#DIV/0!	0	0	0	0	0		0
% of 5035,5136,5150	16.7785	12.0301	10.4348	14.1304	6.28931	30.3867	29.9492	32.0175	#DIV/0!	32.2581	31.0881	28.8043	30.2703	#DIV/0!	15.0754	15.7895	12.3188	19.863	28.4946		14.9606
% of 5035,5136,5150,5141,512	30.8725	25.5639	26.9565	23.913	16.3522	41.989	42.132	46.4912	#DIV/0!	40.8602	40.4145	35.8696	36.2162	#DIV/0!	28.1407	21.0526	15.2174	23.9726	33.871		25.1969
