# Supplementary material for: Evolution and enrichment of CYP5035 in Polyporales: functionality of an understudied P450 family
Source: Appl Microbiol Biotechnol. 2021 Aug 30;105(18):6779–92. doi: 10.1007/s00253-021-11444-2 (PMC8426240; doi:10.1007/s00253-021-11444-2)
Supplement: Supplementary file 3 — (XLSX 172 kb) [file 253_2021_11444_MOESM3_ESM.xlsx]

## Sheet: Title page
							Applied Microbiology and Biotechnology
					Supporting Information
						Online Resource 2
							for
	Evolution and Enrichment of CYP5035 and CYP5136 in Polyporales:
	Functionality of an understudied P450 family
						Nico D. Fessner,1 David R. Nelson2 and Anton Glieder1,*
			1	Institute of Molecular Biotechnology, Graz University of Technology, NAWI Graz, Petersgasse 14/3, Austria
			2	Department of Microbiology, Immunology and Biochemistry, University of Tennessee Health Science Center, Memphis, TN 38163, USA
			*	corresponding author: Anton Glieder
				E-mail: a.glieder@tugraz.at
				phone: (+43)-316-873-4074
				Fax: (+43)-316-873-9302

## Sheet: P. arcularius
															Chosen			CYP	Nr.
	Sequence ID	Hit type	PSSM-ID	From	To	E-Value	Bitscore	Accession	Shortname		Incomplete			FCPD family assignment	CYP5035s	Protein sequence		51	1
Q#1	536006	superfamily	386267	42	488	5.33697e-20	107359	cl12078	p450	superfamily	-	-		5366				53	1
Q#2	593528	superfamily	386267	40	522	3.12593e-61	222148	cl12078	p450	superfamily	-	-		5150				61	1
	579848	superfamily	386267	17	93	0.408803	430303	cl12078	p450	superfamily	N	-						63	4
Q#3	560790	superfamily	386267	80	521	2.0216e-56	205.97	cl12078	p450	superfamily	-	-		5140				502	2
Q#4	477387	superfamily	386267	56	547	2.30531e-52	198266	cl12078	p450	superfamily	-	-		51				505	2
Q#5	561511	superfamily	386267	99	536	7.47601e-72	250653	cl12078	p450	superfamily	-	-		63
Q#6	658545	superfamily	386267	30	497	6.48644e-64	227926	cl12078	p450	superfamily	-	-		502				512	15
Q#7	580991	superfamily	386267	37	514	2.73611e-62	224459	cl12078	p450	superfamily	-	-		5150
Q#8	478773	superfamily	386267	37	513	1.9427e-58	211748	cl12078	p450	superfamily	-	-		5150				530
Q#9	658552	superfamily	386267	37	513	2.66766e-61	222148	cl12078	p450	superfamily	-	-		5150				537	1
Q#10	538088	superfamily	386267	28	492	1.70918e-65	232163	cl12078	p450	superfamily	-	-		502
Q#11	129741	superfamily	386267	38	521	9.93788e-69	241408	cl12078	p450	superfamily	-	-		5150
Q#12	594622	superfamily	386267	129	447	1.03537e-47	184013	cl12078	p450	superfamily	N	-		5365
Q#13	479337	superfamily	386267	49	475	4.16854e-71	246416	cl12078	p450	superfamily	-	-		5152				620
Q#14	581329	superfamily	386267	105	479	3.31435e-48	186325	cl12078	p450	superfamily	-	-		61
Q#15	594805	superfamily	386267	37	484	2.35333e-59	215.6	cl12078	p450	superfamily	-	-		5037				661
Q#16	658901	superfamily	386267	42	487	2.28617e-62	223689	cl12078	p450	superfamily	-	-		5037
Q#17	594952	superfamily	386267	34	432	3.30426e-26	124693	cl12078	p450	superfamily	-	-		512
Q#18	581595	superfamily	386267	61	471	8.23305e-32	141256	cl12078	p450	superfamily	-	-		512
Q#19	581596	superfamily	386267	7	430	9.09193e-35	148.19	cl12078	p450	superfamily	-	-		512
Q#20	594957	superfamily	386267	33	518	7.61141e-71	246801	cl12078	p450	superfamily	-	-		5136
Q#21	539360	superfamily	386267	34	527	2.5499e-72	248342	cl12078	p450	superfamily	-	-		5136				5035	23
Q#22	659192	superfamily	386267	41	484	3.7014e-67	234.86	cl12078	p450	superfamily	-	-		5359
Q#23	595132	superfamily	386267	51	493	1.05696e-61	222919	cl12078	p450	superfamily	-	-		5359				5037	4
Q#24	217978	superfamily	386267	51	490	1.68583e-72	251038	cl12078	p450	superfamily	-	-		5359				5065	2
Q#25	595134	superfamily	386267	47	475	1.61773e-62	224845	cl12078	p450	superfamily	-	-		5359
Q#26	624427	superfamily	386267	49	485	4.01127e-58	212903	cl12078	p450	superfamily	-	-		5359
Q#27	581800	superfamily	386267	48	484	4.24469e-53	199807	cl12078	p450	superfamily	-	-		5359				5136	11
Q#28	218197	superfamily	386267	94	547	3.0687e-68	238326	cl12078	p450	superfamily	-	-		5359				5137	1
Q#29	581809	superfamily	386267	40	486	1.24111e-65	232549	cl12078	p450	superfamily	-	-		5359				5138	1
Q#30	539654	superfamily	386267	35	513	1.69162e-55	206.74	cl12078	p450	superfamily	-	-		5150				5139	2
Q#31	227973	superfamily	386267	48	445	1.03139e-51	193643	cl12078	p450	superfamily	-	-		5359				5140	2
Q#32	659256	superfamily	386267	51	447	2.18343e-62	222148	cl12078	p450	superfamily	-	-		5359				5141	3
Q#33	643322	superfamily	386267	42	467	4.48345e-60	217526	cl12078	p450	superfamily	-	-		5359				5142	2
Q#34	562530	superfamily	386267	40	469	2.52942e-55	205199	cl12078	p450	superfamily	-	-		5359				5143
Q#35	481770	superfamily	386267	35	505	3.00446e-59	216.37	cl12078	p450	superfamily	-	-		5150				5144	4
Q#36	278097	superfamily	386267	34	508	2.83387e-63	227156	cl12078	p450	superfamily	-	-		5150
Q#37	595715	superfamily	386267	36	497	4.23861e-31	139.33	cl12078	p450	superfamily	-	-		512				5146	1
Q#38	540845	superfamily	386267	61	492	5.96171e-29	133167	cl12078	p450	superfamily	-	-		512
Q#39	482521	superfamily	386267	96	500	1.59638e-37	157.82	cl12078	p450	superfamily	-	-		5364				5148	1
Q#40	322895	superfamily	386267	30	468	2.44811e-69	241793	cl12078	p450	superfamily	-	-		5357
Q#41	651118	superfamily	386267	102	527	1.45114e-42	172072	cl12078	p450	superfamily	-	-		5364				5150	26
Q#42	542019	superfamily	386267	111	509	1.52968e-40	166294	cl12078	p450	superfamily	-	-		5364				5151	1
Q#43	596278	superfamily	386267	93	508	1.52857e-53	201347	cl12078	p450	superfamily	-	-		5035				5152	1
Q#44	583037	superfamily	386267	116	514	2.67519e-54	203273	cl12078	p450	superfamily	-	-		5150
Q#45	651168	superfamily	386267	46	513	9.47839e-56	207511	cl12078	p450	superfamily	-	-		5150
Q#46	483272	superfamily	386267	121	526	7.38838e-45	177.85	cl12078	p450	superfamily	-	-		5150				5155	1
Q#47	483404	superfamily	386267	194	482	1.69485e-19	105818	cl12078	p450	superfamily	N	-		5347				5156	1
Q#48	596366	superfamily	386267	28	481	1.37808e-70	245.26	cl12078	p450	superfamily	-	-		5360				5157
Q#49	483652	superfamily	386267	40	534	5.6813e-60	216.37	cl12078	p450	superfamily	-	-		5151				5158	2
Q#50	660397	superfamily	386267	13	302	9.55558e-09	740021	cl12078	p450	superfamily	-	-		505
Q#51	484469	superfamily	386267	60	498	8.08455e-54	201733	cl12078	p450	superfamily	-	-		5359				5340	1
Q#52	516981	superfamily	386267	10	433	2.95247e-68	237941	cl12078	p450	superfamily	-	-		5359				5341	2
Q#53	596855	superfamily	386267	4	400	2.34162e-51	193258	cl12078	p450	superfamily	-	-		5359
Q#54	484614	superfamily	386267	43	485	1.51192e-56	209051	cl12078	p450	superfamily	-	-		5359				5344	2
Q#55	596871	superfamily	386267	43	497	3.3817e-76	258357	cl12078	p450	superfamily	-	-		5359
Q#56	644448	superfamily	386267	33	517	4.41536e-57	210592	cl12078	p450	superfamily	-	-		5136				5347	1
Q#57	583821	superfamily	386267	99	549	6.04941e-62	225.23	cl12078	p450	superfamily	-	-		63				5348	3
Q#58	583913	superfamily	386267	31	525	9.33758e-73	251808	cl12078	p450	superfamily	-	-		5137				5349	1
Q#59	597164	superfamily	386267	40	496	2.7017e-68	236786	cl12078	p450	superfamily	-	-		???				5357	3
Q#60	584056	superfamily	386267	35	488	9.872e-37	149345	cl12078	p450	superfamily	-	-		512				5358	2
Q#61	485429	superfamily	386267	35	488	1.83781e-34	148575	cl12078	p450	superfamily	-	-		512				5359	47
Q#62	413458	superfamily	386267	32	505	6.91651e-67	236.4	cl12078	p450	superfamily	-	-		5150				5360	1
Q#63	518012	superfamily	386267	44	467	3.30116e-55	205199	cl12078	p450	superfamily	-	-		5144				5362	1
	486090	superfamily	386267	2	95	0.00663934	353263	cl12078	p450	superfamily	N	-						5364	3
Q#64	518528	superfamily	386267	42	511	5.34875e-63	226	cl12078	p450	superfamily	-	-		5359				5365	3
Q#65	584392	superfamily	386267	37	475	2.28406e-68	239482	cl12078	p450	superfamily	-	-		5359				5366	1
Q#66	486432	superfamily	386267	1	408	2.20384e-70	242564	cl12078	p450	superfamily	-	-		5359
Q#67	609542	superfamily	386267	50	492	2.13445e-69	242564	cl12078	p450	superfamily	-	-		5359				???	6
Q#68	564198	superfamily	386267	57	493	2.55669e-67	237171	cl12078	p450	superfamily	-	-		5359
Q#69	545400	superfamily	386267	39	507	3.11171e-65	232163	cl12078	p450	superfamily	-	-		5139					193
Q#70	564210	superfamily	386267	48	476	1.08346e-67	237171	cl12078	p450	superfamily	-	-		5359
Q#71	645008	superfamily	386267	44	464	1.1395e-60	216.37	cl12078	p450	superfamily	-	-		5359
Q#72	597885	superfamily	386267	48	495	6.74371e-54	202118	cl12078	p450	superfamily	-	-		5359
Q#73	487219	superfamily	386267	3	436	1.92689e-53	199421	cl12078	p450	superfamily	-	-		5357
Q#74	652223	superfamily	386267	110	544	1.0861e-46	180932	cl12078	p450	superfamily	-	-		5035	CYP5035S6	MRVVGQSAVPTIILALIAHQIFRRHETYYISVHASLLFGVPAGVVLALCWGSHPANALHIGLEVFKTYLITLGISVAVYRVSPWHPLARFPGPYLRRISHFVSACIYIPGNRSRHFAALHRQYGDVVRTGPNELCIVDPSMIPHILGVPGVPKGPIWVGGSLSYKTLPLVGIADTEEHMLRRRAWNRGLAPPALREYEVVTASRAKQLVQRLQEQVGEMNLGDWMNRFTYDFMSDMAFGGGSELLNDGDKDNMWTTISDAMKIAMFLGHVPWLGVYLGYIPPAVSQLKRLLSRGEELAAQRLARGSTTRDLFHYLNNEDLPDKEPAPRRQLIDDGVLAVVAGSDTTSIVLTSTFYCVLTNPDAYEELQAEIDRHFPQGDDPYITQHHRNMPYLQAVINE…
Q#75	519317	superfamily	386267	174	558	1.61033e-36	155509	cl12078	p450	superfamily	-	-		5035	CYP5035AU1	MLKRAYSSPGAVSVALALITHQVFRRYETYSWFIHGCLLFGPPTLVATFVSDTADTTRSLLQGFFRALPIHLITLSISVILYRLSPLHPLAGYPGPLSRKVSMLVPAYLSLSGRKCQYSQALHKQYGDVVRTGPNELSIIDTAAMQHLWNLPRGPMNVGISLSDKLVPLMGIQDPAEHARRRRPWNRGMSQAAVKEYEHVFADRVHLLVRRLEEQPGKADLAKWIEYLTYDFMCDMAFGGGSELLREGDKESVFSVMEHGLMVAGALMLVPWLGVYMGYIPGAAKALATLHQTGTRFVLERLERGSTTRDLFHYLNNEDLPDTPPPPRQHLVDDGILAVVAGSDTVSSTATSLIYCLITHPDAYADLKVEVDKYYHPGDDPCNPRHYQDMHYLNAVINE…
Q#76	519322	superfamily	386267	193	534	2.92532e-34	148.96	cl12078	p450	superfamily	N	-		5035
	584822	superfamily	386267	1	98	1.25419e-08	657571	cl12078	p450	superfamily	N	-
Q#77	652228	superfamily	386267	183	384	1.43985e-07	682241	cl12078	p450	superfamily	NC	-		5035
Q#78	598120	superfamily	386267	83	513	1.04595e-17	100.81	cl12078	p450	superfamily	-	-		5156
Q#79	585007	superfamily	386267	92	481	1.05436e-64	230237	cl12078	p450	superfamily	-	-		5141
Q#80	598232	superfamily	386267	202	494	4.7724e-33	142027	cl12078	p450	superfamily	N	-		512
Q#81	585120	superfamily	386267	64	486	2.6685e-29	131241	cl12078	p450	superfamily	-	-		512
Q#82	598234	superfamily	386267	60	491	1.46359e-35	151657	cl12078	p450	superfamily	-	-		512
Q#83	52385	superfamily	386267	35	470	5.08477e-38	158205	cl12078	p450	superfamily	-	-		512
Q#84	585508	superfamily	386267	1	595	1.11443e-46	184399	cl12078	p450	superfamily	-	-		5138
	488976	superfamily	386267	610	988	0.000275006	443418	cl12078	p450	superfamily	-	-
Q#85	598718	superfamily	386267	6	424	7.91038e-68	236.4	cl12078	p450	superfamily	-	-		5065
Q#86	613998	superfamily	386267	53	509	8.32346e-73	251808	cl12078	p450	superfamily	-	-		5344
Q#87	489225	superfamily	386267	35	514	3.98229e-62	224074	cl12078	p450	superfamily	-	-		5150
Q#88	585702	superfamily	386267	52	457	1.2497e-59	213674	cl12078	p450	superfamily	-	-		5144
Q#89	78860	superfamily	386267	41	472	6.54001e-59	214444	cl12078	p450	superfamily	-	-		5357
Q#90	489477	superfamily	386267	56	487	8.86237e-58	211748	cl12078	p450	superfamily	-	-		5359
Q#91	598902	superfamily	386267	41	501	1.03576e-71	248727	cl12078	p450	superfamily	-	-		5348
Q#92	645653	superfamily	386267	33	526	8.39417e-68	239097	cl12078	p450	superfamily	-	-		5136
Q#93	585905	superfamily	386267	32	507	5.58275e-74	255275	cl12078	p450	superfamily	-	-		5136
	575626	superfamily	386267	6	423	4.25712e-49	187095	cl12078	p450	superfamily	-	-
Q#94	521853	superfamily	386267	121	568	7.10611e-41	167835	cl12078	p450	superfamily	-	-		5035
Q#95	521854	superfamily	386267	85	511	4.07686e-42	170531	cl12078	p450	superfamily	-	-		5035	CYP5035N6	MFRRHETYSIAIHALLLFGAPLLLTVGTASTLTFGVLLSACWTYLVTLILSILLYRLSHLHPLSKYPGPICCRASKLWHACVVLKGRQHEYLQALHERYGDVVRIGPNDLSIRDASLIPAILGASGVPKGPNFHGSMLTATNPPMVGIQDTRLHLARRRPWARGLALSALKEYHRLVGKRTNQLVHLLENRHGTVVVLGEMFDYFSYDLMCDMAFGGGAELMEEGDPKQVWCLLTEGLEAGASFHQMDWLGVYFGHIPAVVKPLQTFLTHGKTLALERMQRGSTRRDLFHYLNEEDLPERTSPPLQQLVDDGILAIVGGSDTTSSCLTSVFFALLTHPETYVKLQAEVDKYYPAGENPCATKQHRDMTYLHAVINEALRLFPPVMTLSTRKVPARAPGV…
Q#96	548323	superfamily	386267	36	509	1.58083e-51	195955	cl12078	p450	superfamily	-	-		5150
Q#97	616801	superfamily	386267	63	453	4.64628e-71	246801	cl12078	p450	superfamily	-	-		5146
Q#98	565622	superfamily	386267	56	487	2.31614e-58	213289	cl12078	p450	superfamily	-	-		5359
Q#99	523239	superfamily	386267	121	443	2.99386e-55	204044	cl12078	p450	superfamily	-	-		5365
Q#100	576254	superfamily	386267	30	474	1.25644e-39	162827	cl12078	p450	superfamily	-	-		5142
Q#101	663628	superfamily	386267	44	495	1.0439e-57	209051	cl12078	p450	superfamily	-	-		5359
Q#102	550216	superfamily	386267	35	516	5.24429e-64	229467	cl12078	p450	superfamily	-	-		5150
Q#103	646392	superfamily	386267	30	469	4.35969e-74	254505	cl12078	p450	superfamily	-	-		5358
Q#104	587429	superfamily	386267	36	507	5.58637e-58	213289	cl12078	p450	superfamily	-	-		5150
Q#105	600528	superfamily	386267	33	510	3.1806e-58	210977	cl12078	p450	superfamily	-	-		5150
Q#106	663938	superfamily	386267	35	512	1.86868e-59	217141	cl12078	p450	superfamily	-	-		5150
Q#107	493524	superfamily	386267	28	476	1.91914e-56	207896	cl12078	p450	superfamily	-	-		---
Q#108	551231	superfamily	386267	27	449	5.18017e-39	160901	cl12078	p450	superfamily	-	-		537
Q#109	587771	superfamily	386267	44	522	5.88967e-56	207511	cl12078	p450	superfamily	-	-		5340
Q#110	664247	superfamily	386267	91	537	5.71302e-47	184013	cl12078	p450	superfamily	-	-		5035	CYP5035S7	MSLREVSPLTIPLAIATHQVFRRYEIYSVSVHACLFLVPPALVAAHISSQSYSPSSIPATFVIALVSYVAAIAASVIVYRLSPLHPLARYPGPVWRKVSMIGPAILATTGNRAWAFADMHRKYGDIVRSGPNELSIIDPSFIGPLLGASGLPKGPYHVGASVTPEHVSMAGLQDIPYHLQRRRPWNRGLNPSALKDYQPLIVERLQLLVRRLHEQSGIIDLGLWLKYFAYDFMSDMAFGGGSELLKDGDKNNIWSIIEEGMVFATILHTLPWLGAYLFKIPGSVKPLLAMQQTTARLAEERFKRGSKTRDLYYYLSNEDLPDKPPPPLRELADDGVLAVVAGSDTASLTMTSVFYLLLTHPEAYTKLQEEIDTSYHPGEPNAGTKRHREMPYLHAVINE…
Q#111	525426	superfamily	386267	34	507	1.08645e-57	212133	cl12078	p450	superfamily	-	-		5150
Q#112	551670	superfamily	386267	95	566	3.51401e-57	212518	cl12078	p450	superfamily	-	-		5150
Q#113	601004	superfamily	386267	1030	1102	0.00212994	417321	cl12078	p450	superfamily	C	-		???
Q#114	654155	superfamily	386267	18	243	1.33934e-36	147419	cl12078	p450	superfamily	N	-		5359
Q#115	664361	superfamily	386267	58	482	1.38142e-44	176695	cl12078	p450	superfamily	-	-		5359
Q#116	494347	superfamily	386267	46	480	1.87752e-66	234.86	cl12078	p450	superfamily	-	-		5359
Q#117	182864	superfamily	386267	38	473	8.05597e-75	256431	cl12078	p450	superfamily	-	-		5359
Q#118	664364	superfamily	386267	55	492	1.06866e-72	251423	cl12078	p450	superfamily	-	-		5359
Q#119	494507	superfamily	386267	61	536	1.70876e-47	185169	cl12078	p450	superfamily	-	-		5136
Q#120	196845	superfamily	386267	114	537	2.30453e-49	190562	cl12078	p450	superfamily	-	-		5035	CYP5035N5	MELDGHIYVWSPERLTATYAAVLGLLTHQVFRRHETYCISAHLTLLLAPPLLIALTVSDSWQCIPKTRLLVSYAAYLSTLVLSLVSYRLSPLHPLARYPGPLGCRVSKLWMASLSRAGYQHVYYRDLHKRYGSVVRIGPNELSIREPSAVMALVGPSGLPKGPHVTGRLLTDKDLPMIGIEDLSTHMTRRRAWNRGFSSAAIAEYEELVGRRAMQLVQRLEEHQGKQVDIERWFDYFSYDAMCDMTFGGGSELLRDGDENNVWSVLSAGMTAMTFFGHVPWLGVYFGYLPAATRPIKSLLAACKGLVEQRMQQGSRTRDLFHYLNHEDQMEQSPPPMRQLVDDGILAIVGGADTVSGALTSVIFCLLTHPETYDKLQVEVDKYYPPGEDVSSTRWHRDM…
Q#121	526113	superfamily	386267	81	546	7.30239e-59	216.37	cl12078	p450	superfamily	-	-		5136
Q#122	552430	superfamily	386267	46	476	1.21266e-38	160516	cl12078	p450	superfamily	-	-		5142
Q#123	495226	superfamily	386267	44	498	1.39464e-57	211363	cl12078	p450	superfamily	-	-		5359
Q#124	601604	superfamily	386267	33	529	7.75279e-73	252194	cl12078	p450	superfamily	-	-		5136
Q#125	601725	superfamily	386267	64	496	4.25988e-53	200577	cl12078	p450	superfamily	-	-		5140
Q#126	588674	superfamily	386267	40	455	3.15456e-64	229082	cl12078	p450	superfamily	-	-		5348
Q#127	215171	superfamily	386267	45	533	5.4507e-63	224074	cl12078	p450	superfamily	-	-		5139
Q#128	496471	superfamily	386267	41	456	1.42942e-67	237941	cl12078	p450	superfamily	-	-		5348
Q#129	665169	superfamily	386267	105	547	1.28594e-50	193643	cl12078	p450	superfamily	-	-		5035	CYP5035H2	MVFQLPAHHALFTVVGSAFIVHLIFKRYEPHRVAVHALLLLAVPSFLSVLLLDRMPAIKALSASFLTFWTALVSSVALYRLSPWHPLARYPGPVSLRLSKLSMAWISRGGRRHLYTQELHRRYGDIVRVGPNEVSVSNAAAIHPLMGTSGLHKGPQWEARTATQSVLPLIAIGDPKEHLRRRKPWNRALNVASLKDFEPFVTHRAEQLVSRLASQKETTNLARWFGWFTYDLMSDMAFGGGSEMMLNGDDGSVWPLLEIGLLNSDTYGHLPWMADYIRAVPSLGTNMKQMRSFCIQRTEERIKLGNTSRKDLFYYLNNEDGAEPTPPVPEVTADGTLAIVAGSDTTSSVLSNVFYCLLTHPEAYARLRAEVDSYYPPGEDALNTKHHADMPYLNAVINE…
Q#130	588982	superfamily	386267	32	497	2.245e-62	219067	cl12078	p450	superfamily	-	-		5150
Q#131	229680	superfamily	386267	34	497	2.43072e-72	250268	cl12078	p450	superfamily	-	-		5144
Q#132	528046	superfamily	386267	23	479	5.81726e-78	264.52	cl12078	p450	superfamily	-	-		5359
Q#133	665466	superfamily	386267	92	558	3.31084e-45	179391	cl12078	p450	superfamily	-	-		5035	CYP5035S8	MSLREVSLLTIPFAILAHQVLRRYETYRIYVHACLLLGPPILAAARLTSFRPTPALPPILFNSLVSYLAALVTSVIAYRLSPFHPLAQYPGPLWRRISMFGPAAMATTGNRHRAFASLHQKYGDVVRTGPNELSIADASFVGPLLGASGLPKGPNHVGASMSDTKMSMVGIQDIPHHLQRRRPWNRGLSQQALKGYEPLMAERAQLLVQRLTQQSGPVDLGLWLKYFAYDFMSDVAFGDGSDLLREGDKANIWSIIEDGMVVCTIAHSLPWLGIYLSMIPSAAGPMLAFQENGRRLARERLERGSKTRDLYHYLCNEDLSDNPPPTLDELADDGTLAIVAGSDTVSVALTSVFYCLLTDTEAHRNVQQEIDRLYPVGEPFSETKHHREMHYLQAVINEA…
Q#134	497709	superfamily	386267	35	482	4.70902e-69	241408	cl12078	p450	superfamily	-	-		5037
Q#135	258059	superfamily	386267	50	487	1.12874e-73	253734	cl12078	p450	superfamily	-	-		5359
Q#136	498253	superfamily	386267	32	475	3.62913e-67	236786	cl12078	p450	superfamily	-	-		5359
Q#137	655167	superfamily	386267	6	423	3.01152e-69	240638	cl12078	p450	superfamily	-	-		5359
Q#138	665759	superfamily	386267	40	483	1.14413e-72	251038	cl12078	p450	superfamily	-	-		5359
	665760	superfamily	386267	51	212	4.83799e-45	170146	cl12078	p450	superfamily	N	-
Q#139	498617	superfamily	386267	31	493	6.68503e-88	290328	cl12078	p450	superfamily	-	-		5148
Q#140	589813	superfamily	386267	37	463	1.9077e-65	229467	cl12078	p450	superfamily	-	-		5358
Q#141	498992	superfamily	386267	118	529	3.74379e-45	179006	cl12078	p450	superfamily	-	-		5035
	603107	superfamily	386267	118	398	2.94111e-13	865579	cl12078	p450	superfamily	C	-
Q#142	603124	superfamily	386267	36	517	4.25563e-61	226	cl12078	p450	superfamily	-	-		5150
Q#143	499122	superfamily	386267	36	544	6.57123e-60	219452	cl12078	p450	superfamily	-	-		5155
Q#144	603200	superfamily	386267	117	531	1.06142e-41	169761	cl12078	p450	superfamily	-	-		5035
Q#145	555704	superfamily	386267	35	514	6.60905e-54	202118	cl12078	p450	superfamily	-	-		5150
Q#146	281328	superfamily	386267	72	497	6.552e-63	220607	cl12078	p450	superfamily	-	-		5341
Q#147	666211	superfamily	386267	34	510	5.10146e-61	220993	cl12078	p450	superfamily	-	-		5150
Q#148	655629	superfamily	386267	118	529	6.19372e-41	167835	cl12078	p450	superfamily	-	-		5035
Q#149	530146	superfamily	386267	6	450	1.52071e-75	270298	cl12078	p450	superfamily	-	-		505
	603539	superfamily	386267	35	455	9.12302e-40	163213	cl12078	p450	superfamily	-	-
Q#150	500016	superfamily	386267	59	517	8.41045e-59	215.6	cl12078	p450	superfamily	-	-		5150
Q#151	603545	superfamily	386267	35	528	4.60142e-64	229467	cl12078	p450	superfamily	-	-		5150
Q#152	603959	superfamily	386267	84	476	1.29121e-58	214059	cl12078	p450	superfamily	-	-		5141
Q#153	314587	superfamily	386267	58	488	2.09484e-63	226771	cl12078	p450	superfamily	-	-		5141
Q#154	557072	superfamily	386267	138	570	1.58699e-62	226771	cl12078	p450	superfamily	-	-		63
Q#155	590818	superfamily	386267	122	565	1.91285e-70	247571	cl12078	p450	superfamily	-	-		63
Q#156	604006	superfamily	386267	34	479	6.6754e-75	253734	cl12078	p450	superfamily	-	-		5158
Q#157	648176	superfamily	386267	3	302	1.25711e-53	194414	cl12078	p450	superfamily	N	-		5359
Q#158	590870	superfamily	386267	43	482	1.09926e-68	240252	cl12078	p450	superfamily	-	-		5359
Q#159	317566	superfamily	386267	6	437	7.29491e-67	234475	cl12078	p450	superfamily	-	-		5359
	462549	superfamily	386267	1	79	1.47787e-07	611347	cl12078	p450	superfamily	N	-
Q#160	501493	superfamily	386267	33	518	1.33552e-60	219837	cl12078	p450	superfamily	-	-		5150
Q#161	604316	superfamily	386267	35	511	7.3841e-66	231393	cl12078	p450	superfamily	-	-		5150
Q#162	667057	superfamily	386267	78	526	1.66799e-37	157.82	cl12078	p450	superfamily	-	-		5035
Q#163	531655	superfamily	386267	93	548	2.27324e-44	177465	cl12078	p450	superfamily	-	-		5035
Q#164	604419	superfamily	386267	35	524	3.46956e-63	226771	cl12078	p450	superfamily	-	-		5136
	604423	superfamily	386267	1	39	0.494482	418747	cl12078	p450	superfamily	N	-
Q#165	633973	superfamily	386267	32	493	2.5639e-80	268372	cl12078	p450	superfamily	-	-		5144
Q#166	578626	superfamily	386267	54	535	7.44669e-79	267602	cl12078	p450	superfamily	-	-		53
Q#167	591428	superfamily	386267	28	440	1.07181e-48	187095	cl12078	p450	superfamily	-	-		5362
	502978	superfamily	386267	46	492	4.65414e-44	175539	cl12078	p450	superfamily	-	-
Q#168	503598	superfamily	386267	11	427	1.52739e-69	241793	cl12078	p450	superfamily	-	-		5344
Q#169	667629	superfamily	386267	66	511	1.79413e-52	198266	cl12078	p450	superfamily	-	-		5150
Q#170	503897	superfamily	386267	32	478	6.66906e-66	232934	cl12078	p450	superfamily	-	-		5158
Q#171	591859	superfamily	386267	32	519	3.08908e-69	242564	cl12078	p450	superfamily	-	-		5136
Q#172	504015	superfamily	386267	6	386	1.0013e-36	149731	cl12078	p450	superfamily	-	-		5359
	569821	superfamily	386267	89	255	0.00100423	553567	cl12078	p450	superfamily	C	-
Q#173	504402	superfamily	386267	1	230	2.39248e-39	153968	cl12078	p450	superfamily	N	-		5035
Q#174	605621	superfamily	386267	44	482	4.20776e-59	215215	cl12078	p450	superfamily	-	-		5359
Q#175	605622	superfamily	386267	49	483	9.05151e-58	210977	cl12078	p450	superfamily	-	-		5359
Q#176	605714	superfamily	386267	40	505	1.67588e-61	221763	cl12078	p450	superfamily	-	-		5136
Q#177	667894	superfamily	386267	97	535	2.71464e-52	198266	cl12078	p450	superfamily	-	-		5035
Q#178	605842	superfamily	386267	190	493	2.91818e-38	159361	cl12078	p450	superfamily	N	-		512
Q#179	667965	superfamily	386267	111	536	5.80008e-48	186.71	cl12078	p450	superfamily	-	-		5035	CYP5035AV1	MSTMWYSLAVSALIAHESFKRYETYSIRAHTALLLGPPSLALGFLGSTGSSSRSVLHTLPLAYAAYVGALTVYTILYRISPFHPLAQYPGPLGCKVSQWWMACKSWSGYEHLYISELHRKYGDVVRIGPNELSIRDASAISPIMSIAKGPQYVGRMLSDGIHLPIIGIQDPAEHLRRRRPWNRAFTVPALRGYEETIARRARQLVDALERHNGGQEEVILGKWFNDFAYDFMCDMAFGGGSELLQERDDSNVWRVLDEGMKVGTLLAHVPWLGVYLSHVPLATGALDVLISHCRMLTTQRVQRGATQKDLFHYLNDEDLANSSEKPRAQPPLRQLTDDGCLIVVAGADTTSSALTSLFYCLLTNPETYRRLQDEVDKFYPRGEDACDTRYHREMRWLNA…
Q#180	415721	superfamily	386267	143	491	1.14653e-36	154738	cl12078	p450	superfamily	N	-		512
Q#181	505427	superfamily	386267	37	492	2.24978e-56	208281	cl12078	p450	superfamily	-	-		5341A
Q#182	505424	superfamily	386267	37	489	3.944e-36	147805	cl12078	p450	superfamily	-	-		512
Q#183	505708	superfamily	386267	69	527	1.54242e-42	172072	cl12078	p450	superfamily	-	-		5035
Q#184	579223	superfamily	386267	38	500	4.60423e-31	139.33	cl12078	p450	superfamily	-	-		512
Q#185	579255	superfamily	386267	230	325	5.06783e-14	873283	cl12078	p450	superfamily	N	-		5037
Q#186	506201	superfamily	386267	12	424	7.91514e-44	172072	cl12078	p450	superfamily	-	-		5349
Q#187	668252	superfamily	386267	108	554	1.02997e-51	196725	cl12078	p450	superfamily	-	-		5035	CYP5035S9	MSLREVSPLTLPLALIAHQVFRRHETYRVAVHLSLLLAPPALVAAYVARSQPYSAFLTAFVNALLSYLAALVTSVVVYRLSSFHPLASYPGPVWRRVSMIGPAAATVSGNRHRTFADMHKQYGDIVRTGPNELSIVDPTFVEPLLGTGGLPKGPNHIGGNMSEETNLVGIVDIPYHLQRRRPWNRGLKQSALKEYEPLLAERAQLLVQRLGDQSGSADLGLWLKYFGYDFMCDMAFGGGSELLRNGDKNNVWAIIEEGMVVCTVLHTLPWLGIYLGKIPSVVKPMLLLQENGRQMAKKRLERGSKTRDLYHYLCNEDLSDRSPPAIAELADDGILTVVAGSDTASMTMTNVFYCLLTHPEAYAKLQAEIDKFYPAGEPASETKHHRDMHYLHAVINEAL…
Q#188	50867	superfamily	386267	165	578	1.03723e-43	176309	cl12078	p450	superfamily	-	-		5035
Q#189	612527	superfamily	386267	44	492	5.88681e-67	236015	cl12078	p450	superfamily	-	-		5359
Q#190	592701	superfamily	386267	12	449	7.44345e-86	284.55	cl12078	p450	superfamily	-	-		5065
Q#191	506971	superfamily	386267	1	208	1.85259e-46	173228	cl12078	p450	superfamily	N	-		5359
Q#192	606984	superfamily	386267	10	131	1.03864e-11	757723	cl12078	p450	superfamily	N	-		5035
	607385	superfamily	386267	1	39	0.494482	418747	cl12078	p450	superfamily	N	-
Q#193	668557	superfamily	386267	117	468	9.99344e-49	186.71	cl12078	p450	superfamily	-	-		5365
	668586	superfamily	386267	1	176	1.04702e-16	911803	cl12078	p450	superfamily	N	-

## Sheet: P. brumalis
																CYP	Nr.
	Query	Hit	type	PSSM-ID	From	To	E-Value	Bitscore	Accession	Shortname	Incomplete	Superfamily		FCPD family assignment		51	1
Q#1	Q#506	34973	superfamily	386267	89	570	1.8791e-56	207125	cl12078	p450	superfamily	-	-	51		53	1
Q#2	Q#610	27607	superfamily	386267	34	527	1.80543e-69	243334	cl12078	p450	superfamily	-	-	5136		61	1
Q#3	Q#1831	1396656	superfamily	386267	36	368	1.64127e-48	184399	cl12078	p450	superfamily	-	-	61		63	4
Q#4	Q#2059	1478525	superfamily	386267	44	466	9.8721e-60	214444	cl12078	p450	superfamily	-	-	5359		502	2
Q#5	Q#2078	1397405	superfamily	386267	99	534	1.05341e-72	252964	cl12078	p450	superfamily	-	-	63		505	2
Q#6	Q#2341	962776	superfamily	386267	28	461	3.0699e-66	231393	cl12078	p450	superfamily	-	-	502
Q#7	Q#2342	962848	superfamily	386267	37	513	3.51234e-61	221763	cl12078	p450	superfamily	-	-	5150		512	13
Q#8	Q#2343	1340785	superfamily	386267	37	513	3.0163e-58	211363	cl12078	p450	superfamily	-	-	5150
Q#9	Q#2347	1415279	superfamily	386267	37	514	1.44602e-60	220222	cl12078	p450	superfamily	-	-	5150		530
Q#10	Q#2351	963629	superfamily	386267	30	497	1.10337e-63	227541	cl12078	p450	superfamily	-	-	502		537	1
Q#11	Q#2622	1398119	superfamily	386267	38	488	2.84765e-62	223304	cl12078	p450	superfamily	-	-	---
Q#12	Q#2680	1398198	superfamily	386267	54	535	7.0089e-79	265.29	cl12078	p450	superfamily	-	-	53
Q#13	Q#2700	1398222	superfamily	386267	42	486	3.08733e-41	167.45	cl12078	p450	superfamily	-	-	5142
Q#14	Q#2703	1398228	superfamily	386267	46	476	4.71788e-39	161672	cl12078	p450	superfamily	-	-	5142		620
Q#15	Q#2728	729817	superfamily	386267	116	419	1.11935e-39	161287	cl12078	p450	superfamily	N	-	512
Q#16	Q#2832	734651	superfamily	386267	80	521	6.11055e-55	204814	cl12078	p450	superfamily	-	-	5140		661
Q#17	Q#3349	1539061	superfamily	386267	42	467	4.99015e-61	220222	cl12078	p450	superfamily	-	-	5359
Q#18	Q#3360	1479188	superfamily	386267	3	427	1.79501e-66	232549	cl12078	p450	superfamily	-	-	5359
Q#19	Q#3361	1066776	superfamily	386267	48	481	9.106e-64	222533	cl12078	p450	superfamily	-	-	5359
Q#20	Q#3377	1453282	superfamily	386267	43	499	1.81718e-57	210977	cl12078	p450	superfamily	-	-	5359
Q#21	Q#3419	1398535	superfamily	386267	191	542	1.65321e-49	190562	cl12078	p450	superfamily	-	-	5365
Q#22	Q#3420	1398536	superfamily	386267	121	443	1.04492e-54	202888	cl12078	p450	superfamily	-	-	5365		5035	21
Q#23	Q#3696	1398762	superfamily	386267	138	565	9.98347e-65	232549	cl12078	p450	superfamily	-	-	63
Q#24	Q#3699	1479457	superfamily	386267	122	562	3.42468e-68	241793	cl12078	p450	superfamily	-	-	63		5037	4
Q#25	Q#358	1344264	superfamily	386267	42	487	1.90616e-61	221378	cl12078	p450	superfamily	-	-	5037		5065	2
Q#26	Q#359	82622	superfamily	386267	37	484	5.45442e-55	204429	cl12078	p450	superfamily	-	-	5037
Q#27	Q#517	1343438	superfamily	386267	43	475	4.0112e-75	254505	cl12078	p450	superfamily	-	-	5152
Q#28	Q#578	1223734	superfamily	386267	1	400	5.35199e-50	189406	cl12078	p450	superfamily	-	-	5359		5136	12
Q#29	Q#579	1343449	superfamily	386267	43	486	8.86774e-61	220222	cl12078	p450	superfamily	-	-	5359		5137	1
Q#30	Q#604	1453844	superfamily	386267	8	395	9.07325e-53	196725	cl12078	p450	superfamily	-	-	5359		5138	1
Q#31	Q#605	1225203	superfamily	386267	52	511	2.40931e-63	227541	cl12078	p450	superfamily	-	-	5359		5139	2
Q#32	Q#625	1453857	superfamily	386267	34	492	1.41693e-68	240252	cl12078	p450	superfamily	-	-	5359		5140	1
Q#33	Q#626	1453858	superfamily	386267	1	408	3.17919e-58	210977	cl12078	p450	superfamily	-	-	5359		5141	3
Q#34	Q#651	1228724	superfamily	386267	192	511	2.42045e-28	131626	cl12078	p450	superfamily	N	-	512		5142	2
Q#35	Q#664	1399478	superfamily	386267	195	497	2.95348e-27	128545	cl12078	p450	superfamily	N	-	512		5143
Q#36	Q#673	1553630	superfamily	386267	43	480	1.12787e-59	216755	cl12078	p450	superfamily	-	-	5359		5144	4
	Q#675	1230244	superfamily	386267	20	114	0.00116826	513621	cl12078	p450	superfamily	C	-
	Q#676	1230216	superfamily	386267	65	335	7.10762e-42	164368	cl12078	p450	superfamily	N	-			5146	1
Q#37	Q#677	1399488	superfamily	386267	35	482	7.26769e-74	254.12	cl12078	p450	superfamily	-	-	5359
Q#38	Q#678	1416167	superfamily	386267	6	407	9.07646e-48	185554	cl12078	p450	superfamily	-	-	5359		5148	1
	Q#1078	1454199	superfamily	386267	6	427	8.68595e-50	189021	cl12078	p450	superfamily	-	-
Q#39	Q#1177	1344287	superfamily	386267	35	514	3.34018e-62	224459	cl12078	p450	superfamily	-	-	5150		5150	27
Q#40	Q#1186	1433703	superfamily	386267	53	508	6.06951e-76	259898	cl12078	p450	superfamily	-	-	5344		5151	1
Q#41	Q#1481	1400720	superfamily	386267	34	469	5.6557e-58	209437	cl12078	p450	superfamily	-	-	5357		5152	1
Q#42	Q#1484	1480930	superfamily	386267	109	544	9.21314e-45	178235	cl12078	p450	superfamily	-	-	5035
Q#43	Q#1487	1554465	superfamily	386267	174	558	5.17071e-38	159361	cl12078	p450	superfamily	-	-	5035
Q#44	Q#1489	1400732	superfamily	386267	193	534	4.14965e-34	148575	cl12078	p450	superfamily	N	-	5035		5155	1
Q#45	Q#1490	1501025	superfamily	386267	118	537	1.19386e-35	153197	cl12078	p450	superfamily	-	-	5035		5156	1
	Q#1749	1481154	superfamily	386267	49	98	0.000583054	372523	cl12078	p450	superfamily	C	-			5157
Q#46	Q#1750	243688	superfamily	386267	7	367	4.668e-68	229852	cl12078	p450	superfamily	N	-	5359		5158	1
Q#47	Q#1751	1417036	superfamily	386267	52	479	8.66564e-66	232934	cl12078	p450	superfamily	-	-	5359
Q#48	Q#1952	1346472	superfamily	386267	35	513	5.28885e-54	202888	cl12078	p450	superfamily	-	-	5150		5340	1
Q#49	Q#2004	1401994	superfamily	386267	91	537	9.26805e-46	180932	cl12078	p450	superfamily	-	-	5035		5341	1
Q#50	Q#2415	1455204	superfamily	386267	111	533	1.43834e-46	182858	cl12078	p450	superfamily	-	-	5035		5344	2
Q#51	Q#2470	1402266	superfamily	386267	54	516	6.28774e-85	283395	cl12078	p450	superfamily	-	-	5148		5347	1
Q#52	Q#2685	1454895	superfamily	386267	112	536	2.94647e-48	187.48	cl12078	p450	superfamily	-	-	5035		5348	3
Q#53	Q#2709	1347121	superfamily	386267	40	471	3.96434e-67	236.4	cl12078	p450	superfamily	-	-	5358		5357	3
Q#54	Q#2750	1454924	superfamily	386267	49	485	2.98949e-72	250268	cl12078	p450	superfamily	-	-	5359		5358	2
Q#55	Q#2751	1454932	superfamily	386267	53	411	3.89584e-22	112366	cl12078	p450	superfamily	-	-	5035		5359	47
Q#56	Q#2767	1506430	superfamily	386267	129	583	5.8867e-50	190177	cl12078	p450	superfamily	-	-	5035		5360	1
Q#57	Q#2772	1401717	superfamily	386267	92	558	3.12833e-47	184784	cl12078	p450	superfamily	-	-	5035		5362	1
Q#58	Q#2778	1417414	superfamily	386267	35	524	3.63007e-63	226771	cl12078	p450	superfamily	-	-	5136		5364	2
Q#59	Q#2818	1401775	superfamily	386267	42	488	7.84638e-21	109.67	cl12078	p450	superfamily	-	-	5366		5365	3
Q#60	Q#2941	1481810	superfamily	386267	90	547	3.89709e-49	189791	cl12078	p450	superfamily	-	-	5035		5366	1
Q#61	Q#3043	1482194	superfamily	386267	33	526	2.869e-69	237556	cl12078	p450	superfamily	-	-	5136
Q#62	Q#3045	1402446	superfamily	386267	51	526	6.59387e-74	255.66	cl12078	p450	superfamily	-	-	5136		???	6
Q#63	Q#3119	1348623	superfamily	386267	34	470	4.48927e-37	155894	cl12078	p450	superfamily	-	-	512
Q#64	Q#3120	1349082	superfamily	386267	54	492	2.89651e-29	134708	cl12078	p450	superfamily	-	-	512			186
Q#65	Q#3121	1482265	superfamily	386267	37	467	1.39649e-30	137789	cl12078	p450	superfamily	-	-	512
Q#66	Q#3125	1512441	superfamily	386267	33	518	1.44373e-70	246.03	cl12078	p450	superfamily	-	-	5136
Q#67	Q#3143	1348894	superfamily	386267	194	482	9.52472e-19	103507	cl12078	p450	superfamily	N	-	5347
Q#68	Q#3166	1555694	superfamily	386267	95	548	9.23597e-72	250268	cl12078	p450	superfamily	-	-	5360
Q#69	Q#3412	1482505	superfamily	386267	1	433	5.35339e-62	221763	cl12078	p450	superfamily	-	-	5359
Q#70	Q#3414	1482506	superfamily	386267	31	474	2.12178e-66	234475	cl12078	p450	superfamily	-	-	5359
Q#71	Q#3415	1349193	superfamily	386267	44	488	6.05426e-78	264905	cl12078	p450	superfamily	-	-	5359
Q#72	Q#3416	475029	superfamily	386267	1	404	1.08394e-63	225.23	cl12078	p450	superfamily	-	-	5359
Q#73	Q#3418	1349155	superfamily	386267	7	353	1.15231e-51	191717	cl12078	p450	superfamily	N	-	5359
Q#74	Q#3419	474968	superfamily	386267	74	514	6.24816e-71	249497	cl12078	p450	superfamily	-	-	5359
Q#75	Q#3420	474995	superfamily	386267	40	498	5.82234e-74	254505	cl12078	p450	superfamily	-	-	5359
Q#76	Q#3672	1437903	superfamily	386267	41	496	4.48664e-54	202118	cl12078	p450	superfamily	-	-	5359
Q#77	Q#3859	1404374	superfamily	386267	35	455	3.63015e-36	153197	cl12078	p450	superfamily	-	-	537
Q#78	Q#3881	1404396	superfamily	386267	40	534	4.25972e-58	214059	cl12078	p450	superfamily	-	-	5151
Q#79	Q#3897	1483639	superfamily	386267	13	425	3.62581e-67	247186	cl12078	p450	superfamily	-	-	505
Q#80	Q#273	1404557	superfamily	386267	31	525	6.47372e-73	252194	cl12078	p450	superfamily	-	-	5137
Q#81	Q#406	1403300	superfamily	386267	41	468	2.82174e-58	212903	cl12078	p450	superfamily	-	-	5357
Q#82	Q#413	1403310	superfamily	386267	56	456	4.96083e-59	214829	cl12078	p450	superfamily	-	-	5144
Q#83	Q#579	615091	superfamily	386267	41	456	5.49646e-67	236.4	cl12078	p450	superfamily	-	-	5348
Q#84	Q#600	617221	superfamily	386267	143	491	3.81489e-35	150501	cl12078	p450	superfamily	N	-	512
Q#85	Q#651	1483511	superfamily	386267	41	501	5.06029e-72	249497	cl12078	p450	superfamily	-	-	5348
Q#86	Q#679	1519860	superfamily	386267	35	482	5.49059e-69	241408	cl12078	p450	superfamily	-	-	5037
Q#87	Q#1004	1440502	superfamily	386267	34	497	1.97653e-72	250268	cl12078	p450	superfamily	-	-	5144
Q#88	Q#1045	1483829	superfamily	386267	36	463	9.62496e-67	235245	cl12078	p450	superfamily	-	-	5358
Q#89	Q#1237	694797	superfamily	386267	33	501	1.42282e-52	197881	cl12078	p450	superfamily	-	-	5136
Q#90	Q#1266	1484251	superfamily	386267	32	507	2.93193e-72	250653	cl12078	p450	superfamily	-	-	5136
Q#91	Q#1267	696957	superfamily	386267	32	519	2.4002e-66	232549	cl12078	p450	superfamily	-	-	5136
Q#92	Q#1301	1522881	superfamily	386267	61	528	3.94486e-52	197495	cl12078	p450	superfamily	-	-	5136
	Q#1314	676168	superfamily	386267	610	988	0.00143138	420306	cl12078	p450	superfamily	-	-
Q#93	Q#1666	518838	superfamily	386267	32	493	1.87772e-78	266061	cl12078	p450	superfamily	-	-	5144
Q#94	Q#1817	1484657	superfamily	386267	40	496	6.99165e-67	236015	cl12078	p450	superfamily	-	-	---
Q#95	Q#2007	1484803	superfamily	386267	43	467	3.57765e-56	207896	cl12078	p450	superfamily	-	-	5144
Q#96	Q#2014	1354439	superfamily	386267	32	505	1.21447e-66	236015	cl12078	p450	superfamily	-	-	5150
Q#97	Q#2030	1354661	superfamily	386267	32	497	6.53049e-60	217526	cl12078	p450	superfamily	-	-	5150
Q#98	Q#2072	1484863	superfamily	386267	87	488	2.5764e-63	224074	cl12078	p450	superfamily	-	-	5141
Q#99	Q#2073	786385	superfamily	386267	84	476	4.7331e-68	236.4	cl12078	p450	superfamily	-	-	5141
Q#100	Q#2092	1354575	superfamily	386267	110	482	1.05351e-65	232934	cl12078	p450	superfamily	-	-	5141
Q#101	Q#2095	1419739	superfamily	386267	84	514	5.81561e-17	984991	cl12078	p450	superfamily	-	-	5156
Q#102	Q#2108	1354652	superfamily	386267	40	640	1.32303e-45	182473	cl12078	p450	superfamily	-	-	5138
Q#103	Q#2139	1465036	superfamily	386267	34	508	1.06396e-64	230623	cl12078	p450	superfamily	-	-	5150
Q#104	Q#2150	774929	superfamily	386267	66	511	1.24853e-52	199036	cl12078	p450	superfamily	-	-	5150
Q#105	Q#2154	1354288	superfamily	386267	35	528	1.82974e-63	227926	cl12078	p450	superfamily	-	-	5150
Q#106	Q#2162	775522	superfamily	386267	48	531	1.49137e-61	223304	cl12078	p450	superfamily	-	-	5150
Q#107	Q#2163	775515	superfamily	386267	65	508	1.72797e-55	206355	cl12078	p450	superfamily	-	-	5150
Q#108	Q#2294	1484419	superfamily	386267	2	427	2.28642e-77	262209	cl12078	p450	superfamily	-	-	5344
Q#109	Q#2423	815043	superfamily	386267	34	546	1.85093e-68	241023	cl12078	p450	superfamily	-	-	5136
Q#110	Q#2426	1457045	superfamily	386267	37	520	1.92642e-70	245645	cl12078	p450	superfamily	-	-	5136
Q#111	Q#2471	1485266	superfamily	386267	39	492	8.29508e-36	152427	cl12078	p450	superfamily	-	-	512
Q#112	Q#2500	1355519	superfamily	386267	35	488	4.87478e-35	150116	cl12078	p450	superfamily	-	-	512
Q#113	Q#23	1386986	superfamily	386267	46	519	1.53674e-69	243334	cl12078	p450	superfamily	-	-	5037
Q#114	Q#423	1407595	superfamily	386267	40	486	3.10052e-68	239482	cl12078	p450	superfamily	-	-	5359
Q#115	Q#430	924881	superfamily	386267	50	482	1.9986e-69	240252	cl12078	p450	superfamily	-	-	5359
Q#116	Q#431	923943	superfamily	386267	48	484	1.93296e-55	205.97	cl12078	p450	superfamily	-	-	5359
Q#117	Q#432	1532319	superfamily	386267	48	472	7.50532e-62	222919	cl12078	p450	superfamily	-	-	5359
Q#118	Q#439	1485980	superfamily	386267	3	127	4.05597e-15	865579	cl12078	p450	superfamily	N	-	5359
Q#119	Q#440	1485981	superfamily	386267	47	497	3.14112e-61	221378	cl12078	p450	superfamily	-	-	5359
Q#120	Q#442	1357020	superfamily	386267	51	486	9.24746e-69	241023	cl12078	p450	superfamily	-	-	5359
Q#121	Q#448	925480	superfamily	386267	41	483	5.88027e-63	226385	cl12078	p450	superfamily	-	-	5359
Q#122	Q#550	907593	superfamily	386267	36	517	4.69779e-60	223304	cl12078	p450	superfamily	-	-	5150
Q#123	Q#733	938853	superfamily	386267	45	523	2.50269e-64	229852	cl12078	p450	superfamily	-	-	5139
Q#124	Q#744	1486149	superfamily	386267	40	489	5.22569e-66	233704	cl12078	p450	superfamily	-	-	5348
Q#125	Q#837	1457631	superfamily	386267	172	447	2.18776e-47	183243	cl12078	p450	superfamily	N	-	5365
Q#126	Q#891	1536834	superfamily	386267	36	546	5.04249e-58	214444	cl12078	p450	superfamily	-	-	5155
Q#127	Q#908	1017154	superfamily	386267	72	497	1.0651e-61	219837	cl12078	p450	superfamily	-	-	5341
Q#128	Q#1111	1356013	superfamily	386267	16	486	2.05422e-61	221378	cl12078	p450	superfamily	-	-	5150
Q#129	Q#1112	841225	superfamily	386267	34	508	7.09257e-63	226	cl12078	p450	superfamily	-	-	5150
Q#130	Q#1153	1407700	superfamily	386267	40	522	7.02829e-60	218296	cl12078	p450	superfamily	-	-	5150
Q#131	Q#1256	1358486	superfamily	386267	35	510	3.54493e-61	221763	cl12078	p450	superfamily	-	-	5150
Q#132	Q#1265	1537019	superfamily	386267	35	512	4.84989e-61	221378	cl12078	p450	superfamily	-	-	5150
Q#133	Q#1272	1408386	superfamily	386267	33	510	2.0763e-58	211748	cl12078	p450	superfamily	-	-	5150
Q#134	Q#1273	1486573	superfamily	386267	35	507	1.91304e-59	217141	cl12078	p450	superfamily	-	-	5150
Q#135	Q#1404	1457700	superfamily	386267	16	364	4.59268e-23	115063	cl12078	p450	superfamily	-	-	5359
Q#136	Q#1413	1009070	superfamily	386267	28	436	2.3853e-47	180932	cl12078	p450	superfamily	-	-	5362
	Q#1415	1009564	superfamily	386267	25	109	1.21286e-12	776983	cl12078	p450	superfamily	N	-
Q#137	Q#1811	1486980	superfamily	386267	44	182	1.35651e-33	138.56	cl12078	p450	superfamily	N	-	5359
Q#138	Q#1826	1540158	superfamily	386267	60	271	2.48465e-46	175539	cl12078	p450	superfamily	N	-	5359
Q#139	Q#1827	1474355	superfamily	386267	48	488	4.87823e-52	196.34	cl12078	p450	superfamily	-	-	5359
Q#140	Q#1829	1559629	superfamily	386267	82	550	1.40521e-64	231778	cl12078	p450	superfamily	-	-	5139
Q#141	Q#1842	1457975	superfamily	386267	57	493	8.10815e-68	238326	cl12078	p450	superfamily	-	-	5359
Q#142	Q#1861	1359462	superfamily	386267	48	478	1.921e-54	197881	cl12078	p450	superfamily	-	-	5359
Q#143	Q#1862	1487024	superfamily	386267	55	492	1.76933e-71	248342	cl12078	p450	superfamily	-	-	5359
Q#144	Q#1865	1092243	superfamily	386267	38	473	1.31267e-75	258357	cl12078	p450	superfamily	-	-	5359
Q#145	Q#1868	1359512	superfamily	386267	43	477	6.41771e-72	249112	cl12078	p450	superfamily	-	-	5359
Q#146	Q#1869	1487028	superfamily	386267	46	483	3.58254e-41	167.45	cl12078	p450	superfamily	-	-	5359
Q#147	Q#1871	1092514	superfamily	386267	100	289	1.07006e-35	147419	cl12078	p450	superfamily	N	-	5359
	Q#1872	1359434	superfamily	386267	36	98	0.00521977	347173	cl12078	p450	superfamily	C	-
Q#148	Q#1924	1409124	superfamily	386267	6	450	3.18206e-76	272224	cl12078	p450	superfamily	-	-	505
	Q#2006	1359306	superfamily	386267	46	480	7.16719e-44	174769	cl12078	p450	superfamily	-	-
Q#149	Q#2084	1486878	superfamily	386267	44	522	5.59861e-56	207896	cl12078	p450	superfamily	-	-	5340
Q#150	Q#2318	1487569	superfamily	386267	40	536	5.46479e-54	202888	cl12078	p450	superfamily	-	-	5136
Q#151	Q#2582	1409550	superfamily	386267	102	527	8.2787e-44	172843	cl12078	p450	superfamily	-	-	5364
Q#152	Q#2588	1360364	superfamily	386267	39	464	3.92021e-52	196.34	cl12078	p450	superfamily	-	-	5035
Q#153	Q#2695	1176709	superfamily	386267	30	468	9.27461e-70	242949	cl12078	p450	superfamily	-	-	5357
Q#154	Q#2997	1114440	superfamily	386267	99	549	3.1464e-62	223304	cl12078	p450	superfamily	-	-	63
Q#155	Q#3056	1239160	superfamily	386267	38	520	3.1385e-68	237556	cl12078	p450	superfamily	-	-	5150
Q#156	Q#3094	1487827	superfamily	386267	84	532	1.22669e-46	183628	cl12078	p450	superfamily	-	-	5035
Q#157	Q#3408	1466636	superfamily	386267	46	463	5.37308e-72	248727	cl12078	p450	superfamily	-	-	5065
Q#158	Q#3437	1410592	superfamily	386267	35	470	5.0055e-41	163983	cl12078	p450	superfamily	-	-	512
Q#159	Q#3438	1410594	superfamily	386267	60	491	1.52098e-31	140486	cl12078	p450	superfamily	-	-	512
Q#160	Q#3439	1249799	superfamily	386267	62	472	7.17698e-26	124307	cl12078	p450	superfamily	-	-	512
Q#161	Q#3441	1361826	superfamily	386267	62	494	2.54111e-32	142797	cl12078	p450	superfamily	-	-	512
Q#162	Q#18	1410767	superfamily	386267	56	487	4.15779e-59	215215	cl12078	p450	superfamily	-	-	5359
Q#163	Q#28	1362123	superfamily	386267	56	487	1.70179e-57	210977	cl12078	p450	superfamily	-	-	5359
Q#164	Q#65	1362959	superfamily	386267	96	518	4.00927e-38	159361	cl12078	p450	superfamily	-	-	5364
Q#165	Q#679	1363166	superfamily	386267	60	465	1.0807e-55	204044	cl12078	p450	superfamily	-	-	5359
Q#166	Q#718	1411667	superfamily	386267	36	506	8.41328e-55	204429	cl12078	p450	superfamily	-	-	5150
Q#167	Q#744	1363702	superfamily	386267	39	510	1.40465e-56	209437	cl12078	p450	superfamily	-	-	5150
Q#168	Q#746	1363727	superfamily	386267	34	507	1.7234e-58	211748	cl12078	p450	superfamily	-	-	5150
Q#169	Q#821	1497793	superfamily	386267	121	526	7.76154e-45	177.85	cl12078	p450	superfamily	-	-	---
Q#170	Q#826	1488894	superfamily	386267	44	505	1.15926e-55	206355	cl12078	p450	superfamily	-	-	---
Q#171	Q#837	1363258	superfamily	386267	116	514	2.32443e-53	200962	cl12078	p450	superfamily	-	-	---
Q#172	Q#927	1498436	superfamily	386267	34	479	6.27573e-73	251038	cl12078	p450	superfamily	-	-	5158
Q#173	Q#1029	1362353	superfamily	386267	44	456	9.10895e-76	259127	cl12078	p450	superfamily	-	-	5146
Q#174	Q#1169	151883	superfamily	386267	43	524	8.74233e-56	207511	cl12078	p450	superfamily	-	-	5150
Q#175	Q#1172	1411615	superfamily	386267	122	531	1.35328e-41	169376	cl12078	p450	superfamily	-	-	5035
Q#176	Q#1250	1363391	superfamily	386267	103	522	4.39837e-45	178621	cl12078	p450	superfamily	-	-	5035
Q#177	Q#1254	1363373	superfamily	386267	99	525	6.01984e-41	167.45	cl12078	p450	superfamily	-	-	5035
Q#178	Q#1318	184586	superfamily	386267	118	529	2.32119e-46	182473	cl12078	p450	superfamily	-	-	5035
Q#179	Q#1341	1500065	superfamily	386267	118	558	4.22418e-44	176695	cl12078	p450	superfamily	-	-	5035
Q#180	Q#1343	1422973	superfamily	386267	76	549	1.19621e-49	190947	cl12078	p450	superfamily	-	-	5035
Q#181	Q#1350	1422979	superfamily	386267	8	208	1.53745e-23	110825	cl12078	p450	superfamily	N	-	5035
Q#182	Q#1375	1364780	superfamily	386267	34	510	1.72268e-62	225.23	cl12078	p450	superfamily	-	-	5150
Q#183	Q#1691	1561063	superfamily	386267	118	529	3.35303e-42	171302	cl12078	p450	superfamily	-	-	5035
Q#184	Q#2110	1412649	superfamily	386267	49	491	9.54087e-85	283.01	cl12078	p450	superfamily	-	-	5065
Q#185	Q#2142	304414	superfamily	386267	68	481	2.52609e-57	210207	cl12078	p450	superfamily	-	-	---
Q#186	Q#2763	1490679	superfamily	386267	35	511	3.06937e-64	229467	cl12078	p450	superfamily	-	-	5150

## Sheet: L. tigrinus
																CYP	Nr.
	Query	Hit	type	PSSM-ID	From	To	E-Value	Bitscore	Accession	Short	name	Incomplete	Superfamily	FCPD family assignment		51	1
Q#1	Q#448	568961	superfamily	386267	123	562	1.51878e-69	245.26	cl12078	p450	superfamily	-	-	63		53	1
Q#2	Q#451	537386	superfamily	386267	83	542	1.16689e-59	219067	cl12078	p450	superfamily	-	-	63		61	1
Q#3	Q#524	568896	superfamily	386267	61	484	9.83119e-54	200962	cl12078	p450	superfamily	-	-	5037		63	4
Q#4	Q#525	558855	superfamily	386267	42	491	2.14162e-61	221378	cl12078	p450	superfamily	-	-	5037		502	2
Q#5	Q#738	491714	superfamily	386267	85	505	1.54943e-52	198651	cl12078	p450	superfamily	-	-	5140		505	3
Q#6	Q#828	569604	superfamily	386267	198	493	6.68353e-33	144338	cl12078	p450	superfamily	N	-	512
Q#7	Q#835	569613	superfamily	386267	86	521	6.38295e-66	234089	cl12078	p450	superfamily	-	-	5344		512	10
Q#8	Q#837	605867	superfamily	386267	50	476	1.20956e-74	256816	cl12078	p450	superfamily	-	-	5344
Q#9	Q#839	490792	superfamily	386267	61	483	1.06539e-50	192873	cl12078	p450	superfamily	-	-	5354		530
Q#10	Q#945	493205	superfamily	386267	29	448	1.1446e-45	174924	cl12078	p450	superfamily	-	-	5365		537	1
Q#11	Q#1030	123929	superfamily	386267	66	456	2.6845e-75	255275	cl12078	p450	superfamily	-	-	5146
Q#12	Q#1040	606039	superfamily	386267	34	517	3.27789e-63	226771	cl12078	p450	superfamily	-	-	5144
Q#13	Q#1416	570143	superfamily	386267	34	509	1.61916e-52	198651	cl12078	p450	superfamily	-	-	5150
Q#14	Q#1874	204611	superfamily	386267	35	506	1.58155e-66	235.63	cl12078	p450	superfamily	-	-	5150		620
Q#15	Q#2107	494172	superfamily	386267	28	463	9.0579e-64	224845	cl12078	p450	superfamily	-	-	502
Q#16	Q#2108	570759	superfamily	386267	37	513	5.37097e-62	223689	cl12078	p450	superfamily	-	-	5150		661
Q#17	Q#2109	570761	superfamily	386267	37	547	1.04459e-59	217911	cl12078	p450	superfamily	-	-	5150
Q#18	Q#2110	211585	superfamily	386267	82	558	2.24434e-62	226	cl12078	p450	superfamily	-	-	5150
Q#19	Q#2117	211983	superfamily	386267	30	481	3.24196e-63	226385	cl12078	p450	superfamily	-	-	502
Q#20	Q#2394	479061	superfamily	386267	1	451	5.65657e-63	224074	cl12078	p450	superfamily	-	-	---		5025
Q#21	Q#2425	607211	superfamily	386267	2	371	2.10292e-45	175539	cl12078	p450	superfamily	-	-	---
Q#22	Q#2461	260851	superfamily	386267	37	533	1.4026e-77	262209	cl12078	p450	superfamily	-	-	5136		5035	16
Q#23	Q#2487	540767	superfamily	386267	35	489	2.86256e-33	145108	cl12078	p450	superfamily	-	-	512
Q#24	Q#2558	571137	superfamily	386267	220	486	6.1802e-29	130471	cl12078	p450	superfamily	N	-	512		5037	4
Q#25	Q#2578	607338	superfamily	386267	61	493	1.76177e-33	145879	cl12078	p450	superfamily	-	-	512		5065	2
Q#26	Q#2579	495311	superfamily	386267	35	487	6.92942e-44	174383	cl12078	p450	superfamily	-	-	512
Q#27	Q#2663	560581	superfamily	386267	312	510	6.32201e-19	104277	cl12078	p450	superfamily	N	-	5347
Q#28	Q#2682	494916	superfamily	386267	33	520	2.48696e-77	263.75	cl12078	p450	superfamily	-	-	5136		5136	10
Q#29	Q#2686	571267	superfamily	386267	34	467	1.52153e-23	117759	cl12078	p450	superfamily	-	-	512		5137	1
Q#30	Q#2687	571270	superfamily	386267	39	471	1.31683e-30	137789	cl12078	p450	superfamily	-	-	512		5138	1
Q#31	Q#2765	541286	superfamily	386267	32	521	5.4342e-70	242178	cl12078	p450	superfamily	-	-	5136		5139	3
Q#32	Q#2766	607506	superfamily	386267	32	527	5.52351e-68	239482	cl12078	p450	superfamily	-	-	5136		5140	1
Q#33	Q#2767	571340	superfamily	386267	33	526	7.26941e-68	239097	cl12078	p450	superfamily	-	-	5136		5141	3
Q#34	Q#2801	519527	superfamily	386267	49	488	5.57579e-66	233704	cl12078	p450	superfamily	-	-	5359		5142	1
	Q#3165	571722	superfamily	386267	660	995	0.0324805	539717	cl12078	p450	superfamily	-	-			5143
Q#35	Q#3473	571985	superfamily	386267	121	443	1.28259e-52	197.11	cl12078	p450	superfamily	-	-	5365		5144	4
Q#36	Q#3474	571986	superfamily	386267	117	468	7.40954e-49	187095	cl12078	p450	superfamily	-	-	5365
Q#37	Q#3522	572038	superfamily	386267	41	452	9.55149e-68	237556	cl12078	p450	superfamily	-	-	5359		5146	1
Q#38	Q#3532	572047	superfamily	386267	35	478	1.58502e-78	266061	cl12078	p450	superfamily	-	-	5359
Q#39	Q#3533	572048	superfamily	386267	50	470	3.15624e-69	242178	cl12078	p450	superfamily	-	-	5359		5148
Q#40	Q#3589	520733	superfamily	386267	38	503	1.97843e-62	224845	cl12078	p450	superfamily	-	-	5136
Q#41	Q#3639	520795	superfamily	386267	33	521	1.45986e-58	214444	cl12078	p450	superfamily	-	-	5136		5150	27
Q#42	Q#3644	591645	superfamily	386267	39	526	2.85384e-70	245645	cl12078	p450	superfamily	-	-	5139		5151	1
Q#43	Q#192	608679	superfamily	386267	55	485	3.27007e-60	217911	cl12078	p450	superfamily	-	-	5144		5152	1
Q#44	Q#230	497276	superfamily	386267	32	491	4.92413e-75	257201	cl12078	p450	superfamily	-	-	5144
Q#45	Q#297	572694	superfamily	386267	28	446	3.36901e-47	183243	cl12078	p450	superfamily	-	-	5362
Q#46	Q#377	407332	superfamily	386267	2	433	2.74728e-65	230237	cl12078	p450	superfamily	-	-	5359		5155	2
Q#47	Q#785	522358	superfamily	386267	7	478	7.42415e-69	240638	cl12078	p450	superfamily	-	-	5359		5156	1
Q#48	Q#805	609187	superfamily	386267	36	470	3.14918e-57	210592	cl12078	p450	superfamily	-	-	5359		5157
Q#49	Q#806	498232	superfamily	386267	58	481	1.75471e-70	245645	cl12078	p450	superfamily	-	-	5359		5158	1
Q#50	Q#826	522419	superfamily	386267	36	474	8.67916e-75	256431	cl12078	p450	superfamily	-	-	5359
Q#51	Q#860	498489	superfamily	386267	63	494	1.76808e-29	134708	cl12078	p450	superfamily	-	-	512		5340	1
Q#52	Q#874	584886	superfamily	386267	63	496	5.43616e-38	158205	cl12078	p450	superfamily	-	-	512		5341	1
Q#53	Q#878	584899	superfamily	386267	41	466	3.52946e-59	215.6	cl12078	p450	superfamily	-	-	5359
Q#54	Q#882	584900	superfamily	386267	46	434	1.58364e-40	164368	cl12078	p450	superfamily	-	-	5359		5344	3
Q#55	Q#884	433193	superfamily	386267	42	488	5.93226e-71	246801	cl12078	p450	superfamily	-	-	5359
Q#56	Q#885	544294	superfamily	386267	42	498	1.23718e-69	243334	cl12078	p450	superfamily	-	-	5359		5347	1
Q#57	Q#886	609251	superfamily	386267	2	435	4.6789e-74	250653	cl12078	p450	superfamily	-	-	5359		5348	3
Q#58	Q#887	433268	superfamily	386267	47	483	2.12409e-64	229467	cl12078	p450	superfamily	-	-	5359		5354	1
Q#59	Q#888	573208	superfamily	386267	39	485	1.84572e-72	250653	cl12078	p450	superfamily	-	-	5359		5357	1
Q#60	Q#892	433596	superfamily	386267	37	478	5.13604e-71	246416	cl12078	p450	superfamily	-	-	5359
Q#61	Q#893	609256	superfamily	386267	45	489	9.74932e-70	243334	cl12078	p450	superfamily	-	-	5359		5359	54
Q#62	Q#894	498477	superfamily	386267	32	473	7.42858e-73	251423	cl12078	p450	superfamily	-	-	5359		5360	1
Q#63	Q#895	573218	superfamily	386267	32	488	9.19446e-73	251423	cl12078	p450	superfamily	-	-	5359		5362	1
Q#64	Q#896	433711	superfamily	386267	40	495	2.78241e-67	237171	cl12078	p450	superfamily	-	-	5359		5365	4
Q#65	Q#897	544321	superfamily	386267	47	487	6.59267e-68	238712	cl12078	p450	superfamily	-	-	5359		5366	1
Q#66	Q#1426	573701	superfamily	386267	46	461	4.4732e-73	249112	cl12078	p450	superfamily	-	-	5152
Q#67	Q#1785	574028	superfamily	386267	44	522	2.30377e-58	214059	cl12078	p450	superfamily	-	-	5340		???	9
Q#68	Q#1853	545725	superfamily	386267	49	484	3.64829e-64	229082	cl12078	p450	superfamily	-	-	5359
Q#69	Q#1861	499847	superfamily	386267	5	432	6.54196e-64	226385	cl12078	p450	superfamily	-	-	5359			184
Q#70	Q#1863	545742	superfamily	386267	42	482	4.75894e-62	223304	cl12078	p450	superfamily	-	-	5359
Q#71	Q#1864	523970	superfamily	386267	38	480	7.26096e-67	236015	cl12078	p450	superfamily	-	-	5359
Q#72	Q#1869	55323	superfamily	386267	34	464	1.50653e-63	227156	cl12078	p450	superfamily	-	-	5359
Q#73	Q#1870	610085	superfamily	386267	38	477	1.34839e-65	232163	cl12078	p450	superfamily	-	-	5359
Q#74	Q#1871	55363	superfamily	386267	45	406	2.38649e-54	200962	cl12078	p450	superfamily	-	-	5359
	Q#1873	55340	superfamily	386267	51	494	1.23602e-68	241023	cl12078	p450	superfamily	-	-
	Q#1874	55550	superfamily	386267	2	62	0.00151195	359812	cl12078	p450	superfamily	C	-
Q#75	Q#1875	55497	superfamily	386267	38	294	1.54744e-47	179776	cl12078	p450	superfamily	N	-	5359
Q#76	Q#1876	499926	superfamily	386267	43	489	1.09326e-62	225615	cl12078	p450	superfamily	-	-	5359
Q#77	Q#1941	499737	superfamily	386267	54	472	2.72047e-53	200577	cl12078	p450	superfamily	-	-	5359
	Q#2098	610280	superfamily	386267	49	117	2.31659e-08	696091	cl12078	p450	superfamily	NC	-
Q#78	Q#2099	500568	superfamily	386267	40	655	6.66145e-45	180932	cl12078	p450	superfamily	-	-	5138
Q#79	Q#2157	574364	superfamily	386267	6	450	2.10044e-71	259127	cl12078	p450	superfamily	-	-	505
Q#80	Q#2227	585608	superfamily	386267	45	497	1.93734e-61	221763	cl12078	p450	superfamily	-	-	5341
Q#81	Q#2244	546326	superfamily	386267	49	550	1.08874e-54	205585	cl12078	p450	superfamily	-	-	5155
Q#82	Q#2247	546331	superfamily	386267	34	538	3.40006e-54	204044	cl12078	p450	superfamily	-	-	5155
Q#83	Q#2344	70200	superfamily	386267	38	524	2.68901e-66	235245	cl12078	p450	superfamily	-	-	5150
Q#84	Q#2366	500554	superfamily	386267	35	509	3.30312e-59	216.37	cl12078	p450	superfamily	-	-	5150
Q#85	Q#2394	546494	superfamily	386267	35	524	1.25136e-58	215215	cl12078	p450	superfamily	-	-	5150
Q#86	Q#2482	600434	superfamily	386267	30	463	1.00544e-69	242949	cl12078	p450	superfamily	-	-	5357
Q#87	Q#3085	547581	superfamily	386267	114	530	2.20288e-34	149345	cl12078	p450	superfamily	-	-	5035
Q#88	Q#3088	611133	superfamily	386267	122	556	4.29519e-31	140101	cl12078	p450	superfamily	-	-	5035
Q#89	Q#3090	586062	superfamily	386267	109	527	4.14383e-32	143182	cl12078	p450	superfamily	-	-	5035
Q#90	Q#3094	501567	superfamily	386267	42	458	2.14832e-34	149345	cl12078	p450	superfamily	-	-	---
Q#91	Q#3097	611142	superfamily	386267	1	239	1.07095e-40	158.59	cl12078	p450	superfamily	N	-	5150
	Q#3098	611143	superfamily	386267	66	245	0.000404698	565123	cl12078	p450	superfamily	C	-
Q#92	Q#3462	611423	superfamily	386267	56	533	1.69061e-57	211748	cl12078	p450	superfamily	-	-	51
Q#93	Q#3849	601217	superfamily	386267	109	540	6.2327e-65	229852	cl12078	p450	superfamily	-	-	63
Q#94	Q#3852	548680	superfamily	386267	43	494	4.89828e-58	212518	cl12078	p450	superfamily	-	-	5359
Q#95	Q#309	628086	superfamily	386267	73	522	4.62543e-33	146264	cl12078	p450	superfamily	-	-	5035
Q#96	Q#376	576355	superfamily	386267	42	525	7.10336e-65	231393	cl12078	p450	superfamily	-	-	5136
Q#97	Q#530	576504	superfamily	386267	35	514	9.32696e-66	233704	cl12078	p450	superfamily	-	-	5150
Q#98	Q#535	586810	superfamily	386267	2	442	1.75582e-70	244104	cl12078	p450	superfamily	-	-	5344
Q#99	Q#587	527996	superfamily	386267	91	532	6.24228e-49	189406	cl12078	p450	superfamily	-	-	5035
Q#100	Q#831	504576	superfamily	386267	46	488	1.23813e-59	216755	cl12078	p450	superfamily	-	-	5359
Q#101	Q#860	576816	superfamily	386267	47	488	1.16139e-57	211363	cl12078	p450	superfamily	-	-	5359
Q#102	Q#973	612638	superfamily	386267	43	503	1.88292e-73	253349	cl12078	p450	superfamily	-	-	5348
Q#103	Q#1026	180824	superfamily	386267	41	499	6.43298e-70	244104	cl12078	p450	superfamily	-	-	5348
Q#104	Q#1052	576979	superfamily	386267	204	489	1.32141e-35	151657	cl12078	p450	superfamily	N	-	512
Q#105	Q#1241	577131	superfamily	386267	36	368	1.36358e-43	171302	cl12078	p450	superfamily	-	-	61
Q#106	Q#1386	529190	superfamily	386267	39	521	4.6503e-64	226771	cl12078	p450	superfamily	-	-	5150
	Q#1457	587244	superfamily	386267	46	487	1.06967e-40	165909	cl12078	p450	superfamily	-	-
Q#107	Q#1722	505944	superfamily	386267	32	526	1.16254e-75	259512	cl12078	p450	superfamily	-	-	5137
Q#108	Q#2207	565376	superfamily	386267	40	496	3.84876e-67	236.4	cl12078	p450	superfamily	-	-	---
Q#109	Q#2309	594761	superfamily	386267	6	450	1.52255e-68	251038	cl12078	p450	superfamily	-	-	505
Q#110	Q#2400	530577	superfamily	386267	37	493	1.54926e-79	269142	cl12078	p450	superfamily	-	-	5359
Q#111	Q#2401	602570	superfamily	386267	43	491	1.2541e-75	256046	cl12078	p450	superfamily	-	-	5359
Q#112	Q#2405	552293	superfamily	386267	93	531	9.58e-50	191332	cl12078	p450	superfamily	-	-	5035
Q#113	Q#2419	578126	superfamily	386267	92	532	5.5759e-52	195184	cl12078	p450	superfamily	-	-	5035
Q#114	Q#2442	507143	superfamily	386267	42	525	1.64302e-66	235.63	cl12078	p450	superfamily	-	-	5136
Q#115	Q#2455	234875	superfamily	386267	37	517	8.52457e-64	228697	cl12078	p450	superfamily	-	-	5136
Q#116	Q#2568	578269	superfamily	386267	90	521	1.07667e-48	188636	cl12078	p450	superfamily	-	-	5035
Q#117	Q#2717	552783	superfamily	386267	38	489	5.72385e-40	163983	cl12078	p450	superfamily	-	-	5142
Q#118	Q#2731	507502	superfamily	386267	54	536	1.94094e-72	251038	cl12078	p450	superfamily	-	-	53
Q#119	Q#2784	594978	superfamily	386267	29	479	1.13379e-57	210977	cl12078	p450	superfamily	-	-	---
Q#120	Q#2926	602843	superfamily	386267	6	450	2.30664e-69	253349	cl12078	p450	superfamily	-	-	505
Q#121	Q#2935	578576	superfamily	386267	40	534	8.97961e-61	220993	cl12078	p450	superfamily	-	-	5151
Q#122	Q#2952	531402	superfamily	386267	27	451	4.93264e-38	158205	cl12078	p450	superfamily	-	-	537
Q#123	Q#3040	508159	superfamily	386267	107	545	6.31601e-61	222533	cl12078	p450	superfamily	-	-	63
Q#124	Q#3424	553805	superfamily	386267	44	470	1.10021e-59	216755	cl12078	p450	superfamily	-	-	5359
Q#125	Q#3659	614857	superfamily	386267	40	467	1.09668e-65	232934	cl12078	p450	superfamily	-	-	5144
Q#126	Q#3663	532459	superfamily	386267	32	504	1.11618e-66	236015	cl12078	p450	superfamily	-	-	5150
Q#127	Q#3701	291368	superfamily	386267	32	500	1.09368e-61	222533	cl12078	p450	superfamily	-	-	5150
Q#128	Q#3713	579248	superfamily	386267	143	575	1.32829e-67	240252	cl12078	p450	superfamily	-	-	5141
Q#129	Q#3714	603274	superfamily	386267	117	498	6.05856e-56	207511	cl12078	p450	superfamily	-	-	5141
Q#130	Q#3731	509166	superfamily	386267	74	446	8.27081e-64	226771	cl12078	p450	superfamily	-	-	5141
Q#131	Q#3733	588283	superfamily	386267	144	543	9.63633e-14	890019	cl12078	p450	superfamily	N	-	5156
Q#132	Q#3819	579345	superfamily	386267	44	490	1.15429e-17	100425	cl12078	p450	superfamily	-	-	5366
	Q#192	603414	superfamily	386267	36	136	0.00562009	515047	cl12078	p450	superfamily	C	-
Q#133	Q#462	579736	superfamily	386267	38	518	2.65662e-68	240638	cl12078	p450	superfamily	-	-	5150
Q#134	Q#472	579748	superfamily	386267	34	507	1.46738e-61	222533	cl12078	p450	superfamily	-	-	5150
Q#135	Q#482	588543	superfamily	386267	33	513	2.22598e-54	203659	cl12078	p450	superfamily	-	-	5150
Q#136	Q#512	510299	superfamily	386267	39	508	5.61839e-55	205199	cl12078	p450	superfamily	-	-	5150
Q#137	Q#537	555133	superfamily	386267	36	514	4.10136e-49	189406	cl12078	p450	superfamily	-	-	5150
Q#138	Q#674	603681	superfamily	386267	31	485	2.05682e-76	260668	cl12078	p450	superfamily	-	-	5065
Q#139	Q#861	657215	superfamily	386267	20	498	1.59395e-61	222148	cl12078	p450	superfamily	-	-	5150
	Q#862	595751	superfamily	386267	36	524	5.42264e-50	192103	cl12078	p450	superfamily	-	-
Q#140	Q#872	615733	superfamily	386267	53	532	1.05575e-61	224074	cl12078	p450	superfamily	-	-	5150
Q#141	Q#874	580038	superfamily	386267	35	504	4.89975e-60	218681	cl12078	p450	superfamily	-	-	5150
Q#142	Q#875	555532	superfamily	386267	35	514	2.08091e-58	214444	cl12078	p450	superfamily	-	-	5150
Q#143	Q#880	580061	superfamily	386267	35	514	4.3949e-67	234.86	cl12078	p450	superfamily	-	-	5150
Q#144	Q#882	510836	superfamily	386267	36	513	1.4162e-58	212133	cl12078	p450	superfamily	-	-	5150
Q#145	Q#883	533875	superfamily	386267	35	508	2.40011e-65	232549	cl12078	p450	superfamily	-	-	5150
Q#146	Q#1140	615961	superfamily	386267	46	500	8.41669e-53	198266	cl12078	p450	superfamily	-	-	5359
Q#147	Q#1141	615962	superfamily	386267	58	469	3.82126e-47	182858	cl12078	p450	superfamily	-	-	5359
Q#148	Q#1609	657729	superfamily	386267	46	484	3.53452e-44	175539	cl12078	p450	superfamily	-	-	5359
Q#149	Q#1610	580700	superfamily	386267	44	492	6.19096e-69	241408	cl12078	p450	superfamily	-	-	5359
Q#150	Q#1612	580702	superfamily	386267	105	514	6.92544e-53	199807	cl12078	p450	superfamily	-	-	???
Q#151	Q#1614	512003	superfamily	386267	16	450	5.30938e-42	168991	cl12078	p450	superfamily	-	-	5359
Q#152	Q#1615	657733	superfamily	386267	49	483	9.71546e-63	225.23	cl12078	p450	superfamily	-	-	5359
Q#153	Q#1616	534944	superfamily	386267	8	427	9.26022e-54	199807	cl12078	p450	superfamily	-	-	5359
Q#154	Q#1617	556610	superfamily	386267	7	406	1.07654e-49	188251	cl12078	p450	superfamily	-	-	5359
Q#155	Q#1618	616351	superfamily	386267	55	474	2.40348e-68	239867	cl12078	p450	superfamily	-	-	5359
Q#156	Q#1619	589030	superfamily	386267	38	494	7.3329e-72	246.03	cl12078	p450	superfamily	-	-	5359
Q#157	Q#1621	511983	superfamily	386267	44	512	1.27466e-61	222533	cl12078	p450	superfamily	-	-	5359
Q#158	Q#1622	596071	superfamily	386267	172	449	2.40914e-50	191332	cl12078	p450	superfamily	N	-	5365
	Q#1625	604200	superfamily	386267	35	443	2.57818e-52	196.34	cl12078	p450	superfamily	-	-
Q#159	Q#1627	512048	superfamily	386267	40	489	2.26591e-52	197495	cl12078	p450	superfamily	-	-	5359
Q#160	Q#1629	511944	superfamily	386267	38	473	1.36422e-48	187.48	cl12078	p450	superfamily	-	-	5359
Q#161	Q#1794	535204	superfamily	386267	46	518	5.14744e-58	213289	cl12078	p450	superfamily	-	-	5139
Q#162	Q#1808	512299	superfamily	386267	40	500	6.36995e-68	238712	cl12078	p450	superfamily	-	-	5348
Q#163	Q#2052	581076	superfamily	386267	98	550	6.51449e-53	200577	cl12078	p450	superfamily	-	-	5035
Q#164	Q#2070	581086	superfamily	386267	49	490	6.73145e-88	291484	cl12078	p450	superfamily	-	-	5065
Q#165	Q#2206	581194	superfamily	386267	35	474	2.21168e-67	237171	cl12078	p450	superfamily	-	-	5037
Q#166	Q#2686	617224	superfamily	386267	121	529	1.70253e-40	165909	cl12078	p450	superfamily	-	-	---
Q#167	Q#2688	617226	superfamily	386267	38	531	4.80303e-54	202888	cl12078	p450	superfamily	-	-	---
Q#168	Q#2699	581603	superfamily	386267	116	514	5.26258e-50	191717	cl12078	p450	superfamily	-	-	---
Q#169	Q#2875	581771	superfamily	386267	29	475	1.86702e-60	218681	cl12078	p450	superfamily	-	-	---
Q#170	Q#2878	658548	superfamily	386267	28	481	6.50768e-67	235.63	cl12078	p450	superfamily	-	-	5360
Q#171	Q#2890	581782	superfamily	386267	88	559	2.14714e-37	158205	cl12078	p450	superfamily	-	-	5035
Q#172	Q#2907	581800	superfamily	386267	76	565	1.6826e-40	164368	cl12078	p450	superfamily	-	-	5035
Q#173	Q#2911	568286	superfamily	386267	21	414	3.10419e-44	173228	cl12078	p450	superfamily	N	-	5035
Q#174	Q#2912	581802	superfamily	386267	105	544	3.74692e-43	173998	cl12078	p450	superfamily	-	-	5035
Q#175	Q#2937	568300	superfamily	386267	50	464	4.13741e-57	210207	cl12078	p450	superfamily	-	-	5359
Q#176	Q#2938	589538	superfamily	386267	37	451	3.1845e-66	230237	cl12078	p450	superfamily	-	-	5359
Q#177	Q#2940	581832	superfamily	386267	39	526	1.06159e-68	241408	cl12078	p450	superfamily	-	-	5139
Q#178	Q#3056	581920	superfamily	386267	117	528	4.34067e-46	181702	cl12078	p450	superfamily	-	-	5035
Q#179	Q#3057	558432	superfamily	386267	75	515	1.72105e-39	163213	cl12078	p450	superfamily	-	-	5035
Q#180	Q#3062	658665	superfamily	386267	117	585	1.49099e-41	170146	cl12078	p450	superfamily	-	-	5035
Q#181	Q#3246	514600	superfamily	386267	19	500	2.11968e-56	208666	cl12078	p450	superfamily	-	-	5150
Q#182	Q#3272	536984	superfamily	386267	35	517	2.05672e-52	198651	cl12078	p450	superfamily	-	-	5150
Q#183	Q#3306	514707	superfamily	386267	34	478	5.19521e-79	266831	cl12078	p450	superfamily	-	-	5158
Q#184	Q#3433	658804	superfamily	386267	37	319	1.33444e-54	198266	cl12078	p450	superfamily	N	-	5037

## Sheet: P. squamosus
																	CYP	Nr.
	Query	Hit	type	PSSM-ID	From	To	E-Value	Bitscore	Accession	Short	name	Incomplete	Superfamily		FCPD family assignment		51	1
Q#1	Q#133	114719	superfamily	386267	45	525	1.08e-68	241408	cl12078	p450	superfamily	-	-		5139		53	1
Q#2	Q#151	117318	superfamily	386267	37	513	1.01e-58	215215	cl12078	p450	superfamily	-	-		5150		61	1
Q#3	Q#400	154076	superfamily	386267	41	501	3.04e-74	255275	cl12078	p450	superfamily	-	-		5348		63	5
Q#4	Q#480	167974	superfamily	386267	33	506	7.27e-68	239097	cl12078	p450	superfamily	-	-		5136		502	1
Q#5	Q#569	181995	superfamily	386267	105	563	1.09e-41	170146	cl12078	p450	superfamily	-	-		5035		505	2
Q#6	Q#635	193243	superfamily	386267	40	496	7.43e-68	238326	cl12078	p450	superfamily	-	-		---
Q#7	Q#764	20946	superfamily	386267	50	492	8.88e-75	256816	cl12078	p450	superfamily	-	-		5359		512	8
Q#8	Q#833	220316	superfamily	386267	44	522	4.35e-60	218681	cl12078	p450	superfamily	-	-		5340
Q#9	Q#904	228821	superfamily	386267	1	403	6.66e-62	217911	cl12078	p450	superfamily	-	-		5359		530
Q#10	Q#923	230627	superfamily	386267	33	521	2.89e-73	250653	cl12078	p450	superfamily	-	-		5136		537	1
Q#11	Q#945	233410	superfamily	386267	41	501	2.01e-74	255.66	cl12078	p450	superfamily	-	-		5348
Q#12	Q#955	234365	superfamily	386267	76	556	7.32e-61	226385	cl12078	p450	superfamily	-	-		5150
Q#13	Q#1013	24110	superfamily	386267	90	521	4.87e-50	192103	cl12078	p450	superfamily	-	-		5035
Q#14	Q#1153	261770	superfamily	386267	54	455	3.24e-60	217911	cl12078	p450	superfamily	-	-		5144		620
Q#15	Q#1264	274898	superfamily	386267	121	525	9.61e-44	174769	cl12078	p450	superfamily	-	-		---
Q#16	Q#1281	277477	superfamily	386267	36	524	2.3e-63	227156	cl12078	p450	superfamily	-	-		5136		661
Q#17	Q#1423	294363	superfamily	386267	44	486	3.73e-73	252579	cl12078	p450	superfamily	-	-		5359
Q#18	Q#1424	294378	superfamily	386267	42	498	1.4e-72	250653	cl12078	p450	superfamily	-	-		5359
Q#19	Q#1426	294427	superfamily	386267	100	537	2.26e-70	246416	cl12078	p450	superfamily	-	-		5359
Q#20	Q#1427	294482	superfamily	386267	124	297	5.39e-49	182858	cl12078	p450	superfamily	N	-		5359		5025
Q#21	Q#2405	565146	superfamily	386267	42	487	2.48e-58	210592	cl12078	p450	superfamily	-	-		5037
Q#22	Q#2493	566337	superfamily	386267	49	484	1.93e-69	239867	cl12078	p450	superfamily	-	-		5359		5035	19
Q#23	Q#2541	567196	superfamily	386267	43	659	6.52e-46	180932	cl12078	p450	superfamily	-	-		5138
Q#24	Q#2716	570127	superfamily	386267	35	518	3.19e-57	211363	cl12078	p450	superfamily	-	-		5150		5037	5
Q#25	Q#2719	570159	superfamily	386267	35	512	1.06e-51	194029	cl12078	p450	superfamily	-	-		5150		5065	2
Q#26	Q#2729	570331	superfamily	386267	35	518	2.61e-58	214059	cl12078	p450	superfamily	-	-		5150
Q#27	Q#2734	570398	superfamily	386267	49	515	5.35e-83	278772	cl12078	p450	superfamily	-	-		5065
Q#28	Q#2735	570403	superfamily	386267	50	481	1.64e-64	229852	cl12078	p450	superfamily	-	-		5359		5136	10
Q#29	Q#2738	570423	superfamily	386267	49	478	1.9e-64	229467	cl12078	p450	superfamily	-	-		5359		5137	1
Q#30	Q#2744	570510	superfamily	386267	45	471	4.34e-57	209051	cl12078	p450	superfamily	-	-		5359		5138	1
Q#31	Q#2752	570587	superfamily	386267	43	484	8.86e-65	231393	cl12078	p450	superfamily	-	-		5359		5139	2
Q#32	Q#2842	571905	superfamily	386267	37	513	1.36e-57	212133	cl12078	p450	superfamily	-	-		5150		5140	1
Q#33	Q#2849	571975	superfamily	386267	28	475	6.96e-64	227926	cl12078	p450	superfamily	-	-		502		5141	3
Q#34	Q#2914	572969	superfamily	386267	30	462	1.03e-51	195569	cl12078	p450	superfamily	-	-		5359		5142	1
Q#35	Q#3002	574352	superfamily	386267	33	519	5.89e-56	207511	cl12078	p450	superfamily	-	-		5136		5143
Q#36	Q#3017	574534	superfamily	386267	32	493	8.63e-80	269528	cl12078	p450	superfamily	-	-		5144		5144	4
Q#37	Q#3412	580083	superfamily	386267	35	480	2.06e-70	244.49	cl12078	p450	superfamily	-	-		5158
Q#38	Q#3442	580491	superfamily	386267	117	461	1.4e-51	194029	cl12078	p450	superfamily	-	-		5365		5146
Q#39	Q#3517	581669	superfamily	386267	41	487	8.22e-66	233704	cl12078	p450	superfamily	-	-		5359
Q#40	Q#3573	582425	superfamily	386267	60	527	1.1e-67	236015	cl12078	p450	superfamily	-	-		5136		5148	1
Q#41	Q#3575	582477	superfamily	386267	43	476	5.68e-58	212518	cl12078	p450	superfamily	-	-		5359		5149	1
Q#42	Q#3576	582507	superfamily	386267	49	486	4.43e-69	242178	cl12078	p450	superfamily	-	-		5359		5150	27
Q#43	Q#3613	582922	superfamily	386267	34	514	9.74e-64	228311	cl12078	p450	superfamily	-	-		5150		5151	1
Q#44	Q#3615	582950	superfamily	386267	36	514	2.83e-58	210977	cl12078	p450	superfamily	-	-		5150		5152	1
Q#45	Q#3620	583000	superfamily	386267	1	422	7.17e-59	213674	cl12078	p450	superfamily	-	-		5149
Q#46	Q#3630	583169	superfamily	386267	123	513	9.59e-60	217911	cl12078	p450	superfamily	N	-		5150
Q#47	Q#3867	586403	superfamily	386267	41	527	2.99e-61	222148	cl12078	p450	superfamily	-	-		5150		5155	1
Q#48	Q#3891	586682	superfamily	386267	40	491	7.96e-60	217526	cl12078	p450	superfamily	-	-		5348		5156	1
Q#49	Q#3964	587802	superfamily	386267	65	518	3.77e-55	205585	cl12078	p450	superfamily	-	-		5150		5157
Q#50	Q#12	588169	superfamily	386267	95	508	2.44e-46	179391	cl12078	p450	superfamily	-	-		5035		5158	1
Q#51	Q#268	59651	superfamily	386267	27	434	5.73e-34	146649	cl12078	p450	superfamily	-	-		537
	Q#285	597486	superfamily	386267	5	87	8.44e-14	800095	cl12078	p450	superfamily	N	-				5340	2
Q#52	Q#394	604978	superfamily	386267	34	506	2.16e-60	219452	cl12078	p450	superfamily	-	-		5150		5341	1
Q#53	Q#405	606056	superfamily	386267	37	513	1.27e-60	220222	cl12078	p450	superfamily	-	-		5150		5344	1
Q#54	Q#421	606917	superfamily	386267	2	419	1.33e-63	225615	cl12078	p450	superfamily	-	-		5359		5347	1
Q#55	Q#497	612805	superfamily	386267	35	513	2.07e-62	224845	cl12078	p450	superfamily	-	-		5150		5348	4
Q#56	Q#597	623301	superfamily	386267	15	437	8.14e-40	162442	cl12078	p450	superfamily	-	-		5359
Q#57	Q#959	628674	superfamily	386267	83	562	5.86e-63	227541	cl12078	p450	superfamily	-	-		63		5357	1
Q#58	Q#962	628683	superfamily	386267	122	557	1.49e-67	239867	cl12078	p450	superfamily	-	-		63		5358	2
Q#59	Q#1260	631341	superfamily	386267	33	526	4.42e-75	255275	cl12078	p450	superfamily	-	-		5136		5359	58
Q#60	Q#1261	631343	superfamily	386267	32	522	3.73e-72	250268	cl12078	p450	superfamily	-	-		5136		5360	1
Q#61	Q#1290	631575	superfamily	386267	195	448	9.43e-27	127004	cl12078	p450	superfamily	N	-		512		5362	1
Q#62	Q#1291	631579	superfamily	386267	246	477	2.45e-33	145493	cl12078	p450	superfamily	N	-		512		5365	5
Q#63	Q#1292	631582	superfamily	386267	199	452	1.22e-23	117759	cl12078	p450	superfamily	N	-		512		5366	1
Q#64	Q#1382	632485	superfamily	386267	83	500	2.15e-17	100.04	cl12078	p450	superfamily	-	-		5156
Q#65	Q#1383	632504	superfamily	386267	92	481	1.79e-65	229467	cl12078	p450	superfamily	-	-		5141		???	4
Q#66	Q#1390	632571	superfamily	386267	162	542	3.07e-45	179776	cl12078	p450	superfamily	-	-		5141
Q#67	Q#1391	632585	superfamily	386267	53	380	1.67e-22	113137	cl12078	p450	superfamily	-	-		5141			185
Q#68	Q#1414	632769	superfamily	386267	32	505	2.59e-64	229852	cl12078	p450	superfamily	-	-		5150
Q#69	Q#1432	632919	superfamily	386267	116	529	8.04e-58	212518	cl12078	p450	superfamily	-	-		---
Q#70	Q#1615	63457	superfamily	386267	53	475	5.64e-57	209437	cl12078	p450	superfamily	-	-		5359
Q#71	Q#1862	636884	superfamily	386267	105	479	1.27e-47	184784	cl12078	p450	superfamily	-	-		61
Q#72	Q#1967	637989	superfamily	386267	35	511	3.46e-63	224074	cl12078	p450	superfamily	-	-		5150
Q#73	Q#1979	638078	superfamily	386267	35	479	4.46e-48	185939	cl12078	p450	superfamily	-	-		5150
Q#74	Q#1980	638092	superfamily	386267	35	507	2.4e-56	208666	cl12078	p450	superfamily	-	-		5150
Q#75	Q#1989	638210	superfamily	386267	2	82	3.56e-09	665275	cl12078	p450	superfamily	N	-		5359
Q#76	Q#1991	638230	superfamily	386267	47	483	2.27e-41	167835	cl12078	p450	superfamily	-	-		5359
Q#77	Q#1992	638242	superfamily	386267	38	487	9.33e-53	198651	cl12078	p450	superfamily	-	-		5359
Q#78	Q#1999	638317	superfamily	386267	39	526	1.47e-70	246416	cl12078	p450	superfamily	-	-		5139
Q#79	Q#2054	638959	superfamily	386267	35	506	1.7e-64	230237	cl12078	p450	superfamily	-	-		5150
	Q#2344	641477	superfamily	386267	30	464	3.01e-51	194414	cl12078	p450	superfamily	-	-
Q#80	Q#2525	643447	superfamily	386267	117	546	5.01e-68	240638	cl12078	p450	superfamily	-	-		5359
Q#81	Q#2526	643456	superfamily	386267	44	472	2.79e-66	234089	cl12078	p450	superfamily	-	-		5359
Q#82	Q#2530	643536	superfamily	386267	52	465	1.79e-59	216.37	cl12078	p450	superfamily	-	-		5359
Q#83	Q#2531	643550	superfamily	386267	43	478	1.34e-73	253349	cl12078	p450	superfamily	-	-		5359
Q#84	Q#2532	643556	superfamily	386267	43	489	3.41e-56	207896	cl12078	p450	superfamily	-	-		5359
Q#85	Q#2632	644621	superfamily	386267	49	505	2.52e-54	201888	cl12078	p450	superfamily	-	-		51
Q#86	Q#2678	645073	superfamily	386267	34	475	1.97e-75	257972	cl12078	p450	superfamily	-	-		5359
Q#87	Q#2679	645075	superfamily	386267	46	479	1.53e-70	244.49	cl12078	p450	superfamily	-	-		5359
	Q#2746	645743	superfamily	386267	62	425	0.00046	580531	cl12078	p450	superfamily	-	-
Q#88	Q#2795	646298	superfamily	386267	33	542	1.69e-57	209437	cl12078	p450	superfamily	-	-		5136
Q#89	Q#2920	647912	superfamily	386267	80	521	3.51e-54	202888	cl12078	p450	superfamily	-	-		5140
Q#90	Q#2969	648377	superfamily	386267	199	474	6.86e-48	185169	cl12078	p450	superfamily	N	-		5365
Q#91	Q#3003	648639	superfamily	386267	38	478	3.66e-81	272994	cl12078	p450	superfamily	-	-		5148
Q#92	Q#3201	650902	superfamily	386267	40	511	7.76e-67	236015	cl12078	p450	superfamily	-	-		5037
Q#93	Q#3552	654848	superfamily	386267	60	535	9.3e-54	202888	cl12078	p450	superfamily	-	-		5155
Q#94	Q#3563	654938	superfamily	386267	98	532	4.05e-68	240638	cl12078	p450	superfamily	-	-		63
Q#95	Q#3564	654945	superfamily	386267	111	547	3.47e-77	264905	cl12078	p450	superfamily	-	-		63
Q#96	Q#3602	65528	superfamily	386267	48	482	3.28e-71	247186	cl12078	p450	superfamily	-	-		5359
Q#97	Q#3633	655679	superfamily	386267	56	542	4.7e-61	222148	cl12078	p450	superfamily	-	-		5150
Q#98	Q#3650	655825	superfamily	386267	35	477	2.65e-56	207511	cl12078	p450	superfamily	-	-		---
Q#99	Q#3706	656583	superfamily	386267	28	483	3.41e-50	191717	cl12078	p450	superfamily	-	-		5360
Q#100	Q#9	657162	superfamily	386267	32	526	1.26e-75	259512	cl12078	p450	superfamily	-	-		5137
Q#101	Q#53	657548	superfamily	386267	30	485	9.84e-79	266446	cl12078	p450	superfamily	-	-		5344
Q#102	Q#107	658183	superfamily	386267	121	446	7.3e-54	200577	cl12078	p450	superfamily	-	-		5365
	Q#143	658599	superfamily	386267	58	467	2.5e-23	113907	cl12078	p450	superfamily	-	-
	Q#149	658670	superfamily	386267	171	446	1.9e-21	111211	cl12078	p450	superfamily	N	-
Q#103	Q#160	658814	superfamily	386267	1	392	8.46e-55	201733	cl12078	p450	superfamily	-	-		5359
Q#104	Q#344	660601	superfamily	386267	48	495	1.54e-20	103121	cl12078	p450	superfamily	-	-		5366
	Q#407	661254	superfamily	386267	1	415	1.32e-35	150116	cl12078	p450	superfamily	-	-
Q#105	Q#455	661942	superfamily	386267	5	417	8.54e-59	210207	cl12078	p450	superfamily	-	-		5359
Q#106	Q#456	661974	superfamily	386267	51	494	8.15e-70	243334	cl12078	p450	superfamily	-	-		5359
Q#107	Q#543	662970	superfamily	386267	63	507	3.8e-57	207896	cl12078	p450	superfamily	-	-		5037
Q#108	Q#808	666053	superfamily	386267	162	305	8.51e-19	101195	cl12078	p450	superfamily	N	-		5035
Q#109	Q#939	667567	superfamily	386267	40	534	1.03e-58	215.6	cl12078	p450	superfamily	-	-		5151
Q#110	Q#945	667609	superfamily	386267	13	450	9.65e-62	231778	cl12078	p450	superfamily	-	-		505
Q#111	Q#990	668253	superfamily	386267	41	474	2.68e-78	265676	cl12078	p450	superfamily	-	-		5359
Q#112	Q#991	668262	superfamily	386267	42	495	1.32e-65	230237	cl12078	p450	superfamily	-	-		5359
	Q#995	668294	superfamily	386267	17	245	1.18e-45	166679	cl12078	p450	superfamily	N	-
Q#113	Q#1087	669967	superfamily	386267	198	493	7.49e-37	155123	cl12078	p450	superfamily	N	-		512
Q#114	Q#1131	670382	superfamily	386267	35	468	8.21e-78	264135	cl12078	p450	superfamily	-	-		5359
Q#115	Q#1140	670472	superfamily	386267	121	446	7.85e-54	200577	cl12078	p450	superfamily	-	-		5365
	Q#1188	671111	superfamily	386267	38	216	0.0154	522751	cl12078	p450	superfamily	C	-
Q#116	Q#1333	673791	superfamily	386267	46	370	1.89e-45	170531	cl12078	p450	superfamily	N	-		5035
Q#117	Q#1425	676477	superfamily	386267	87	526	1.44e-47	185554	cl12078	p450	superfamily	-	-		5035
	Q#1426	676537	superfamily	386267	10	45	1.88	391783	cl12078	p450	superfamily	N	-
Q#118	Q#1549	684568	superfamily	386267	39	439	1.57e-52	196725	cl12078	p450	superfamily	-	-		5359
Q#119	Q#1604	689230	superfamily	386267	91	523	9.48e-43	172457	cl12078	p450	superfamily	-	-		5035
Q#120	Q#1850	694743	superfamily	386267	452	621	0.0342	530455	cl12078	p450	superfamily	N	-		5035
Q#121	Q#1870	695054	superfamily	386267	35	474	3.98e-33	144723	cl12078	p450	superfamily	-	-		512
Q#122	Q#2058	697567	superfamily	386267	47	485	1.88e-57	210977	cl12078	p450	superfamily	-	-		5359
Q#123	Q#2119	698316	superfamily	386267	157	499	2.03e-32	143182	cl12078	p450	superfamily	-	-		5150
Q#124	Q#2130	698481	superfamily	386267	28	439	1e-34	149345	cl12078	p450	superfamily	-	-		5362
Q#125	Q#2308	700136	superfamily	386267	39	477	1.27e-75	253349	cl12078	p450	superfamily	-	-		5359
Q#126	Q#2688	705793	superfamily	386267	43	427	3.66e-61	219452	cl12078	p450	superfamily	-	-		5152
Q#127	Q#2792	706717	superfamily	386267	32	479	1.44e-59	216.37	cl12078	p450	superfamily	-	-		5359
Q#128	Q#2817	707000	superfamily	386267	16	378	6.85e-15	911803	cl12078	p450	superfamily	-	-		5035
Q#129	Q#2845	707179	superfamily	386267	31	431	4.79e-65	229082	cl12078	p450	superfamily	-	-		5065
Q#130	Q#2896	707869	superfamily	386267	85	492	1.57e-33	146264	cl12078	p450	superfamily	-	-		512
Q#131	Q#2918	708029	superfamily	386267	30	438	1.6e-51	194414	cl12078	p450	superfamily	-	-		5357
Q#132	Q#2969	708683	superfamily	386267	193	534	1.86e-35	152427	cl12078	p450	superfamily	N	-		5035
Q#133	Q#2984	708882	superfamily	386267	35	465	1.5e-64	229467	cl12078	p450	superfamily	-	-		5037
Q#134	Q#3017	709225	superfamily	386267	72	497	4.98e-58	212903	cl12078	p450	superfamily	-	-		5341
Q#135	Q#3024	709254	superfamily	386267	41	495	5.5e-58	209437	cl12078	p450	superfamily	-	-		5359
Q#136	Q#3046	709513	superfamily	386267	246	482	3.75e-20	107744	cl12078	p450	superfamily	N	-		5347
Q#137	Q#3117	710259	superfamily	386267	54	535	1.48e-77	264.52	cl12078	p450	superfamily	-	-		53
Q#138	Q#3118	710276	superfamily	386267	136	488	1.7e-35	148.96	cl12078	p450	superfamily	N	-		5142
Q#139	Q#3175	710910	superfamily	386267	30	486	2.88e-65	231393	cl12078	p450	superfamily	-	-		5358
Q#140	Q#3237	711519	superfamily	386267	37	464	6.25e-43	171302	cl12078	p450	superfamily	-	-		5037
Q#141	Q#3296	712472	superfamily	386267	34	490	1.9e-54	203273	cl12078	p450	superfamily	-	-		5150
Q#142	Q#3468	719561	superfamily	386267	46	468	2.77e-49	188251	cl12078	p450	superfamily	-	-		5359
	Q#3498	720495	superfamily	386267	47	487	8.09e-59	214829	cl12078	p450	superfamily	-	-
Q#143	Q#24	730353	superfamily	386267	37	230	5.59e-52	188251	cl12078	p450	superfamily	N	-		5359
Q#144	Q#37	730635	superfamily	386267	79	178	1.66e-10	738463	cl12078	p450	superfamily	N	-		5359
Q#145	Q#38	730636	superfamily	386267	167	215	0.773	457267	cl12078	p450	superfamily	N	-		5035
Q#146	Q#204	735047	superfamily	386267	22	420	2.96e-63	225615	cl12078	p450	superfamily	-	-		5144
Q#147	Q#274	735680	superfamily	386267	31	500	5.99e-65	226	cl12078	p450	superfamily	-	-		5150
Q#148	Q#278	735716	superfamily	386267	44	467	6.39e-61	220222	cl12078	p450	superfamily	-	-		5144
Q#149	Q#470	737164	superfamily	386267	38	473	1.3e-74	255.66	cl12078	p450	superfamily	-	-		5359
Q#150	Q#589	738007	superfamily	386267	20	439	6.53e-52	195184	cl12078	p450	superfamily	-	-		5150
	Q#781	739085	superfamily	386267	59	281	3.49e-19	981139	cl12078	p450	superfamily	C	-
Q#151	Q#847	739438	superfamily	386267	73	283	4.56e-33	140101	cl12078	p450	superfamily	N	-		5035
Q#152	Q#1003	740432	superfamily	386267	125	415	5.42e-28	130471	cl12078	p450	superfamily	N	-		5340
Q#153	Q#1032	740620	superfamily	386267	93	454	1.49e-24	117374	cl12078	p450	superfamily	-	-		5035
Q#154	Q#1036	740655	superfamily	386267	33	529	2.74e-77	263.75	cl12078	p450	superfamily	-	-		5136
Q#155	Q#1293	742265	superfamily	386267	35	234	6.68e-09	707647	cl12078	p450	superfamily	C	-		5359
Q#156	Q#1413	743107	superfamily	386267	13	437	1.09e-56	206.74	cl12078	p450	superfamily	-	-		5359
Q#157	Q#1416	743131	superfamily	386267	42	485	8.32e-57	209437	cl12078	p450	superfamily	-	-		5359
	Q#1417	743138	superfamily	386267	26	297	3.57e-23	112366	cl12078	p450	superfamily	C	-
	Q#1445	743336	superfamily	386267	40	497	1.13e-46	182473	cl12078	p450	superfamily	-	-
Q#158	Q#1468	743468	superfamily	386267	30	390	2.13e-49	184399	cl12078	p450	superfamily	N	-		5150
	Q#1532	744034	superfamily	386267	656	988	0.000170677	451122	cl12078	p450	superfamily	-	-
Q#159	Q#1666	744663	superfamily	386267	119	526	8.03e-58	213674	cl12078	p450	superfamily	-	-		63
Q#160	Q#1685	744761	superfamily	386267	32	488	1.08e-73	253734	cl12078	p450	superfamily	-	-		5359
Q#161	Q#1958	746124	superfamily	386267	191	491	3.56e-35	150501	cl12078	p450	superfamily	N	-		512
Q#162	Q#1970	746166	superfamily	386267	40	493	1.25e-65	232549	cl12078	p450	superfamily	-	-		5358
Q#163	Q#2060	746845	superfamily	386267	70	481	7.77e-42	168991	cl12078	p450	superfamily	-	-		5035
	Q#2061	746847	superfamily	386267	38	182	0.0173	499639	cl12078	p450	superfamily	N	-
Q#164	Q#2241	749395	superfamily	386267	51	473	2.24e-52	196.34	cl12078	p450	superfamily	-	-		5359
Q#165	Q#2324	751125	superfamily	386267	1	170	2.91e-22	114677	cl12078	p450	superfamily	N	-		5359
Q#166	Q#2393	754706	superfamily	386267	41	468	2.1e-51	195184	cl12078	p450	superfamily	-	-		5359
Q#167	Q#2451	75897	superfamily	386267	38	526	2.54e-69	243334	cl12078	p450	superfamily	-	-		5150
	Q#2471	760431	superfamily	386267	49	329	0.002	553567	cl12078	p450	superfamily	C	-
Q#168	Q#2476	760717	superfamily	386267	59	459	1.15e-57	210977	cl12078	p450	superfamily	-	-		5359
Q#169	Q#2501	762575	superfamily	386267	55	474	2.99e-71	248727	cl12078	p450	superfamily	-	-		5359
Q#170	Q#2515	763814	superfamily	386267	47	489	1.5e-66	232934	cl12078	p450	superfamily	-	-		5359
Q#171	Q#2591	772675	superfamily	386267	37	454	2.24e-70	244.49	cl12078	p450	superfamily	-	-		5359
	Q#2671	781146	superfamily	386267	64	483	3.58e-75	256816	cl12078	p450	superfamily	-	-
Q#172	Q#2689	782823	superfamily	386267	205	367	2.55e-16	946471	cl12078	p450	superfamily	N	-		512
Q#173	Q#3010	811909	superfamily	386267	41	501	1.22e-68	240638	cl12078	p450	superfamily	-	-		5348
Q#174	Q#3033	813609	superfamily	386267	5	452	2.11e-55	204429	cl12078	p450	superfamily	-	-		5359
Q#175	Q#3077	816131	superfamily	386267	46	499	2.54e-64	230237	cl12078	p450	superfamily	-	-		5359
Q#176	Q#3088	816789	superfamily	386267	34	510	1.01e-65	233704	cl12078	p450	superfamily	-	-		5150
Q#177	Q#3089	816847	superfamily	386267	78	530	1.78e-48	187865	cl12078	p450	superfamily	-	-		5035
Q#178	Q#3118	818645	superfamily	386267	118	528	2.79e-39	163213	cl12078	p450	superfamily	-	-		5035
Q#179	Q#3188	82617	superfamily	386267	117	461	5.2e-51	192873	cl12078	p450	superfamily	-	-		5365
Q#180	Q#3355	829759	superfamily	386267	91	537	1.9e-46	182858	cl12078	p450	superfamily	-	-		5035
Q#181	Q#3433	831379	superfamily	386267	40	518	6.31e-61	220993	cl12078	p450	superfamily	-	-		5136
Q#182	Q#3485	832421	superfamily	386267	102	568	1.64e-63	228311	cl12078	p450	superfamily	-	-		5359
Q#183	Q#3607	834295	superfamily	386267	92	536	6.87e-45	177.85	cl12078	p450	superfamily	-	-		5035
Q#184	Q#3623	834506	superfamily	386267	6	450	1.08e-72	262594	cl12078	p450	superfamily	-	-		505
Q#185	Q#3642	835110	superfamily	386267	118	515	3.79e-30	137404	cl12078	p450	superfamily	-	-		5035

## Sheet: G. sinense 
#Batch	CD-search	tool	NIH/NLM/NCBI
#cdsid	QM3-qcdsearch-1A1089C990D28BC1-1A8007645A74332A
#datatype	hitsConcise	Results(Superfamily	only)
#status	0
#Start	time	2020-04-23T19:14:31	Run	time	0:00:00:52
#status	success
Query	Hit	type	PSSM-ID	From	To	E-Value	Bitscore	Accession	Short	name	Incomplete	Superfamily	FCPD family assignment
Q#1	PIL25580.1	superfamily	386267	115	546	3.99e-42	171302	cl12078	p450	superfamily	-	-	5035
Q#2	PIL26705.1	superfamily	386267	90	522	2.06e-39	163213	cl12078	p450	superfamily	-	-	5035
Q#3	PIL25572.1	superfamily	386267	35	393	4.41e-42	167.45	cl12078	p450	superfamily	N	-	5035
Q#4	PIL25581.1	superfamily	386267	90	540	4.39e-42	170917	cl12078	p450	superfamily	-	-	5035
Q#5	PIL26706.1	superfamily	386267	89	537	1.34e-43	174769	cl12078	p450	superfamily	-	-	5035
Q#6	PIL26707.1	superfamily	386267	91	536	2.51e-45	176695	cl12078	p450	superfamily	-	-	5035
Q#7	PIL26841.1	superfamily	386267	95	551	1.99e-30	138.56	cl12078	p450	superfamily	-	-	5035
Q#8	PIL28313.1	superfamily	386267	95	530	7e-37	156664	cl12078	p450	superfamily	-	-	5035
Q#9	PIL34414.1	superfamily	386267	98	548	5.19e-40	165139	cl12078	p450	superfamily	-	-	5035
Q#10	PIL22998.1	superfamily	386267	96	513	1.09e-36	155509	cl12078	p450	superfamily	-	-	5035
Q#11	PIL25991.1	superfamily	386267	181	544	2.14e-24	119841	cl12078	p450	superfamily	N	-	5035
Q#12	PIL32521.1	superfamily	386267	86	517	2.13e-48	182473	cl12078	p450	superfamily	-	-	5035
Q#13	PIL28305.1	superfamily	386267	83	515	7.16e-34	147805	cl12078	p450	superfamily	-	-	5035
Q#14	PIL32204.1	superfamily	386267	118	542	5.14e-37	157049	cl12078	p450	superfamily	-	-	5035
Q#15	PIL29990.1	superfamily	386267	96	525	6.72e-46	181317	cl12078	p450	superfamily	-	-	5035
Q#16	PIL28304.1	superfamily	386267	95	559	2.36e-26	127004	cl12078	p450	superfamily	-	-	5035
Q#17	PIL25602.1	superfamily	386267	86	521	9.17e-44	175154	cl12078	p450	superfamily	-	-	5035
Q#18	PIL22500.1	superfamily	386267	135	580	5.03e-46	182087	cl12078	p450	superfamily	-	-	5035
Q#19	PIL31353.1	superfamily	386267	105	528	3.48e-46	181702	cl12078	p450	superfamily	-	-	5035
Q#20	PIL32213.1	superfamily	386267	93	532	7.29e-35	150886	cl12078	p450	superfamily	-	-	5035
Q#21	PIL28306.1	superfamily	386267	99	448	7.71e-31	135478	cl12078	p450	superfamily	-	-	5035
Q#22	PIL33443.1	superfamily	386267	129	540	3.85e-57	211748	cl12078	p450	superfamily	-	-	5035
Q#23	PIL33431.1	superfamily	386267	129	540	1.54e-54	204814	cl12078	p450	superfamily	-	-	5035
Q#24	PIL29373.1	superfamily	386267	103	516	3.65e-56	208281	cl12078	p450	superfamily	-	-	5035
Q#25	PIL27952.1	superfamily	386267	8	378	5.12e-32	140101	cl12078	p450	superfamily	-	-	5035
Q#1	PIL34047	superfamily	386267	34	509	3.8e-56	208281	cl12078	p450	superfamily	-	-	5136
Q#2	PIL34048	superfamily	386267	41	514	2.27e-57	211748	cl12078	p450	superfamily	-	-	5136
Q#3	PIL34049	superfamily	386267	44	515	6e-60	215985	cl12078	p450	superfamily	-	-	5136
Q#4	PIL27013	superfamily	386267	32	505	2.2e-58	214059	cl12078	p450	superfamily	-	-	5136
Q#5	PIL34065	superfamily	386267	32	509	1.66e-62	225.23	cl12078	p450	superfamily	-	-	5136
Q#6	PIL27010	superfamily	386267	32	504	3.68e-64	226771	cl12078	p450	superfamily	-	-	5136
Q#7	PIL31660	superfamily	386267	32	517	8.99e-70	244104	cl12078	p450	superfamily	-	-	5136
Q#8	PIL24888	superfamily	386267	33	521	6.84e-87	288788	cl12078	p450	superfamily	-	-	5136
