# Supplementary material for: Evolution and enrichment of CYP5035 in Polyporales: functionality of an understudied P450 family
Source: Appl Microbiol Biotechnol. 2021 Aug 30;105(18):6779–92. doi: 10.1007/s00253-021-11444-2 (PMC8426240; doi:10.1007/s00253-021-11444-2)
Supplement: Supplementary file 4 — (XLSX 148 kb) [file 253_2021_11444_MOESM4_ESM.xlsx]

## Sheet: Title page
							Applied Microbiology and Biotechnology
					Supporting Information
						Online Resource 3
							for
	Evolution and Enrichment of CYP5035 and CYP5136 in Polyporales:
	Functionality of an understudied P450 family
						Nico D. Fessner,1 David R. Nelson2 and Anton Glieder1,*
			1	Institute of Molecular Biotechnology, Graz University of Technology, NAWI Graz, Petersgasse 14/3, Austria
			2	Department of Microbiology, Immunology and Biochemistry, University of Tennessee Health Science Center, Memphis, TN 38163, USA
			*	corresponding author: Anton Glieder
				E-mail: a.glieder@tugraz.at
				phone: (+43)-316-873-4074
				Fax: (+43)-316-873-9302

## Sheet: Identify CYP5035 in JGI set
BLASTP 2.2.19
Query= (565 letters)
Database: CYP5035.314seqs.txt
313 sequences; 176,209 total letters
Searching..................................................done
Sequences producing significant alignments
Sequences Nr.	Score (bits)	E Value				Sequences Nr.	seq ID
189	1154	0.0				1	jgi|Phaca1|153972|estExt_Genewise1Plus.C_13_t10148
188	1059	0.0				2	jgi|Phaca1|131233|estExt_Genewise1.C_13_t10190
153	985	0.0				3	jgi|Clibor1|119449|CE119448_2934
187	941	0.0				4	jgi|Irplac1|743245|CE743244_3999
186	941	0.0				5	jgi|Irplac1|1640241|MIX38339_784_26
185	941	0.0				6	jgi|Abobie1|721434|e_gw1.24.75.1
184	941	0.0				7	jgi|Panru1|1112951|CE1112950_7139
						8	jgi|Panru1|1251950|CE1251949_2310
<80% -> no orthologue of 5035S7						9	jgi|Cytmel1|1423468|gm1.13794_g
155	811	0.0				10	jgi|Suibr2|843826|Suibr1.fgenesh1_pm.7_#_53
154	811	0.0				11	jgi|Obbri1|890182|estExt_Genemark1.C_1790010
158	784	0.0				12	jgi|Spalat1|479667|CE479666_4080
157	784	0.0				13	jgi|Spalat1|746579|fgenesh1_pg.6_#_56
156	784	0.0				14	jgi|Trace1|1049863|CE1049862_12876
193	783	0.0				15	jgi|Trace1|1342868|fgenesh1_pg.4_#_46
159	774	0.0				16	jgi|Trace1|1354516|fgenesh1_kg.6_#_129_#_Locus4841v6rpkm0.47_PRE
190	773	0.0				17	jgi|Abobie1|826912|MIX14629_1887_37
192	769	0.0				18	jgi|Cytmel1|1418953|gm1.9279_g
191	755	0.0				19	jgi|Trace1|1409937|fgenesh1_pm.40_#_10
160	746	0.0				20	jgi|Dicsqu18370_1|806887|gm1.5849_g
173	621	e-180				21	jgi|Dicsqu464_1|919019|fgenesh1_kg.11_#_191_#_Locus4750v1rpkm40.38
						22	jgi|Dicsqu463_1|988899|fgenesh1_pm.58_#_29
<55% -> no subfamily S						23	jgi|Dicsq1|179419|estExt_Genemark1.C_70316
174	615	e-178				24	jgi|Earsca1|733523|fgenesh1_kg.9_#_519_#_TRINITY_DN8112_c3_g3_i1
166	613	e-177				25	jgi|Dicsq1|151582|estExt_fgenesh1_pm.C_1_t20343
165	613	e-177				26	jgi|Dicsqu18370_1|660324|e_gw1.25.174.1
164	613	e-177				27	jgi|Dicsqu463_1|993380|fgenesh1_pm.294_#_6
181	608	e-176				28	jgi|Dicsqu464_1|918682|fgenesh1_kg.10_#_364_#_Locus6722v1rpkm23.10
167	607	e-175				29	jgi|Polbr1|1481810|gm1.5391_g
169	605	e-175				30	jgi|Polar1|665169|estExt_Genemark1.C_3560004
180	597	e-172				31	jgi|Earsca1|728492|fgenesh1_kg.7_#_1669_#_TRINITY_DN8962_c3_g1_i5
240	593	e-171				32	jgi|Fomfom1|424094|CE424093_631
183	592	e-171				33	jgi|Polsqu1|24110|CE24109_7285
179	590	e-170				34	jgi|Hexnit1|1215331|fgenesh1_pm.1_#_175
241	588	e-170				35	jgi|Lenti6_1|578269|fgenesh1_kg.34_#_55_#_Locus13854v1rpkm1.21
136	580	e-167				36	jgi|Lenti7_1|564891|gm1.695_g
135	580	e-167				37	jgi|Sisbr1|574375|fgenesh1_kg.2_#_756_#_Locus5232v1rpkm24.84
134	580	e-167				38	jgi|Trave1|41578|gm1.462_g
133	580	e-167				39	jgi|Trapol1|105914|CE105913_5115
271	578	e-167				40	jgi|Traci1|1521520|gm1.6319_g
177	577	e-166				41	jgi|Tralj1|428191|CE428190_1838
176	577	e-166				42	jgi|Pycsa1|1577749|e_gw1.7180000650838.306.1
242	577	e-166				43	jgi|Pycco1|1370331|e_gw1.30.134.1
168	575	e-166				44	jgi|Artele1122_1|466036|e_gw1.2.699.1
145	574	e-166				45	jgi|Pycpun1|308909|CE308908_3418
146	574	e-166				46	jgi|Artel1|850992|fgenesh1_pm.18_#_46
243	573	e-165				47	jgi|Tramax1|1068035|fgenesh1_pm.5_#_366
178	573	e-165				48	jgi|Pycco1662_1|876088|gm1.4639_g
147	571	e-165				49	jgi|Tramey1|997533|fgenesh1_pm.1_#_949
151	571	e-165				50	jgi|Leisp1|1318962|fgenesh1_kg.12_#_150_#_Locus5637v1rpkm21.26
175	570	e-164				51	jgi|Tramen1|1047947|fgenesh1_pm.42_#_35
163	569	e-164				52	jgi|Tralac1|370287|CE370286_1031
171	569	e-164				53	jgi|Paxin1|88877|e_gw1.305.4.1
162	568	e-164				54	jgi|Pycci1|9212|scf185013.g82
161	567	e-163				55	jgi|Dicsqu18370_1|765132|fgenesh1_kg.80_#_126_#_Locus8784v1rpkm13.52
152	566	e-163				56	jgi|Dicsqu18370_1|779171|fgenesh1_pm.51_#_9
144	566	e-163				57	jgi|Dicsq1|161810|estExt_fgenesh1_pg.C_170002
138	564	e-163				58	jgi|Dicsqu463_1|995233|fgenesh1_pm.605_#_1
117	563	e-162				59	jgi|Dicsqu464_1|953386|fgenesh1_pm.286_#_1
141	562	e-162				60	jgi|Sisbr1|623797|gm1.4470_g
118	562	e-162				61	jgi|Polsqu1|835110|estExt_Genemark1.C_2790009
150	561	e-162				62	jgi|Lenti6_1|581920|fgenesh1_kg.91_#_6_#_Locus2506v1rpkm67.23
140	560	e-161				63	jgi|Lenti7_1|538117|fgenesh1_kg.30_#_15_#_Locus2021v2rpkm35.61
139	560	e-161				64	jgi|Sisbr1|585391|fgenesh1_kg.48_#_39_#_Locus9062v1rpkm5.09
143	554	e-159				65	jgi|Pyccin1|1050305|gm1.4848_g
64	553	e-159				66	jgi|Polsqu1|746845|gm1.13007_g
63	553	e-159				67	jgi|Polsqu1|818645|estExt_Genewise1Plus.C_2790008
62	553	e-159				68	jgi|Polsqu1|588169|e_gw1.213.21.1
142	553	e-159				69	jgi|Polar1|667057|estExt_Genemark1.C_6280002
72	552	e-159				70	jgi|Lenti6_1|558432|estExt_Genewise1Plus.C_910024
71	552	e-159				71	jgi|Lenti7_1|468757|e_gw1.30.223.1
70	552	e-159				72	jgi|Sisbr1|570632|estExt_Genewise1Plus.C_480102
268	552	e-159				73	jgi|Trave1|60226|estExt_fgenesh1_pm.C_100063
115	551	e-159				74	jgi|Trapol1|1067680|e_gw1.19.24.1
114	547	e-157				75	jgi|Tramey1|1003669|fgenesh1_pm.18_#_22
253	546	e-157				76	jgi|Tramax1|1055064|fgenesh1_kg.21_#_1051_#_TRINITY_DN2932_c0_g1_i3
116	546	e-157				77	jgi|Leisp1|1345114|fgenesh1_pm.29_#_11
252	545	e-157				78	jgi|Tramen1|1064764|MIX4850_687_91
251	545	e-157				79	jgi|Tramey1|1032777|MIX17440_258_22
67	542	e-156				80	jgi|Tramax1|1024787|fgenesh1_kg.7_#_529_#_TRINITY_DN3128_c0_g1_i4
123	541	e-156				81	jgi|Pycpun1|540139|gm1.7844_g
127	541	e-156				82	jgi|Dicsq1|72385|e_gw1.93.13.1
122	540	e-155				83	jgi|Dicsqu18370_1|665075|e_gw1.45.36.1
170	540	e-155				84	jgi|Dicsqu463_1|1021296|gm1.7704_g
83	540	e-155				85	jgi|Dicsqu464_1|935554|fgenesh1_kg.102_#_58_#_Locus7221v1rpkm19.98
254	538	e-155				86	jgi|Dicsqu18370_1|843352|MIX30610_11074_94
120	537	e-155				87	jgi|Dicsqu463_1|967109|fgenesh1_kg.258_#_53_#_Locus5792v1rpkm30.67
119	536	e-154				88	jgi|Dicsqu464_1|935562|fgenesh1_kg.102_#_66_#_Locus7221v1rpkm19.98
247	533	e-153				89	jgi|Dicsq1|94181|estExt_Genewise1.C_930024
246	533	e-153				90	jgi|Trave1|130760|e_gw1.10.841.1
148	532	e-153				91	jgi|Trave1|45128|gm1.4012_g
244	532	e-153				92	jgi|Tralac1|205625|CE205624_1029
245	531	e-153				93	jgi|Leisp1|1371152|gm1.5594_g
107	531	e-152				94	jgi|Traci1|1402223|e_gw1.15.531.1
269	530	e-152				95	jgi|Tragib1|1412667|fgenesh1_pm.40_#_57
89	529	e-152				96	jgi|Trabet1|826979|fgenesh1_kg.21_#_762_#_TRINITY_DN4756_c0_g1_i6
126	528	e-152				97	jgi|Tralj1|1037740|fgenesh1_pm.46_#_21
60	528	e-152				98	jgi|Pycco1|1468281|gm1.5790_g
149	527	e-151				99	jgi|Pycpun1|508212|fgenesh1_pg.13_#_60
172	527	e-151				100	jgi|Tramey1|914922|e_gw1.11.457.1
78	527	e-151				101	jgi|Pyccin1|1043044|fgenesh1_pm.32_#_65
261	526	e-151				102	jgi|Tramax1|1073440|gm1.413_g
69	525	e-151				103	jgi|Pycco1662_1|60791|CE60790_3985
248	525	e-151				104	jgi|Artel1|806710|fgenesh1_kg.13_#_28_#_Locus2015v1rpkm83.20
270	524	e-151				105	jgi|Artele1122_1|650705|MIX32502_84_36
131	524	e-150				106	jgi|Rhives1|3443|genemark-NODE_21236_length_42204_cov_51%252E149700-abinit-gene-0.25-mRNA-1
85	523	e-150				107	jgi|Polbr1|1454895|fgenesh1_pm.17_#_33
84	523	e-150				108	jgi|Polbr1|1501025|MIX9741_377_27
108	522	e-150				109	jgi|Hexnit1|1217413|fgenesh1_pm.3_#_379
289	520	e-149				110	jgi|Earsca1|801067|gm1.12137_g
77	520	e-149				111	jgi|Fomfom1|1363762|gm1.1556_g
82	520	e-149				112	jgi|Polar1|521854|estExt_Genewise1.C_1740023
287	519	e-149				113	jgi|Polbr1|1363373|e_gw1.115.31.1
76	517	e-148				114	jgi|Polar1|498992|e_gw1.455.14.1
113	516	e-148				115	jgi|Polbr1|184586|CE184585_735
90	514	e-148				116	jgi|Hexnit1|1266762|gm1.2639_g
55	514	e-148				117	jgi|Fomfom1|1363757|gm1.1551_g
88	514	e-148				118	jgi|Earsca1|801019|gm1.12089_g
87	514	e-148				119	jgi|Earsca1|799697|gm1.10767_g
256	513	e-147				120	jgi|Earsca1|770306|fgenesh1_pm.13_#_369
112	512	e-147				121	jgi|Earsca1|626821|e_gw1.14.577.1
61	512	e-147				122	jgi|Polar1|655629|estExt_fgenesh1_pg.C_5030002
274	511	e-147				123	jgi|Polbr1|1561063|estExt_Genemark1.C_1100031
299	511	e-146				124	jgi|Earsca1|161568|CE161567_965
280	509	e-146				125	jgi|Fomfom1|1343990|estExt_Genewise1Plus.C_1_t60416
110	509	e-146				126	jgi|Polar1|50867|CE50866_1041
260	508	e-146				127	jgi|Polbr1|1363391|e_gw1.115.20.1
258	508	e-146				128	jgi|Dicsqu464_1|827640|e_gw1.102.67.1
257	508	e-146				129	jgi|Dicsqu463_1|992959|fgenesh1_pm.258_#_5
275	508	e-146				130	jgi|Dicsqu464_1|951341|fgenesh1_pm.102_#_14
73	507	e-145				131	jgi|Dicsqu18370_1|373931|CE373930_7707
74	507	e-145				132	jgi|Dicsq1|147086|fgenesh1_pm.13_#_95
124	506	e-145				133	jgi|Dicsq1|172004|gm1.7773_g
285	505	e-145				134	jgi|Dicsqu18370_1|706065|estExt_Genewise1.C_1720009
137	505	e-145				135	jgi|Dicsqu463_1|974740|fgenesh1_kg.631_#_1_#_Locus3772v1rpkm55.57
132	504	e-145				136	jgi|Dicsqu464_1|938285|fgenesh1_kg.134_#_59_#_Locus5823v1rpkm29.90
86	504	e-144				137	jgi|Earsca1|801066|gm1.12136_g
259	503	e-144				138	jgi|Dicsqu18370_1|373775|CE373774_947
283	503	e-144				139	jgi|Dicsq1|72391|e_gw1.93.9.1
80	503	e-144				140	jgi|Dicsqu463_1|1045640|MIX20831_915_32
68	503	e-144				141	jgi|Dicsq1|94627|estExt_Genewise1.C_1180011
109	502	e-144				142	jgi|Lenti6_1|581782|fgenesh1_kg.85_#_2_#_Locus7014v1rpkm12.86
282	502	e-144				143	jgi|Lenti7_1|540886|fgenesh1_kg.70_#_5_#_Locus10473v1rpkm2.88
304	501	e-144				144	jgi|Sisbr1|586078|fgenesh1_kg.66_#_6_#_Locus5591v1rpkm22.10
250	501	e-144				145	jgi|Lenti6_1|658665|estExt_Genemark1.C_910014
249	501	e-144				146	jgi|Lenti7_1|538108|fgenesh1_kg.30_#_6_#_Locus7399v1rpkm10.51
277	501	e-144				147	jgi|Sisbr1|585400|fgenesh1_kg.48_#_48_#_Locus5591v1rpkm22.10
75	501	e-143				148	jgi|Hexnit1|1160509|fgenesh1_kg.5_#_112_#_TRINITY_DN3552_c1_g1_i1
262	499	e-143				149	jgi|Earsca1|162544|CE162543_209
295	499	e-143				150	jgi|Lenti6_1|581800|fgenesh1_kg.85_#_20_#_Locus7488v1rpkm10.32
94	499	e-143				151	jgi|Lenti7_1|540902|fgenesh1_kg.70_#_21_#_Locus7399v1rpkm10.51
306	499	e-143				152	jgi|Sisbr1|586093|fgenesh1_kg.66_#_21_#_Locus5591v1rpkm22.10
121	498	e-143				153	jgi|Polsqu1|829759|estExt_Genemark1.C_480067
279	497	e-142				154	jgi|Lenti7_1|572566|gm1.8370_g
290	497	e-142				155	jgi|Sisbr1|627566|gm1.8239_g
301	497	e-142				156	jgi|Lenti7_1|489422|estExt_Genewise1.C_190148
96	496	e-142				157	jgi|Polbr1|1506430|MIX15146_586_20
305	496	e-142				158	jgi|Sisbr1|544206|estExt_Genewise1.C_170201
302	496	e-142				159	jgi|Polsqu1|834295|estExt_Genemark1.C_1970014
307	496	e-142				160	jgi|Lenti6_1|578126|fgenesh1_kg.33_#_59_#_Locus7286v1rpkm11.29
296	495	e-142				161	jgi|Polsqu1|689230|fgenesh1_kg.927_#_2_#_TRINITY_DN13709_c0_g3_i2
303	495	e-142				162	jgi|Fomfom1|1363759|gm1.1553_g
255	495	e-142				163	jgi|Polsqu1|676477|fgenesh1_kg.308_#_4_#_TRINITY_DN13709_c0_g3_i5
97	494	e-142				164	jgi|Lenti6_1|581802|fgenesh1_kg.85_#_22_#_Locus4085v1rpkm37.01
128	493	e-141				165	jgi|Lenti7_1|540912|fgenesh1_kg.70_#_31_#_Locus4424v1rpkm31.63
130	491	e-141				166	jgi|Sisbr1|586099|fgenesh1_kg.66_#_27_#_Locus7819v1rpkm9.02
129	491	e-141				167	jgi|Polbr1|1500065|MIX8781_4600_46
81	491	e-140				168	jgi|Hexnit1|1146372|fgenesh1_kg.3_#_1593_#_TRINITY_DN1931_c0_g1_i3
284	490	e-140				169	jgi|Earsca1|639881|estExt_Genewise1.C_1_t70018
66	489	e-140				170	jgi|Polar1|505708|e_gw1.1106.2.1
182	489	e-140				171	jgi|Polbr1|1487827|gm1.11408_g
286	488	e-140				172	jgi|Polar1|531655|estExt_Genewise1.C_6280007
288	486	e-139				173	jgi|Polar1|521853|estExt_Genewise1.C_1740022
298	486	e-139				174	jgi|Earsca1|162226|CE162225_1265
292	483	e-138				175	jgi|Dicsqu18370_1|696349|estExt_Genewise1.C_450102
300	483	e-138				176	jgi|Dicsqu463_1|967115|fgenesh1_kg.258_#_59_#_Locus10482v1rpkm6.61
79	481	e-138				177	jgi|Dicsqu464_1|935569|fgenesh1_kg.102_#_73_#_Locus3504v1rpkm59.76
311	479	e-137				178	jgi|Dicsq1|164054|estExt_fgenesh1_pg.C_930009
310	479	e-137				179	jgi|Earsca1|683000|estExt_Genewise1Plus.C_17_t20107
291	478	e-137				180	jgi|Polbr1|1480930|gm1.4511_g
276	475	e-136				181	jgi|Fomfom1|1233304|fgenesh1_kg.1_#_10316_#_TRINITY_DN5777_c0_g2_i2
264	475	e-136				182	jgi|Earsca1|262364|CE262363_3037
309	474	e-135				183	jgi|Polar1|652223|estExt_fgenesh1_pg.C_1210011
273	473	e-135				184	jgi|Lenti6_1|527996|estExt_Genewise1.C_230015
312	472	e-135				185	jgi|Lenti7_1|510889|estExt_Genewise1Plus.C_180357
263	471	e-135				186	jgi|Polsqu1|816847|estExt_Genewise1Plus.C_1840030
265	471	e-134				187	jgi|Sisbr1|582002|fgenesh1_kg.19_#_12_#_Locus8995v1rpkm5.22
308	471	e-134				188	jgi|Polbr1|1401994|fgenesh1_kg.19_#_14_#_Locus7266v1rpkm14.58
95	470	e-134				189	jgi|Polar1|664247|estExt_Genemark1.C_2700006
313	470	e-134				190	jgi|Polbr1|1401717|fgenesh1_kg.17_#_218_#_Locus8255v1rpkm9.99
267	470	e-134				191	jgi|Polar1|665466|estExt_Genemark1.C_3880010
65	464	e-133				192	jgi|Lenti6_1|552293|estExt_Genewise1Plus.C_330049
47	464	e-133				193	jgi|Polar1|668252|estExt_Genemark1.C_12380002
281	464	e-132				194	jgi|Armosto1|262563|mRNA_AROS_05965_AROS_05965
34	464	e-132				195	jgi|Clapy1|1913257|gm1.3000_g
49	463	e-132				196	jgi|Lacqui1|1804036|gm1.10497_g
293	463	e-132				197	jgi|Scysp1_1|1357562|fgenesh1_kg.10_#_75_#_Locus16315v3rpkm2.64
266	461	e-132				198	jgi|Phlcen1|8958|scaffold_2756.3
46	461	e-132				199	jgi|Clibor1|1197786|fgenesh1_kg.12_#_558_#_TRINITY_DN6225_c0_g4_i1
44	461	e-132				200	jgi|Cytmel1|1284143|e_gw1.178.7.1
42	458	e-131				201	jgi|Hydfim1|986302|fgenesh1_pm.21_#_30
212	457	e-130				202	jgi|Irplac1|1595468|gm1.9138_g
21	457	e-130				203	jgi|Cytmel1|1406248|fgenesh1_pm.68_#_6
43	457	e-130				204	jgi|Irplac1|1595456|gm1.9126_g
45	456	e-130				205	jgi|Panru1|1664624|fgenesh1_kg.84_#_44_#_Locus2489v1rpkm66.46
30	456	e-130				206	jgi|Phlcen1|13562|scaffold_967.15
39	456	e-130				207	jgi|Phlcen1|13559|scaffold_967.12
48	456	e-130				208	jgi|Xerba1|1485051|gm1.5292_g
125	455	e-130				209	jgi|Boled1|909694|estExt_Genewise1Plus.C_4_t20194
32	455	e-130				210	jgi|Leumo1|1005994|e_gw1.00033.92.1
104	455	e-130				211	jgi|Conol1|919316|fgenesh1_pm.38_#_30
209	454	e-130				212	jgi|Pyccin1|1039701|fgenesh1_pm.7_#_185
24	454	e-130				213	jgi|Paxam1|966266|fgenesh1_kg.28_#_55_#_Locus9771v1rpkm13.15
230	454	e-129				214	jgi|Gyrli1|796093|fgenesh1_pm.14_#_124
53	454	e-129				215	jgi|Fibsp1|889927|fgenesh1_pg.56_#_70
29	454	e-129				216	jgi|Fibsp1|743454|e_gw1.82.162.1
35	452	e-129				217	jgi|Fibsp1|923026|estExt_fgenesh1_pm.C_3120003
37	452	e-129				218	jgi|Fibsp1|779072|estExt_Genewise1.C_220025
36	452	e-129				219	jgi|Fibsp1|1051510|estExt_Genemark1.C_2070036
106	450	e-128				220	jgi|Thega1|3184669|gm1.2733_g
5	449	e-128				221	jgi|Paxru2|31013|Paxru1.fgenesh1_pm.62_#_8
33	449	e-128				222	jgi|Suilu3|24266|Suilu1.fgenesh1_pm.129_#_13
51	448	e-128				223	jgi|Cersu1|119768|estExt_fgenesh1_kg.C_290013
294	448	e-128				224	jgi|Suitom1|746520|fgenesh1_pm.11_#_71
31	447	e-127				225	jgi|Suigr1|580326|CE580325_2365
200	447	e-127				226	jgi|Suidec1|1093418|fgenesh1_kg.15_#_127_#_Locus9003v1rpkm11.04
278	447	e-127				227	jgi|Denbi1|815498|fgenesh1_pm.4_#_20
297	447	e-127				228	jgi|Suipic1|1478630|gm1.2487_g
213	446	e-127				229	jgi|Hexnit1|1268939|gm1.4816_g
15	446	e-127				230	jgi|Rhisa1|731579|e_gw1.86.88.1
210	444	e-127				231	jgi|Rhivi1|681821|e_gw1.22.70.1
38	444	e-127				232	jgi|Pisti1|991388|fgenesh1_kg.1_#_205_#_Locus3709v1rpkm55.36
232	444	e-126				233	jgi|Pismi1|551133|CE426681_14791
221	444	e-126				234	jgi|Sclci1|1219887|fgenesh1_kg.105_#_5_#_Locus4318v1rpkm35.56
105	444	e-126				235	jgi|Plicr1|432908|CE251633_8389
100	443	e-126				236	jgi|Anobom1|1218668|e_gw1.230.7.1
208	443	e-126				237	jgi|Gyman1|804697|e_gw1.2.217.1
23	443	e-126				238	jgi|Suiame1|1052513|MIX32399_696_33
18	442	e-126				239	jgi|Plicr1|52981|fgenesh1_pm.6_#_209
22	442	e-126				240	jgi|Polbr1|1554465|estExt_Genemark1.C_130187
20	442	e-126				241	jgi|Polar1|519317|estExt_Genewise1.C_1210033
201	442	e-126				242	jgi|Polar1|603200|gm1.10163_g
99	441	e-126				243	jgi|Polbr1|1411615|fgenesh1_kg.118_#_36_#_Locus7271v1rpkm14.54
40	441	e-125				244	jgi|Polar1|519322|estExt_Genewise1.C_1210038
50	441	e-125				245	jgi|Polbr1|1400732|fgenesh1_kg.13_#_277_#_Locus4005v1rpkm39.25
52	440	e-125				246	jgi|Lenti6_1|611133|gm1.6018_g
229	440	e-125				247	jgi|Lenti7_1|390492|CE390491_458
14	439	e-125				248	jgi|Polar1|196845|CE196844_3694
231	438	e-125				249	jgi|Lenti6_1|586062|fgenesh1_pm.16_#_60
92	437	e-124				250	jgi|Lenti7_1|545110|fgenesh1_pm.9_#_56
203	436	e-124				251	jgi|Lenti6_1|547581|estExt_Genewise1Plus.C_160214
17	436	e-124				252	jgi|Lenti7_1|533921|fgenesh1_kg.9_#_130_#_Locus5292v1rpkm23.53
198	436	e-124				253	jgi|Sisbr1|577407|fgenesh1_kg.6_#_311_#_Locus8114v1rpkm7.82
199	436	e-124				254	jgi|Polar1|667894|estExt_Genemark1.C_9200003
41	435	e-124				255	jgi|Polbr1|1455204|fgenesh1_pm.20_#_1
9	434	e-124				256	jgi|Dicsqu18370_1|762016|fgenesh1_kg.57_#_118_#_Locus11179v1rpkm6.55
233	434	e-124				257	jgi|Dicsqu463_1|903800|estExt_Genewise1.C_4460006
236	434	e-123				258	jgi|Dicsqu464_1|887949|estExt_Genewise1Plus.C_1340006
214	434	e-123				259	jgi|Artele1122_1|246774|CE246773_339
28	434	e-123				260	jgi|Fomfom1|130388|CE130387_124
27	434	e-123				261	jgi|Earsca1|184441|CE184440_1205
26	434	e-123				262	jgi|Dicsq1|156277|estExt_fgenesh1_pm.C_280013
25	434	e-123				263	jgi|Polsqu1|708683|fgenesh1_pm.56_#_8
6	432	e-123				264	jgi|Lenti6_1|581076|fgenesh1_kg.66_#_42_#_Locus8502v1rpkm6.30
217	432	e-123				265	jgi|Lenti7_1|548440|fgenesh1_pm.57_#_9
98	431	e-123				266	jgi|Sisbr1|640151|MIX7816_141_38
202	431	e-122				267	jgi|Trapol1|1218738|fgenesh1_pm.9_#_230
234	431	e-122				268	jgi|Sisbr1|571658|estExt_Genewise1Plus.C_660043
93	430	e-122				269	jgi|Polsqu1|834477|estExt_Genemark1.C_2130002
204	429	e-122				270	jgi|Polbr1|1422973|fgenesh1_pg.126_#_11
12	427	e-121				271	jgi|Polsqu1|181995|CE181994_2271
216	427	e-121				272	jgi|Polsqu1|707000|fgenesh1_pm.22_#_3
215	427	e-121				273	jgi|Trave1|51005|gm1.9889_g
111	427	e-121				274	jgi|Traci1|116365|CE116364_5445
102	427	e-121				275	jgi|Tralj1|559700|CE559699_1981
4	425	e-121				276	jgi|Trabet1|922101|MIX14000_10_17
11	424	e-120				277	jgi|Traci1|268679|CE268678_1423
3	423	e-120				278	jgi|Trapol1|352087|CE352086_1039
56	422	e-120				279	jgi|Tramax1|1065145|fgenesh1_pm.1_#_36
10	421	e-119				280	jgi|Leisp1|1369699|gm1.4141_g
57	421	e-119				281	jgi|Tragib1|1392952|fgenesh1_kg.40_#_670_#_TRINITY_DN4393_c4_g2_i3
59	418	e-119				282	jgi|Pyccin1|1041334|fgenesh1_pm.17_#_35
58	418	e-119				283	jgi|Polar1|667965|estExt_Genemark1.C_9660001
103	418	e-119				284	jgi|Pycsa1|1595909|fgenesh1_kg.sc_7180000650843_#_64_#_Locus9438v1rpkm17.31
223	417	e-118				285	jgi|Pycco1662_1|864896|estExt_fgenesh1_pg.C_40068
7	417	e-118				286	jgi|Tralac1|748415|fgenesh1_pm.18_#_114
222	417	e-118				287	jgi|Artele1122_1|495741|fgenesh1_pg.45_#_14
219	417	e-118				288	jgi|Tramen1|1044824|fgenesh1_pm.12_#_77
226	416	e-118				289	jgi|Artel1|812991|fgenesh1_kg.54_#_104_#_Locus4343v1rpkm35.12
218	416	e-118				290	jgi|Pycsa1|1754665|estExt_Genemark1.C_sc_71800006507350015
91	416	e-118				291	jgi|Pycci1|2784|scf184791.g34
101	415	e-118				292	jgi|Pycci1|4037|scf184844.g119
19	414	e-117				293	jgi|Pycco1|1362943|e_gw1.9.574.1
8	413	e-117				294	jgi|Pycco1662_1|872263|gm1.814_g
235	412	e-117				295	jgi|Trave1|58095|estExt_fgenesh1_pm.C_5_t10054
16	412	e-117				296	jgi|Tragib1|694241|CE694240_16222
2	411	e-116				297	jgi|Trabet1|477754|CE477753_479
1	409	e-116				298	jgi|Lenti6_1|628086|MIX9889_14_24
211	408	e-115				299	jgi|Tramey1|1003781|fgenesh1_pm.18_#_134
13	406	e-115				300	jgi|Pycco1662_1|432733|CE432732_1267
220	406	e-115				301	jgi|Pycpun1|540945|gm1.8650_g
207	405	e-115				302	jgi|Pycsa1|1754664|estExt_Genemark1.C_sc_71800006507350014
224	404	e-114				303	jgi|Pycco1662_1|816086|estExt_Genewise1.C_650085
228	403	e-114				304	jgi|Pycco1|1461855|estExt_fgenesh1_pg.C_640034
225	402	e-114				305	jgi|Pyccin1|168386|CE168385_664
205	400	e-113				306	jgi|Pycco1|1450696|estExt_fgenesh1_pm.C_90107
237	400	e-113				307	jgi|Pyccin1|1049319|gm1.3862_g
239	392	e-111				308	jgi|Earsca1|604737|e_gw1.1.2281.1
227	387	e-109				309	jgi|Pycci1|4039|scf184844.g121
206	382	e-108				310	jgi|Pycci1|4038|scf184844.g120
195	372	e-105				311	jgi|Pycsa1|1672486|gm1.2126_g
238	372	e-105				312	jgi|Pycco1|1292875|CE1292874_4946
196	370	e-104				313	jgi|Pyccin1|1050304|gm1.4847_g
272	348	6e-98
194	342	7e-96
54	335	1e-93
197	329	4e-92

## Sheet: sorted by subfamily
	seq ID	species	best hit	%ID	aln length
1	jgi|Phaca1|153972|estExt_Genewise1Plus.C_13_t10148	Phanerochaete carnosa HHB-10118-Sp v1.0	CYP5035A_Phanerochaete_carnosa	100	524		MRLDVVSPLLLFAPAVVSTLLISHFGALTGLVLGFSTYYTTLLSSIVIYRLSPFHPIAQYPGPLLAKVSKFYHVSKTYSGKQQQYMRQLHDRYGDIVRTGPNEVIIRDASCIVPLLGTQGCPKGPMYQGRHLWPQIPSLIGMRDPKEHQRRRRPWNRAFSTAAVKDYDPVIQHRVHGLGEGLGARQGEVLDLSDWLGFFTFDFMGDLVYGGWTEMMREGGDHNGLWSILTSGLKHVLPETSFVYEHVPWLSYYVKKLPGGVGAVKTMHALAFSQAEKRYTSGSTSRDLFYYLSNEDGTEKVDPPRSMVISDGLLALVAGADTTKTVLAGTFYSILLNPEVYKCLQAEVDKFYPPGENSLDPKHLPEMQYLEGVIMEGLRLFPAVPSGSQRAPEPGTRGK…
2	jgi|Phaca1|131233|estExt_Genewise1.C_13_t10190	Phanerochaete carnosa HHB-10118-Sp v1.0	CYP5035A_Phanerochaete_carnosa	44.51	519		MRLDVVSPLLLFVPAVVSTLLISHFGALTGLVLGFSTYYTTLLSSIVIYRLSPFHPIAQYPGPLLAKVSKFYHVSKTYSGKQQQYMRQLHDRYGDIVRIGPNEVIIRDASCIVPLLGTQGWPKGPMYEGRHLWPVIPSLVGLRDSKEHQRRRRTWTRAFSTAAVKDFDPVIQHRVHGLGEGLGARQGEVLDLSEWLGFFTYDFMGDLVYGGWTEMMREGGDRDGLWKVLNAGTKVCFVYEHVPWLSYYVKKLPRGVEAIKKMRALAFSQAEKRYNSGSTSRDLFYYLGNEDGAEKVNPPKPLVISDGLLAMLAGADTTSTVLASIFYCILLHPEAYKRLQAEVDKFYPPGEDSLDLKHLHEMQYLDAVIMEGLRLFPPAPSGSQRAPEPGTGGKAIGPY…
3	jgi|Clibor1|119449|CE119448_2934	Climacocystis borealis CliBor001 v1.0	CYP5035A10 Phlebia brevispora	57.82	486		MPYYTALYAVLLSFLVYFVALSASILLYRLSPFHPLARYPGPVLCKISMVWMTRIIMGGKRHLYIQALHNLYGDIVRIGPNEVSIRDVSAISPLMGTTGLPKGPSLIGRSMHAPLPSLIALRDPVEHATRRKPWNRAFSTAAIKEYEPIIAKRVEQFVEALASETRVTDLRRWIDLFTFDFMGDMAFGGGTELMRDGDQDGLLKVMEKGLRVSMIFENLPWLSVHARKLPWFGEGAKRMRELGLSRAAKRFKNGSTKKDLFYYLSNEDGVEKEFPSPARVISDGVLAVIAGSDTTSGTLSNIFYFLMRYPDVYQRLRAEIDCNYPPGEDYLNTARYPKMTYLDAVINETLRLYPAVLSGSQRAPTPGTGGKLVGPYFLPEGTNARIHFYSLHRDPRNFY…
4	jgi|Irplac1|743245|CE743244_3999	Irpex lacteus CCBAS Fr. 238 617/93 v1.0	CYP5035A10 Phlebia brevispora	53.61	485		MFHPFLSFARTFGIYYVFLGGYILTYRLSPMHPLAGYPGPLLAKVSKIWIVFHGRDGNQHRVIQDLHRTYGDVVRIGPNELSFANAFAIMPLMGTTGAAKGPNWQGRTLFAPIPSLVSLRDNAIHARRRKPWSRAMSTSALKEYQIVIAQRSAQFVETLLDQKGQVDLSERISFYTWDFMSDMAFGGGSEMMRDGDVDGYWKLLEDGLSLAFLLDHLPWIGYYIRNIPGVGEDLKRMRAMGIERATVRANAGSHSKDLFYYLSNEDGADKVSPPRPTIISDGILAIIAGSDTTSSILSIAFYHLLLLPEVYEKLQSEIDTYYPEGEDTFDTKHHSKMSYLDAVLNETLRMYPVIPSGSQRTFTEGEGGRMIGPYFVPNHTQVRVPNYTLHHDPRYFHPN…
5	jgi|Irplac1|1640241|MIX38339_784_26	Irpex lacteus CCBAS Fr. 238 617/93 v1.0	CYP5035A11 Phlebia brevispora	54.84	547		MSLAHLSPAFQLRDILMAHVGVGLLVHTIFKRWEPSNIVLIFSLLLVPPLPLAQLLRPHVATSLHAIIASWCVFISTLSVSIVAYRLSPLHPLARYPGPLACKISKWWMVWQTRDGRQHKWHQEMHNKYGDAVRTGPNDVSFRDVSIVAPLMGTTGLPKGPSRCAAGMYPAIQALIMFRDPVEHARRRRPWNRAFNSAALKEYQPKIAHRASQLVEQLAKQKGVVDLSLWISWFAYDFMGDMAFGGGSAMMMNGDGDDLWHLLKAGMVSAFLLEQVNWLPFILNHIPKFRNRVQRMRYMGINRAKSRFEAGAETKDLFYFLSNEDGAEKEDPPKAVVVSDGALALIAGSDTTSTVLSALFWCILTHPEVYKRLREEVDKFYPSGADSTSTEYHIEMPYL…
6	jgi|Abobie1|721434|e_gw1.24.75.1	Abortiporus biennis CIRM-BRFM1778 v1	CYP5035A11 Phlebia brevispora	54.1	549		MSLNTLLTLPVRDALLTIAASGLTAHLIFKRWEPIALPALFVLLVGIPLALSALLLSHYSWFKSIPLSFLTYYTTLVSSILLYRLSPFHPLANVPGPLLSKLSQWHMIIVTQTGKRHVYIQRLHEKYGDIVRIGPNEVSIRDVNSIVPLMGTNGWPKGPNFLGRTMGPQSVMPLVAVRDPVDHSRRRRPWNRAFSTAALKEYEPLVARRVNQLVERLASEKGPADIAKYISFFTYDFMGDMVFGGWYEMLRDGDKDGRWKAMEDAMAKTTIFEHIPWITHYVAKIPKIADQIRKQREFAISKARQRYQQGSKTKDLFYYLNNDDGAEPQSPPQSHVVSDGNLAVVAGSDTTASILSNAFYFLLSHPEAYKKLQEEVDRYYPPGEDATSVLHHPKMTYLE…
7	jgi|Panru1|1112951|CE1112950_7139	Panus rudis PR-1116 ss-1 v1.0	CYP5035A11 Phlebia brevispora	51.47	544		MWFTLLHTPLQDALVAIIGSGLATYFVYKRWEPESTTLAVFLLGGVPAVLSMLLVSHYGAILAAPAAFTIYYATILIVMVLYRLSPIHPLARYPGPVSCKISILWPLRLALKGKRHLWIQALHQRYGDAVRIGPNELSIQDASAIAPLMGTTGLPKGPNLLGRMMSPSIPPLIALRDPAQHADRRKGWNRAFTPAAIREYEVPLIKRVKQLTDLLLSHRGEAFDLCEAINYFTYDFMGEMVFGGFTDMLLEGDKHGLWAMIEKGLPVATVFEHIPWITPHLRKLPAVQNAAQRIRAFGVGKASERHKRGSQKKDLFFYLNRDHESDVEPHPQVITEGNLAIIAGSDTTSSVLCNIFYLLLSHSDVLEKLQNEIDHYYPPQTDSLDSTHYSQMLYLEAVI…
8	jgi|Panru1|1251950|CE1251949_2310	Panus rudis PR-1116 ss-1 v1.0	CYP5035A11 Phlebia brevispora	50.83	545		MSSLLPLQDASVAIVASGLVTYYVFKRWEPENTTLVIFLLGLVPIALAKLLVQHDGTLLATPFALAIYYATIFTAMVLYRLSPIHPLAKYPGPTLCKVSIFYPMLLALKGKRHLWIQSLHERYGDVVRIGPNELSIRDSSAIAPLMGTTGLPKGPNWLGRIMSPPTPSVIAIRDPVQHMERRKGWNRAFTSAAVKEYEVPLIRRVKQLAELLLSHKGEPFDLSEAIDYFTYDFMGEMVFGGFTDMLLEGDKHGLWGLIEKGVLAGTVFEYIPWITVHLQKIPAFNNSVQRMRAFGIAKACERHKRGSEKKDLFYYLNRDHESDPEPNPQIIAEGNLAIIAGSDTTSSVLTNIIHKLLSHPDAMKKLQDEIDHYYPPHTDSLDSTHYSQMSYLEAIINEV…
9	jgi|Cytmel1|1423468|gm1.13794_g	Cytidiella melzeri FP 102339 v1.0	CYP5035A11 Phlebia brevispora	49.91	553		MSQLSPLYKIPLLFWSSVCVHISFTPPNPPPSHSEQKKLDPKTSDVRPALWGMAPQIKEYGSHLFNLLESTSILATEMYPSLAEMAHPVILNMPGSMRITPTFAVSIAGMTAALLMRVACYRELGRHFTFELSIKKDHKLVTSGPYAFVRHPSYTACILLMAASLIAQLGRGSWWYEGGYWMSVYGVGIAALWVWAHLTTAMFFVRRTAQEDRMLRNQFGAEWDEWNKRTPYKLCPYLRLSKLELGIWAQHFLGTLQYLRPGNNMEWQGSSPAGVSLSDVFIAYITASLLAHYVFKRWEPSNVSVMAALLLVPPMPLALFLRPHVMSLTYAVELSYCMFISALVASIIAYRLSPFHPLARYPGPLMCKVTQWWMVWETRGGVQHLWFQRLHQTYGDATK…
10	jgi|Suibr2|843826|Suibr1.fgenesh1_pm.7_#_53	Suillus brevipes Sb2 v2.0	CYP5035B	100	561		MGIAETLIPQPRLGDALILIGVAGVGVHGIFKRYEPPEISHHAGLLLGVPSLLSLLLWNHYSPVRALVTTIATFLAALVTSVVFYRLSPFHPLAKYPGPLYLKISRIPLTWIAMQGKEHLVIQKLHDWYGDVVRISPNEVSVRDANAIMPMMGSTGLTKGPHWRGRSMRAPVPPIIAMTNPAQHLERRKLWNRAFNTAALKGYEHIIARRANLLIETIAEAKEVDLATRISWFTFDFMSDLVFGGGSDMLRQGDDGSIWKIINKGMISAHMLAHLPWLVPYAQKLGMGEDVRQMRSFGIERAKGRVKAGSLDKDLFYYLNNEDGAGAPRPFADVVSDGALAVIAGSDTTSSVLSNLFFFLLKEPKYYKRLQVEVDKFYPPGEDALSTKHHGDMPFLTAA…
11	jgi|Obbri1|890182|estExt_Genemark1.C_1790010	Obba rivulosa 3A-2 v1.0	CYP5035B	85.41	555		MGFSLFSLIPQPRLGDTLLLIATAAVGVHGIFKRYEPPEISHHAGLLFGVPSVLSLLLWNHYSPARALVIATTAFLSALTASVAFYRLGPLHPLAKYPGPPLLKLSRLPLTWVAMQGKEYLFIQKLHERYGDIVRISPNEVSVRDASAIVPMMGSAGLTKGPHWQGRSMRPAVPSVIAMTNPVEHLERRKLWNRAFNTTALKGYEHIIARRANLLVETIAEAGEVDLATRISWFTFDFMSDLVFGGGSDMLRQGDEGSVWRVINRGMVSAHMLAHLPWTVPYAQVLGFGEDVRRMRSFGIERAKGRVKAGSLDKDLFYYLNNEDGAGAPRPFPEVVSDGALAVIAGSDTTSSVLSNVFFYLLKEPAYYKRLQAEVDKFYPPGEDALSTKHHGDMPFLTA…
12	jgi|Spalat1|479667|CE479666_4080	Sparassis latifolia CCMJ1100 v1.0	CYP5035B	55.07	552		MQEAFTLPKLTLSGALLTLCGSAIVVYLIFKRYEPIDFSVHLPLLVIPPTLALPLLLQHLAPLQAVFISFSVYYATIVLSVVIYRLSPFHPLARYPGPLLLKISKFPMGWVTFQGRTHTHGRALHKRYGDIVRIGPNEVSIRDTAAVVPLMGSLGLPRSSEWAGRTMYPQIRSLISTSNLAEHAARRKPWNRAFNSTALKGYEEIIARRATQFVEGVARQQRVDLGTWFGWFTFDFMSDMAFGGGSEMMRDGDDASIWGQLVSGLKWAAVLGQVPWLSMYARSVPGVGESWKKMRAFGIRRASLRVKNGSHSRDLFHYLNNEDGKAEAQPPFAHVISDGSLAVIAGSDTTSGVLTSLFFCLLSHPEAYANLQAEVDKLYPPGENALDTKHHGDMAFLNA…
13	jgi|Spalat1|746579|fgenesh1_pg.6_#_56	Sparassis latifolia CCMJ1100 v1.0	CYP5035B	53.99	552		MQGPLTLPEVTLSDTVFALCGSAVVVYLIFKRYEPISFFVHLPLLAIPPTLALPLLLQHLTPLQAVFISFSVYYATIVLSVVLYRLSPFHPLAQYPGPFLLKVSKCVMGWFAFQGRTHTYVHELHQLYGDIVRIGPNEVSIRDTTAIIPLMGSLGLPRGSNWRARGMYPSIPSLVSITNHTEHAERRKPWNRAFNSAALKGYEDIIARRATQLVENIARRGKVDLGTWFSWFSFDFMSDMAFGGGSEMMRDGDNASIWSQLESALKWAALLGHIPWLGAYARSVPGIGEGLKRIDAFGTQRATLRVKNGSLSRDLFHHLNGEDGKAGTQPPLELVVADGTLAVIAGSDTTTGVLTNLFFCLLRHPEFYMRLQAEVDKFCPLGENALDTKHLGDMVYLNA…
14	jgi|Trace1|1049863|CE1049862_12876	Trametopsis cervina CIRM-BRFM 1824 v1.0	CYP5035D2 Phlebiopsis	58.78	541		MVYPNSLIMGHSPTSDATLTAIASGLVAHWVFRRWEPFKFLPVASLLIAFPAFLSLLFIRQHGMLYATLLSFSIYFSSLITSLIVYRLSPFHPLASYPGPVINKLSGLWMAWIAWRGKRHLYVQRLHDEYGDFVRIGPNELSIRDTSAIIPLVGPNGMPKGPGMKGRALHEPAPLIACSDPNEHTRRRRPWNRAFSTPALKDYQPTVARRATQLVEGLQDQHGNVDLAQWISFFTYDFMGDMAYGGGTDLLRDGDKYGLWKILKDGLRVAVVYEHVPWLSYYTRRIPSFGNDLVQLRKVAFERTARRYQNGSSTKDLFYFLSNEDNAEKVSPPRHIVLADGILAVIAGSDTTATTLANTFVCLLSHPEAYKRLQAEIDRHYPPGENALDPQYHAHMTYL…
15	jgi|Trace1|1342868|fgenesh1_pg.4_#_46	Trametopsis cervina CIRM-BRFM 1824 v1.0	CYP5035D2 Phlebiopsis	58.7	540		MAHINLPVIGHGTTSDATLVVIVFGLVAHWVFRRWDPFKFLPVASLLIAPPALLSLLFVRQHGILYATLLSFFIYFSSLLISLVIYRLSPFHPLASYPGPVINRLSGLWMAWIARKSKRHLYVQRLHDKYGDFVRTGPNELYIRDASAILPLLGPNGMPKGPGMKGRGFHEPAALIACSDPKEHTRRRRPWNRAFSTPALKDYQPIVARRVSQLVEGLQNQHGTVDLSQWISFFTYDFMGDMAFGGGTDLLRDGDKYGLWKLLQDGLRIAVMYEHVPWLSYYTKRVPNVGNDLVELHKVAFERTAKRYENGSSTKDLFYFLSNEDNTETVSPPRHTVLADGILAVIAGSDTTATTLANMFVCLLSHPEMYKRLQAEVDRYYPPGEDALNPQYHAHMTYL…
16	jgi|Trace1|1354516|fgenesh1_kg.6_#_129_#_Locus4841v6rpkm0.47_PRE	Trametopsis cervina CIRM-BRFM 1824 v1.0	CYP5035D2 Phlebiopsis	58.12	554		MAQLNLTAVAPSNTNDAVLVVVACALICYWTFHRWEPIEFLPVTTLLVALPTLLSLLFLRQYGVLFATLLSFSTYFATLGISLTAYRLSPFHPLAKVPGPVGARLSGFWMAWVSWRGKRHLYFERLHETYGDIIRIGPNELIIRDASAIVPLLGPGGMPKGPGMKGRALHRETPLIAYSDPVEHARRRRPWNRAFSTPSLKDYQPIVARRATQLVEALQSQEGNVDLAQWISFFTYDFMGDMAFGGGTEMLRDGDKNGLWKMLKAGMNFAVIFEHVPWLSFYTRHIPSLGKDLMKLRDIAFERAARRYQTGSSTKDLFYFLSNEDNAEKVSPPRHIVIADGVLAIVAGSDTTATTLANIFVCLMSHPEAYKRLQAEVDRYYPAGEDALDPQHHVNMPYL…
17	jgi|Abobie1|826912|MIX14629_1887_37	Abortiporus biennis CIRM-BRFM1778 v1	CYP5035D3 Bjerkandera adusta	62.09	517		MQPSVVASLLVGIPLTLATFSVRQHGIVYATLISFIVYYCSMGMSVVAYRLSPIHPLAQYPGPVLAKMSAFWMAWVASHGKRHVYIERLHLEYGDIVRIGPNELSIKDASAIFPLMGSNGMPKGPGMVGRVQHQQSSLITYQDPIEHARRRRPWNRAFNTHSLKEYQPIIARRAVQLVEALQSQSGSVDLAQWISFFTYDFMGDMAFGGGTEMLRDGDKDGLWKLLKAGMRVAVIYEHVPWLSFYTRHLPFIGRDLVELRGMAYQRTARRYQNGSSTKDLFFFLSNEDNAEKVSPSRDIVLADGILALVAGSDTTATTLSNIFFNLLSYPETYQRLQAEVDFYYPRGENSLDPRHYMHMPYLDAVMNEAMRLYPAIPSGSLRAPLRGSGGKAFGKHFIP…
18	jgi|Cytmel1|1418953|gm1.9279_g	Cytidiella melzeri FP 102339 v1.0	CYP5035D3 Bjerkandera adusta	61.85	540		MLSLDVLPSSLHFTTKDAILVVVVFALVVHWIFRRWEPIQIIPVCSLIIGAPTFLSRLFVQQYGTPCAMLLTFTVYYASIAASVIAYRVSPFHPLARYPGPMVAKLSAFWLAWIAFRGKRHLYIDRLHTQHGDIVRIGPNELSIRDASAIFPLMGSNGLPKGFGMKGRVQHAESPLIACQDPIEHARRRRPWNRAFNTNALRDYQPIITRRATQLVEALRIQAGNVDLAQWISFFAYDFMGDMAFGGGTEMLRDGDKDGLWKLLKAGMRIAVIYEHVPWLSFYTRHLPNIGKALVELRRMAYERTAKRYQNGSSTKDLFFFLSNEDNAEKVSPPRHIVLADGVLAVIAGSDTTATTLSNLFFNLLNHPDTYKRLQAEVDHYYPRGDDALNPIHYTHMSY…
19	jgi|Trace1|1409937|fgenesh1_pm.40_#_10	Trametopsis cervina CIRM-BRFM 1824 v1.0	CYP5035D3 Bjerkandera adusta	57.01	542		MAQSLLTAISNTTTTDATLVAIASGLAAHWVFRRWEPMEFLPVGVLLLGIPSVVSTLFVQHYGIILGNLLSFTIYYTTLLTSIALYRISPFHPLAKYPGPPLARLSGFYMASIALRGKRHLYLQSLHDKYGDFVRIGPNELNIRDSSAIGPLLGPNGMPKGPGMMGMMQHQTTPLIAFADPVEHARRRKPWNRAFSTNALRDYRPTLAKRVTQLADAMQEEGTTVDLAKWTSYFAYDFMGDMAYGGGTELLRDGDKDGQVEALKDGMRFAVMFEHVPWLSFYTRHIPALGAALKRLRSAAYERTVLRYQEGTATKDLFFFLSNEDNAEKVSPPRDIVLSDGVLAVIAGSDTTATALASIFYSLLSHPETYKKLQAEVDHYYPAGEDALDPEHYVQMTYL…
20	jgi|Dicsqu18370_1|806887|gm1.5849_g	Dichomitus squalens OM18370.1 v1.0	CYP5035G1 Ganoderma lucidum	78	622		MTSPSAIPFLGNLSLPIPPAMDALSAPAPRWALQLAHQDALALSVGVGTVVYLIFKRFEPVLVYQHFWLLVVPPALVAACVLSPHYAPARAALIAFGVHYATIAGTTLFYRAGPWHPLAQYPGPYVYRLSKIALAWRTSDGKQFVHLRRLHDRYGDIVRIAQNASESGFMGGGSDHTVMVVVAVCPNEVSIRDSSAIIPVLGTNGLPKGPHWAGRNMTDSAQQLVSLVNIREHARRRRPWNRAFSVPALKEYEEYIARRAEQLVELFAAHAREGKPANAGKCVGSFTYDLMSDMAFGGGSEQMRDGDKDSVWALMEQGLAASQVMGHCPWLGIYLGYVPFAARLMKQLLDYGEERVLARVKNGSLKRDIFYYLNNEDGAEKEAPPLSTVAIDGALAIVA…
21	jgi|Dicsqu464_1|919019|fgenesh1_kg.11_#_191_#_Locus4750v1rpkm40.38	Dichomitus squalens CBS464.89 v1.0	CYP5035G1 Ganoderma lucidum GL04224	81	598		MTSPSAIPFLGNLSLPIPPAMDALSAPAPRWALQLAHQDALALSVGVGTVVYLIFKRFEPVLVYQHFWLLVVPPALVAACVLSPHYAPARAALIAFGVHYATIAGTTLFYRAGPWHPLAQYPGPYVYRLSKIALAWRTSDGKQFVHLRRLHDRYGDIVRIGPNEVSIRDSSAIIPVLGTNGLPKGPHWAGRNMTDSAQQLVSLVDIREHARRRRPWNRAFSVPALKEYEEYIARRAEQLVELFAAHAREGKPANAGKCVGSFTYDLMSDMAFGGGSEQMRDGDKDSVWALMEQGLAASQVMGHCPWLGIYLGYVPFAARLMKQLLDYGEERVLARVKNGSLKRDIFYYLNNEDGAEKEAPPLSTVAIDGALAIVAGSDTSSCVLAHALYCVLTHPDVYK…
22	jgi|Dicsqu463_1|988899|fgenesh1_pm.58_#_29	Dichomitus squalens CBS463.89 v1.0	CYP5035G1 Ganoderma lucidum GL04224	77	622		MTSPSAIPFLGNLSLPIPPAMDALSAPAPRWALQLAHQDALALSVGVGTVVYLIFKRFEPVLVYQHFWLLVVPPALVAACVLSPHYAPARAALIAFGVHYATIAGTTLFYRAGPWHPLAQYPGPYVYRLSKIALAWRTSDGKQFVHLRRLHDRYGDIVRIAQNASESRFMGGGSDHMVMVVVAVCPNEVSIRDSSAIIPVLGTNGLPKGPHWAGRNMTDSAQQLVSLVDIREHARRRRPWNRAFSVPALKEYEEYIARRAEQLVELFAAHAREGKPANAGKCVGSFTYDLMSDMAFGGGSEQMRDGDKDSVWALMEQGLAASQVMGHCPWLGIYLGYVPFAARLMKQLLDYGEERVLARVKNGSLKRDIFYYLNNEDGAEKEAPPLSTVAIDGALAIVA…
23	jgi|Dicsq1|179419|estExt_Genemark1.C_70316	Dichomitus squalens LYAD-421 SS1 v1.0	CYP5035G1 Ganoderma lucidum GL04224	77	622		MTSPSAIPFLGNLSLPIPPAMDALSAPAPRWALQLAHQDALALSVGVGTVVYLIFKRFEPVLVYQHFWLLVVPPALVAACVLSPHYAPARAALIAFGVHYATIAGTTLFYRAGPWHPLAQYPGPYVYRLSKIALAWRTSDGKQFVHLRRLHDRYGDIVRIAQNASESRFMGGGSDHMVMVVVAVCPNEVSIRDSSAIIPVLGTNGLPKGPHWAGRNMTDSAQQLVSLVDIREHARRRRPWNRAFSVPALKEYEEYIARRAEQLVELFATHAREGKPANAGKCVGSFTYDLMSDMAFGGGSEQMRDGDKDSVWALMEQGLAASQVMGHCPWLGIYLGYVPFAARLMKQLLDYGEERVLARVKNGSLKRDIFYYLNNEDGAEKEAPPLSTVAIDGALAIVA…
24	jgi|Earsca1|733523|fgenesh1_kg.9_#_519_#_TRINITY_DN8112_c3_g3_i1	Earliella scabrosa CIRM-BRFM 1817 v1.0	CYP5035G1_Ganoderma_sinense	73	563		MIGRNAPMASLVWPPMNALRTPSNLKSTHERHALDTGSSQSMLARSDALIVVISIALLVYLVFKRFEPVHIRHHFGLLLVLPALLAAFVLSPHYAPGRAALIAYAVHFATILTATIVYRASPWHPLARYPGPFIYRLSKLAFAWTASDGKQYVHLHQLHERYGDIVRIGPNEVSLRDAAAIVPLLGPNGLPKGPHWAGRNMTDSAQQLVSLVDIREHARRRRPWNRAFSTAALKGYEEILAPRVEQLVELLATHDSEDRPVDLGKCVGSFTYDFMSDMVFGGGSEMMRDGDKDSVWHLMEQGLAASQVMGHCPWLGIYMGYVPFAAQLMKKLLDYGEEQALKRIGNGSLSRDLFYYLNNEDGSETSAPPLPQVAIDGALAIVAGSDTTSCVLANTFYCL…
25	jgi|Dicsq1|151582|estExt_fgenesh1_pm.C_1_t20343	Dichomitus squalens LYAD-421 SS1 v1.0	CYP5035H1_Ganoderma_sinense	80.55	550		MPMFPLANERALLTIAGVALIVHFVFKRYEPHRLTVHALLLLATPSLLVLPLLDHLPATKAVPVALVTFWITLICSVALYRLSPWHPLARYPGPLLLRLSKLRMAWISRAGRRHIYTQGLHRRYGDIVRVGPNEVSINNPAAIQAFMGTSGLHKGPQWHARTATQSVQPLIAISDPKEHLRRRKPWNRALNVASLKDLEPFVAARAEQLVSRLAASQSQNPSSKPPTNLAKWFSWFAYDLMSDMAFGGGSEMLLNGDEGSVWSLLEVGLVNSDTFGHLPWMADYIRTFPGLGAKMKEMRSFCIQRTLERVKLGNTSRKDLFYYLNNEDGFEHPRPLPEVVADGTLAIVAGSDTTSSVLSNIFYCLLTHPEAYTRLRAEVDSYYPSGEDALNTKHHANMP…
26	jgi|Dicsqu18370_1|660324|e_gw1.25.174.1	Dichomitus squalens OM18370.1 v1.0	CYP5035H1_Ganoderma_sinense	80.55	550		MPMFPLANERALLTIAGVALIVHFVFKRYEPHRLTVHALLLLATPSLLVLPLLDHLPATKAVPVALVTFWITLICSVALYRLSPWHPLARYPGPLLLRLSKLRMAWISRAGRRHIYTQGLHRRYGDIVRVGPNEVSINNPAAIQAFMGTSGLHKGPQWHARTATQSVQPLIAISDPKEHLRRRKPWNRALNVASLKDLEPFVAARAEQLVSRLAASQSQNPSSKPPTNLAKWFSWFAYDLMSDMAFGGGSEMLLNGDEGSVWSLLEVGLVNSDTFGHLPWMADYIRTFPGLGAKMKEMRSFCIQRTLERVKLGNTSRKDLFYYLNNEDGFEHPRPLPEVVADGTLAIVAGSDTTSSVLSNIFYCLLTHPEAYTRLRAEVDSYYPSGEDALNTKHHANMP…
27	jgi|Dicsqu463_1|993380|fgenesh1_pm.294_#_6	Dichomitus squalens CBS463.89 v1.0	CYP5035H1_Ganoderma_sinense	80.55	550		MPMFPLANERALLTIAGVALIVHFVFKRYEPHRLTVHALLLLATPSLLVLPLLDHLPATKAVPVALVTFWITLICSVALYRLSPWHPLARYPGPLLLRLSKLRMAWISRAGRRHIYTQGLHRRYGDIVRVGPNEVSINNPAAIQAFMGTSGLHKGPQWHARTATQSVQPLIAISDPKEHLRRRKPWNRALNVASLKDLEPFVAARAEQLVSRLAASQSQNPSSKPPTNLAKWFSWFAYDLMSDMAFGGGSEMLLNGDEGSVWSLLEVGLVNSDTFGHLPWMADYIRTFPGLGAKMKEMRSFCIQRTLERVKLGNTSRKDLFYYLNNEDGFEHPRPLPEVVADGTLAIVAGSDTTSSVLSNIFYCLLTHPEAYTRLRAEVDSYYPSGEDALNTKHHANMP…
28	jgi|Dicsqu464_1|918682|fgenesh1_kg.10_#_364_#_Locus6722v1rpkm23.10	Dichomitus squalens CBS464.89 v1.0	CYP5035H1_Ganoderma_sinense	80.55	550		MPMFPLANERALLTIAGVALIVHFVFKRYEPHRLTVHALLLLATPSLLVLPLLDHLPATKAVPVALVTFWITLICSVALYRLSPWHPLARYPGPLLLRLSKLRMAWISRAGRRHIYTQGLHRRYGDIVRVGPNEVSINNPAAIQAFMGTSGLHKGPQWHARTATQSVQPLIAISDPKEHLRRRKPWNRALNVASLKDLEPFVAARAEQLVSRLAASQSQNPSSKPPTNLAKWFSWFAYDLMSDMAFGGGSEMLLNGDEGSVWSLLEVGLVNSDTFGHLPWMADYIRTFPGLGAKMKEMRSFCIQRTLERVKLGNTSRKDLFYYLNNEDGFEHPRPLPEVVADGTLAIVAGSDTTSSVLSNIFYCLLTHPEAYTRLRAEVDSYYPSGEDALNTKHHANMP…
29	jgi|Polbr1|1481810|gm1.5391_g	Polyporus brumalis BRFM 1820 v1.0	CYP5035H2_Polyporus brumalis	100	556		MVFQLPAHHALFTVVGSAFMVHLIFKRYEPHRVAVHALLLLAVPSFLSVLLLDRMPAIKALSASFLMFWTALVSSVALYRLSPWHPLARYPGPVFLRLSKLSMAWISRGGRRHLYTQELHRRYGDIVRVGPNEVSVSNAAAIHPLMGTSGLHKGPQWEARTATQSVLPLIAIGDPKEHLRRRKPWNRALNVASLKDFEPFVAHRAEQLVSRLASQKETTNLARWFGWFTYDLMSDMAFGGGSEMMLNGDDGSVWPLLEIGLLNSDTYGHLPWMADYIRAVPSLGTNMKQMRSFCIQRTEERIKLGNTSRKDLFYYLNNEDGAEPTPPVPEVTADGTLAIVAGSDTTSSVLSNVFYCLLTHPEACARLRAEVDSYYPPGEDALNTKHHADMPYLNAVINE…
30	jgi|Polar1|665169|estExt_Genemark1.C_3560004	Polyporus arcularius v1.0	CYP5035H2_Polyporus_arcularius	100	556		MVFQLPAHHALFTVVGSAFIVHLIFKRYEPHRVAVHALLLLAVPSFLSVLLLDRMPAIKALSASFLTFWTALVSSVALYRLSPWHPLARYPGPVSLRLSKLSMAWISRGGRRHLYTQELHRRYGDIVRVGPNEVSVSNAAAIHPLMGTSGLHKGPQWEARTATQSVLPLIAIGDPKEHLRRRKPWNRALNVASLKDFEPFVTHRAEQLVSRLASQKETTNLARWFGWFTYDLMSDMAFGGGSEMMLNGDDGSVWPLLEIGLLNSDTYGHLPWMADYIRAVPSLGTNMKQMRSFCIQRTEERIKLGNTSRKDLFYYLNNEDGAEPTPPVPEVTADGTLAIVAGSDTTSSVLSNVFYCLLTHPEAYARLRAEVDSYYPPGEDALNTKHHADMPYLNAVINE…
31	jgi|Earsca1|728492|fgenesh1_kg.7_#_1669_#_TRINITY_DN8962_c3_g1_i5	Earliella scabrosa CIRM-BRFM 1817 v1.0	CYP5035H2_Polyporus_arcularius	83.3	545		MDHPLLPTRPALLAVVGSALIVHLVFKRYEPHRAAVHALLLLAVPAFLSGLFLDRWPAIKALSATYSVFWTTLSFSIALYRLSPWHPLARYPGPLLLKLSKWSMAWISRSGRRHLYTQELHRRYGDIVRVGPNEVSISHAAAIHPLMGTSGLCKGPQWEGRTATQSVPPLIAIADPKEHLRRRKPWNRALNGTSLKAFEPFVTHRAEQLVSRLGVQKGPTDLAKWFSWFTYDLMSDMAFGGGSEMMLNGDEGSVWPLLEIGLVNSDTFGHLPWLADYIRTVPGLGAKMKQMRGFCVQRTEERVKLGNASRKDLFYYLNSEDGVEPTPPLSEVIADGTLAIVAGSDTTSSVLSNVFYCLLTHPEAYARLRAEVDNYYPSEEDALNTKHHADMPYLNAVIN…
32	jgi|Fomfom1|424094|CE424093_631	Fomes fomentarius CIRM-BRFM 1821 v1.0	CYP5035H2_Polyporus_arcularius	81.97	549		MDFHLPARHALVVIAGAALIAHLIFKRYEPHRVAVHLLLLLAAPSFLTTLLIDRWPAIKALAVTFFVFWSTLVSSVAIYRLSPWHPLASYPGPVLLRLSKWSMAWISRSGRRHLYTQELHRRYGDIVRVGPNELSINNPAAIQPLMGTSGLRKGPQWEARTATQSVPPLIAISDPKEHLRRRKPWNRALNVTSLRAFEPIVANRAEQLVTRLSEQKGPTNLAKWFSWFTYDLMSDMAFGGGSEMMLNGDEGSVWSLLEIGLVNSDTFGHLPWLADYIRTVPGLGAKMKEMRSFCCQRTEERVKLGNASRKDLLYYLNNEDGAEPTPPRSEVIADGTLAIVAGSDTTSSVLSSIFYSLLTHPEAYARLRAEVDTYYPPGEDPFNTQHHADMPYLNAVINE…
33	jgi|Polsqu1|24110|CE24109_7285	Polyporus squamosus CCBS 676 v1.0	CYP5035H3_Polyporus squamosus	100	556		MVFELPAHHALFTVVGSAFIVHLIFKRYEPHRVAVHALLLLAVPSFLSVLLLDRMPVIKALSASYLTFWTTLVSSVALYRLSPWHPLARYPGPVFLRLSKLSMAWVSRGGRRHLYTQELHRRYGDIVRVGPNEVSVSNAAAIHPLMGTSGLHKGPQWEARTATQSVLPLIAISDPKEHLRRRKPWNRALNVASLKDFEPFVAHRAEQLVSRLASQKETTNLARWFGWFTYDLMSDMAFGGGSEMMLNGDEGSVWPLLEIGLLNSDTYGHLPWMADYIRAVPSLGTNMKQMRSFCIQRTEERIKLGNTSRKDLFYYLNNEDGAEPTPPVPEVTADGTLAIVAGSDTTSSVLSNIFYCLLTHPEAYARLRAEVDSYYPPGEDAINTKHHADMPYLNAVINE…
34	jgi|Hexnit1|1215331|fgenesh1_pm.1_#_175	Hexagonia nitida CIRM-BRFM 1802 v1.0	CYP5035H3_Polyporus squamosus	82	550		MAFILSTHHALLVTVGSALMVHLVFKRYEPRRVPVHVVLLLAVPSFLSVLLVDRWPAIKALSVTFSVFWTALVSSVALYRLAPWHPLARYPGPLFLPLSKWAMAWISRGGRRHLYTQELHRRYGDIVRVGPNELSINTATAIHPLMGTSGLRKGPQWEARTATQSVPPLIAIHDPKEHLRRRKTWNRALNVTSLRDFEPFVAARAEQLVSRVGMHKGATDLAKWFSWFAYDLMSDMAFGGGSEMMLNGDEGSVWPLLEVGLVNSDTFGHLPWMADYIRTVPGLGAKMKQMRSFCMQRTEERVKLGAASRKDLFYYLNNEDGAEPTPPLSEVIADGTLAIVAGSDTTSSVLSSIFYCLLTHPEAYARLRAEVDTYYPPGEDALNTKYHAEMPYLNAVINE…
35	jgi|Lenti6_1|578269|fgenesh1_kg.34_#_55_#_Locus13854v1rpkm1.21	Lentinus tigrinus ALCF2SS1-6 v1.0	CYP5035H4_Lentinus tigrinus	100	558		MAFELPAHHALFTLVGSAFIVHLIFKRSEPHRVAVHALLLLAIPAFLSVLLLDRMPVTKALSVSFLTFWTALISSVTLYRLSPWHPLARYPGPVFLRLSKVSMAWISRGGKRHLYTQELHRRYGDIVRVGPNEVSISNAAAIHPLMGTSGLHKGPQWEARTATQSVPPLIAIGDPKEHLRRRKPWNRALNVASLKDFEPFVAHRAEQLVSRLAAQKETTNLARWFGWFTYDLMSDMAFGGGSEMMLNGDEGSVWPLLETGLLNSDTFGHLPWMADYIRAVPGLGANMKQMRSFCIQRTQERIKLGNTSRKDLFYYLNNEDGAEPKPPVSEVTADGTLAIVAGSDTTSSVLSNVFYCLLTHPEAYARLRAEVDSYYPAGEDAFNTKHHADMPYLNAVINE…
36	jgi|Lenti7_1|564891|gm1.695_g	Lentinus tigrinus ALCF2SS1-7 v1.0	CYP5035H4_Lentinus tigrinus	99.64	558		MAFELPAHHALFTLVGSAFIVHLIFKRSEPHRVAVHALLLLAIPAFLSVLLLDRMPVTKALSVSFLTFWTALISSVTLYRLSPWHPLARYPGPVFLRLSKVFMAWISRGGKRHLYTQELHRRYGDIVRVGPNEVSISNAAAIHPLMGTSGLHKGPQWEARTATQSVPPLIAIGDPKEHLRRRKPWNRALNVASLKDFEPFVAHRAEQLVSRLAAQKETTNLARWFGWFTYDLMSDMAFGGGSEMMLNGDEGSVWPLLETGLLNSDTFGHLPWMADYIRAVPGLGANMKQMRSFCIQRTQERIKLGNTSRKDLFYYLNNEDGAEPKPPVSEVTADGTLAIVAGSDTTSSVLSNVFYCLLTHPEAYARLRAEVDSYYPAGEDAFNTKHHADMPYLNAVINE…
37	jgi|Sisbr1|574375|fgenesh1_kg.2_#_756_#_Locus5232v1rpkm24.84	Lentinus tigrinus v1.0	CYP5035H4_Lentinus tigrinus	99.64	558		MAFELPAHHALFTLVGSAFIVHLIFKRSEPHRVAVHALLLLAIPAFLSVLLLDRMPVTKALSVSFLTFWTALISSVTLYRLSPWHPLARYPGPVFLRLSKVFMAWISRGGKRHLYTQELHRRYGDIVRVGPNEVSISNAAAIHPLMGTSGLHKGPQWEARTATQSVPPLIAIGDPKEHLRRRKPWNRALNVASLKDFEPFVAHRAEQLVSRLAAQKETTNLARWFGWFTYDLMSDMAFGGGSEMMLNGDEGSVWPLLETGLLNSDTFGHLPWMADYIRAVPGLGANMKQMRSFCIQRTQERIKLGNTSRKDLFYYLNNEDGAEPKPPVSEVTADGTLAIVAGSDTTSSVLSNVFYCLLTHPEAYARLRAEVDSYYPAGEDAFNTKHHADMPYLNAVINE…
38	jgi|Trave1|41578|gm1.462_g	Trametes versicolor v1.0	CYP5035H5_Trametes_versicolor	100	554		MASTIFEVEPSLPHVLCAVVGSALAAHWIFKRFEPQHAAAHAVLILGVPALLSVLLLLHLSGIKALLVSFSMYWCTLAGSVALYRLSPWHPLARYPGPVALKLTKLSLAWISRGGKRHIYTQQLHRRYGDVVRVGPNELSISNAAAIHPLMGTAGLHKGPQWGARAATQAVPPLIALGDPKEHLRRRKPWNRAFSVASLKDFEPMVARRTQQLVDLLSSKKGEVNMSKWFSWFTYDLMSDMAFGGGSEMMRNGDEGSVWPLLEDGLVNSDTFGHLPWTADYVRKLPSLGSKMKEMRTFCIRRTAERVKLGNNSTKDLFYYLNNEDGAEATPPLSQVVADGALAVVAGSDTTSSVISNLIFFVLTHPEVYARLRTEVDFYYPPGENALNTTHHADMPYLN…
39	jgi|Trapol1|105914|CE105913_5115	Trametes polyzona CIRM-BRFM 1798 v1.0	CYP5035H5_Trametes_versicolor	87.18	554		MASTFFVAELSLLHALCVVAGSALLAHWVFRRFEPQRVAAHAALILGVPTLLGILLLPHLPVPGAFLVSSATYWSTLACSVGVYRLSPWHPLARYPGPVALRLSKLSLAWISRGGRRHIYTQQLHRRYGDIVRVGPNELSISNAAAIHPLMGTSGLHKGPQWGARAATQAVPPLIAVGDPKEHLRRRKPWNRAFNVASLKDFEPMVARRTQQLVDLLSSKKGEVNLAKWFSWFTYDLMSDMAFGGGSEMMRNGDEGSVWPLLEEGLVNSDTFGHLPWTADYVRTFPSLGSKMKEMRNFCIRRTAERVKLGNNSTKDLFYYLNNEDGVEATPPLSQVVADGALAVVAGSDTTSSVISNLIFCLLTRPEAYARLKAEVDLYYPPGEDALNTKHHADMPYLN…
40	jgi|Traci1|1521520|gm1.6319_g	Trametopsis cervina CIRM-BRFM 1824 v1.0	CYP5035H5_Trametes_versicolor	84.78	552		MAPTIFVTELSLRHALCTTIGSALVVHWVFKRYEPQRVAAHAFLILGVPALLSLLLLSHFPVATALLVSFTTYWSTLACSISTYRLSPWHPLARYPGPIMLRLTKAYLAWISRGGKRHIYTQELHRRYGDIVRVGPNELSINNAAAIHPLMGTSGLHKGPQWGARAATQTVPPLIAIGDPKEHLRRRKPWNRAFNVASLKDFEPLVARRTQQLVDLLSSKKGEVNLSKWFSWFTYDLMSDMAFGGGSEMMRNGDEGSVWPLLEEGLVNSDTFGHLPWTADYVRKFPSLGSKMKEMRSFCISRAAERVKLGNSSTKDLFYYLNNEDGVEATPPLSQVVADAALAVVAGSDTTSSVLSSLFFCLLTHPDAYTRLRAEVDSYYPTGEDALNTKHHADMPYLN…
41	jgi|Tralj1|428191|CE428190_1838	Trametes ljubarskyi CIRM1659 v1.0	CYP5035H5_Trametes_versicolor	82.97	552		MGPTIFVAELSLRHALCTTIGSALVVHWVFKRYEPQRLGTHAFLILGVPALLSILLLSHLPAATALLVSCAAYWSTLACSISVYRLSPWHPLARYPGPVMLRLTKAHLAWISRSGKRHIYTQELHRRYGDIVRIGPNELSINNAAAIQPLMGTVGLQKGPQWGARAATQAVPPLIAIGDPKEHLRRRKPWNRAFNVASLKDFEPLVARRTQQLVDLLSSKKGHVNLSKWFSWYTYDLMSDMAFGGGSEMMRNGDEGSVWPLLEEGLVNSDTFGHLPWTADYVRTFPTLGSKMKEMRSFCISRAAERVKLGNSSSKDLFYYLNNEDGVEATPPLSQVVADAALAVVAGSDTTSSVLSNLFFCLLTHPDAYARLRAEVDIYYPPGEDALNTKHHADMPYLN…
42	jgi|Pycsa1|1577749|e_gw1.7180000650838.306.1	Pycnoporus sanguineus BRFM 1264 v1.0	CYP5035H5_Trametes_versicolor	81.74	553		MAPTVFFAELSTQTTLCTVVASALVAHLVFKRWEPQRVAEHACLVLGVPALLSALLWTRFPAIKAVLVAFSTYWSTLVCSITAYRVSPWHPLAQYPGPVALRVSKLSMAWISRRGKRHLYTQELHRRYGDVVRVGPNEISISNAAAIHPLMGTAGLHKGPQWGSRAATQAVPPLIALGDPKEHLRRRKPWNRAFNVASLKDFEPLVSHRAQQLVDLLASKRGEVNLAKWFSWFTYDLMSDMAFGGGSEMMRNGDEGSVWPLLEEGLVNSDTFGHLPWTADYVRKFPGLGSKMKEMRSFCMHRAAERVKTGNNTTKDLFYYLNNEDGAESTPPLSQVVADGALAVVAGSDTTSSVLSNLVFCLLTHPEAYARLRAEVDAYYPPGEDALNTKHHADMPYLN…
43	jgi|Pycco1|1370331|e_gw1.30.134.1	Pycnoporus coccineus BRFM 310 v1.0	CYP5035H5_Trametes_versicolor	81.56	553		MAPTVFFAELSTQTTLCTVVASALVAHLVFKRYEPQRVAEHAFLVLGVPALLSALLWTRFPAIKAVLVAFSTYWSTLVCSVTAYRVSPWHPLAQYPGPVALRISKLSMAWISRRGKRHLYTQELHRQYGDVVRVGPNELSISNAAATHPLMGTAGLHKGPQWGSRAATQAVPPLIALGDPKEHLRRRKPWNRAFNVASLRDFEPLVSHRAQQLVDLLASKRGEVNLAKWFSWFTYDLMSDMAFGGGSEMMRNGDEGSVWPLLEEGLVNSDTFGHLPWTADYVRKFPGLGSKMKEMRSFCMHRAAERVKTGNNITKDLFYYLNNEDGAESTPPLSQVVADGALAVVAGSDTTSSVLSNLVFCLLTHPEAYVRLRAEVDTYYPPGEDALNTKHHADMPYLN…
44	jgi|Artele1122_1|466036|e_gw1.2.699.1	Artolenzites elegans CIRM-BRFM 1663 v1.	CYP5035H5_Trametes_versicolor	80.51	554		MAPTIFVADLSFRHAVYTVLGSALVVHWVFKRFEPQHVAAHAILILGVPAFLTVLLLPHLPLVQATVVSFSIFWCTLLSSIGLYRISPWHPLARYPGPMTHKLSKAYLAWISRGGRRHVYTQELHRQYGDIVRVGPNEVSINMASAVYPLMGTSGLHKGPQWGARAATQAVPPLIAIGEPKEHLRRRKPWNRAFNVASLKDFEPLVANRTRQLVDLLGSRKGEVNLSKWFSWFTYDLMSDMAFGGGSEMMRNGDEGSVWPLLEEGLVNSDTFGHLPWTADYVRKIPGLGSKMKEMRNFCITRTAERVKLGNHSTKDLFYYLNNEDGAEPTPPLPQVVADGALAVVAGSDTTSSVLSNLVYCLLTHPEAYARLRSEVDTYYPPGEDALNTKHHADMPYLT…
45	jgi|Pycpun1|308909|CE308908_3418	Pycnoporus puniceus CIRM-BRFM 1868 v1.0	CYP5035H5_Trametes_versicolor	80.25	552		MAHTIFVVDMSFRHALCSVAGSALVAHWVFKRYEPQHVVAHAFLILGVPAVLSALLLAHLPAIKAFLVSFLTYWLTLGCSITAYRLSPWHPLARYPGPVLHRLSKVYLAWISRSGRRHIYTHSLHRQYGDIVRVGPNEVSISNAAAIHPLMGTAGLHKGPQWGARAATQALPPLIAVADPKEHLRRRKPWNRAFNVASLKDFEPLVASRTRQLVDLLASQKGEVNLSKWCSWFTYDLMSDMAFGGGSEMMLNGDEGSVWPLLEQGLVNSDTFGHLPWTADYVRKVPGLGSKMKDMRSFCINRMAERVKQGNRATKDLCYYLNNEDGSEPTPSLAQVVADGALAVVAGSDTTSSVISNVIFCLLTHPEAYARLRAEVDSYYPPGEDALNTKRHADMPYLN…
46	jgi|Artel1|850992|fgenesh1_pm.18_#_46	Artolenzites elegans CIRM-BRFM 1663 v1.	CYP5035H5_Trametes_versicolor	80.14	554		MAPTIFVVDLSFRHAVYTVLGSALVVHWVFKRFEPQHVAAHAILILGVPAFLTVLLLPHLPPLQAALVSFSTFWSTLLSSIGLYRLSPWHPLARYPGPMMHKLSKVYLAWISRGGRRHVYTQALHRQYGDIIRVGPNEVSVNMASAVHPLMGTSGLQKGPQWGARAATQAVPPLIAIGDPKEHLRRRKPWNRAFNVASLKDFEPLVANRTRQLVDLLGSKKGEVNLSKWFSWFTYDLMSDMAFGGGSEMMRNGDEGSVWPLLEEGLVNSDTFGHLPWTADYVRKIPGLGTKMKEMRSFCIARTAERVKLGNHSTKDLFYYLNNEDGTEPTPPLSQVVADGALAVVAGSDTTSSVLSNLVFCLLTHPEAYARLRSEVDTYYPPGEDALNTKHHADMPYLT…
47	jgi|Tramax1|1068035|fgenesh1_pm.5_#_366	Trametes maxima CIRM-BRFM 1813 v1.0	CYP5035H5_Trametes_versicolor	80.14	554		MAPTILVSQLSVRDALCAVAGSALVVHWVFRRYEPQLLAVHAFLLLAVPGFMSACLLPHFPVIKILLVTFSTYWAVLVCSVSLYRLSPWHPLARYPGPVPLKLSKLYMAWISRGGRRHIYTQELHRRYGDIVRVGPNELSINSAAAIQPLMGTTGLQKGPQWGSRAATQAVPPLIAISDPKEHLRRRKPWNRAFNVSSLKGFEPLVAHRAQLLVDLLASKKGTVNISKWFSWFTYDLMSDMAFGGGSEMMRNGDEGSVWPLLEEGLVNSDTFGHLPWTADYIRKLPGLGSKMKEMRSFCIQRAAERVKLGNSSTKDLFYYLNNEDGAEPTPPLSQVVADGALAVVAGADTTSSVLSNLIFCLLTHPESYDRLRVEVDSYYPPGEDALNTKHHADMPYLN…
48	jgi|Pycco1662_1|876088|gm1.4639_g	Pycnoporus coccineus CIRM1662	CYP5035H5_Trametes_versicolor	79.78	554		MAPTIFVVDLSFRHAVYTVLGSALVVHWVFKRFEPQHVAAHAFLILGVPAFLTVLLLPHLPLFQAALVSFLTFWCTLLSSIGVYRISPWHPLARYPGPMMHKLSKGYLALISRGGRRHVYTQELHRQYGDIIRVGPNEVSINMASAVHPLMGTSGLHKGPQWGARAATQAVPPLIAIGEPKEHLRRRKPWNRAFNVASLKDFEPLVANRTRQLVDLLGSRKGEVNLSKWFSWFTYDLMSDMAFGGGSEMMRNGDEGSVWPLLEEGLVNSDTFGHLPWTADYVRKIPGLGTKMKEMRTFCITRTAERVKLGNHSTKDLFYYLNNEDGAEPTPPLSQVVADGALAVVAGSDTTSSVLSNLVYCLLTHPEAYARLRSEVDTYYPPGEDALNTKHHADMPYLT…
49	jgi|Tramey1|997533|fgenesh1_pm.1_#_949	Trametes meyenii CIRM-BRFM 1810 v1.0	CYP5035H5_Trametes_versicolor	79.71	552		MAPTIFVTQLSARDALCAIAGSALVAHWVFRRYEPQLLAVHALLLLAVPGIMSACFLPHFPVIKTLLVTFSTYWAVLACSVSFYRLSPWHPLAQYPGPLPLKLSKVYMAWISRSGRRHIYTQELHRRYGDIVRVGPNELSINSAAAIQPLMGTTGLQKGPQWGSRAATQAVPPLIAISDPKEHLRRRKPWNRAFNVSSLKGFEPLVAHRAQLLVDLLASKKGAVNLSKWFSWFTYDLMSDMAFGGGSEMMRNGDEGSVWPLLEEGLINSDTFGHLPWTADYVRKLPGLGSKMKEMRSFCIHRAAERVKLGNSSTKDLFYYLNNEDGAEPTPPLSQVVADGALAVVAGADTTSSVLSSLIFCLLTHPESYDRLRAEVDSYYPPGEDALNTKHHADMPYLN…
50	jgi|Leisp1|1318962|fgenesh1_kg.12_#_150_#_Locus5637v1rpkm21.26	Leiotrametes sp BRFM 1775 v1.0	CYP5035H5_Trametes_versicolor	79.68	556		MLGPSERSAGTMISTTFVTEVSLRHALYAIVLSALVVHSIFKRYEPQHLAAHAGLLFGVPVILAGLLLVHLPPATAILVSFSTYWSTLVCSISLYRLSPWHPLARYPGPTIHKVSKAYLAWVSRGGKRHLYTQELHRRYGDIVRIGELGPNEVSVSSAAAIHPLMGTTGLHKGPQWGARAATQAVPPLIAISDPKEHLRRRKPWNRAFNMVSLKDFEPLVAIRTRQLVDLLGSKKGEVNLSKWFSWFTYDLMSDMAFGGGSEMMRNGDEGSVWPLLEEGLVNSDTFGHLPWTADYVRKIPGLGTKMKEMRSFCIRRTAERVKQGNHSTKDLFYYLNNEDGSEATPPLSQVVADGALAVVAGSDTTSSVISNLMFCLLTHPETYARLRAEVDFYYPPGED…
51	jgi|Tramen1|1047947|fgenesh1_pm.42_#_35	Leiotrametes menziesii CIRM-BRFM 1781 v1.0	CYP5035H5_Trametes_versicolor	79.53	552		MISTTFVTEAPLRHALYAIVLSALVVHSIFKRYEPQHIAAHAGLLFGVPVILAGLLLVHLPLATAILVSFSTYWSTLVCSIITYRLSPWHPLARYPGPTIHKFSKAYLAWVSRGGKRHLYTQELHRRYGDIVRIGPNEVSVSSAAAIHPLMGTTGLQKGPQWGARAATQAVPPLIAISDPKEHLRRRKPWNRAFNMASLKDFEPLVSNRTRQLVDLLGSKKGEVNLSKWFSWFTYDLMSDMAFGGGSEMMRNGDDGSVWPLLEEGLVNSDTFGHLPWTADYVRKIPGLGTKMKEMRSFCIRRTAERVKQGNHSTKDLFYYLNNEDGSEATPPLSQVVADGALAVVAGSDTTSSVISNLMFCLLTHPETYARLRAEVDFYYPPGEDALNTKHHADMPYLN…
52	jgi|Tralac1|370287|CE370286_1031	Leiotrametes lactinea CIRM-BRFM 1664 v1.0	CYP5035H5_Trametes_versicolor	79.3	546		MPYMPSCCLPWSVPVRDSEPAHTTAHLSPSQVAHSIFKRYEPQHVAAHAGLLFGVPVILAGLLLVHFPLATAVLASFSTYWSTLVCSISLYRLSPWHPLVRYPGPTIHKLSKVYLAWISRGGKRHLYTQELHRQHGDLVRIGPNEVSVSSAAAIHPLMGTTGLHKGPQWGARAATQAVPPLIAISDPKEHLRRRKPWNRAFNMVSLKDFEPLVSNRTRQLVDLLGSKKGEVNLSKWFSWFTYDLMSDMAFGGGSEMMRNGDEGSVWPLLEEGLVNSDTFGHLPWTADYVRKIPGLGTKMKEMRSFCIRRTAERVKQGNHSTKDLFYYLNNEDGSEATPPLSQVVADGALAVVAGSDTTSSVISNLVFCLLTHPETYARLRAEVDFYYPPGEDALNTKHH…
53	jgi|Paxin1|88877|e_gw1.305.4.1	Paxillus involutus ATCC 200175 v1.0	CYP5035H5_Trametes_versicolor	79.17	552		MAPVIFLVELSFHHALSTVFGSALVAHWVFKRYEPQRVAAHTCLLLGMPAILSVLLLSHLSYIQATVVTSFTYWVTLLCSVTVYRLSPWHPLARYPGPMIHRLSKAYLAWISRGGRRHIYTQELHRQFGDIVRVGPNEVSISMASALHPLMGTSGLHKGPQWGARAATQAVPPLIAIGDPKEHLRRRKPWNRAFNVASLKDFEPLVANRTRQLVDLLGSKKGEVNLSKWFSWYTYDLMSDMAFGGGSEMMRNGDEGSVWPLLEEGLVNSDTFGHLPWTADYVRKIPSLGTKMKEMRAFCMARTAERIKVGNHSTKDLFHYINNEDGSGPTPPLAQVVADGALAVVAGSDTTSSVISNLVFSLLTHPEAYARLRAEVDAFYPPGEDALSTKHHADMPYLN…
54	jgi|Pycci1|9212|scf185013.g82	Pycnoporus cinnabarinus BRFM 137	CYP5035H5_Trametes_versicolor	74.78	452		MAPVIFLVELSFHHALSTVFGSALVAHWIFKRLSKAYLAWISRGGRRHIYTQELHRQFGDIVRVGPNEVSISMASALHPLMGTSGLHKGPQWGARAATQAVPPLIAIGDPKEHLRRRKPWNRAFNVASLKDFEPLVANRTRQLVDLLGSKKGEVNLSKWFSWYTYDLMSDMANSDTFGHLPWTADYVRKIPSLGTKMKEMRAFCMARTAERIKVGNHSTKDLFYYINNEDGSGPTPPLAQVVADGALAVVAGSDTTSSVISNLVFSLLTHPEAYARLRAEVDAFYPPGEDALSTKHHADMPYLNAVINETMRLYPPETGGLPYLLPRSCASNVHKSRSYLPEGTIVTVHTYTIHRDPRNFSPFPESFWPERWILASSENPDVKLIHNAAAFFPFSFGPG…
55	jgi|Dicsqu18370_1|765132|fgenesh1_kg.80_#_126_#_Locus8784v1rpkm13.52	Dichomitus squalens OM18370.1 v1.0	CYP5035J1_Ganoderma_sp._10597	72.74	565		MCFFEVIPVCACAALVAHQVFRRHETYSIAFHWALLLGLPVALGLVLWILYSPTEMSTPRAAVLLYGFYLGVLGGSIVSYRLGPFHPLANFKGPLAYRITKLSMAVWAATGSECFVVKALHDKYGDVVRTGPNELSVRDPSLIPAVMGASGLPKGPNYLGMTLTHDGLPMVGIQDTEEHLRRRRPWTRGLNSTALKEYEPLMAERVAELVASLITLQDKVILLDQQFAQFSHKFMSDMAFGDKSKIMHGDQKKFWSLLDDGVVFAAFFSHVPWLGFYVMLLPMVAAPLQAFLSRCREFAIRRIKQGSTNRDLFYYLNNEDQLHSPPPPLHQLVDDGVLAIVAGSDTTSTALTSLFYCLLTHPKAYAAVVTEVDNCFSEGETTLTTACHGKLPYLDAAIN…
56	jgi|Dicsqu18370_1|779171|fgenesh1_pm.51_#_9	Dichomitus squalens OM18370.1 v1.0	CYP5035L1 Ganoderma lucidum GL09577	61	481		MVAYRLSPLHPLARYPGPLLCKVSALWLAYKSTSGTQHRYVKSLHDRYGDVVRIGPNNLSIRRGSAISALLGASGMPKGPHHIGRHFSVKNPDLLSIPDTEHHLRRRRAWARGLTSKALKEYEEQMALRVSQLVSRLQEQKGEVHIDEWFNRFTYDFMSDMALGGGSNLLDGEKTDFWSSLNEEAKPATFFGHVPWLGVLVGRLPIPNGHKMFIEQCRVQAVRRMQRGTTTPDLFYYISHEDVQDSKYARPTIDQILSDGILAMVAGSDTIATTLTAVVACLLTYPAVYKQLQEEVDRFYPPGEVVHTKHHQEMHYLTAVINETLRLFSAVPSTTQRKVPSHGQGITVESLYIPPGTSFWVPAYSIHRDPRDFSPSPEAYLPERWLPEWKEASAAHVHN…
57	jgi|Dicsq1|161810|estExt_fgenesh1_pg.C_170002	Dichomitus squalens LYAD-421 SS1 v1.0	CYP5035L1 Ganoderma lucidum GL09577	60	482		MVAYRLSPLHPLARYPGPLLCKVSALWLAYKSTSGTQHRYVKSLHDRYGDVVRIGPNNLSIRRGSAISALLGASGMPKGPHHIGRHFSEKDPDLLSIPDTEHHLRRRRAWARGLTSKALKEYEEQMALRVNQLVSRLQEQKGEVHIDEWFNRFTYDFMSDMALGGGSNLLDGEKTDFWSSLNEEAKPATFFGHVPWLGVLVGRLPIPNGHKMFIEQCRVQAVRRMQRGTTTPDLFYYISHEDVQDSKYARPTIDQILSDGILAMVAGSDTIATTLTAVVACLLTYPAVYKQLQEEVDRFYPPGEVVHTKHHQEMHYLTAVINETLRLFSAVPSTTQRKVPSHGQGITVESLYIPPGTSFWVPAYSIHRDPRDFSPSPEAYLPERWLPEWKEASAAHVHN…
58	jgi|Dicsqu463_1|995233|fgenesh1_pm.605_#_1	Dichomitus squalens CBS463.89 v1.0	CYP5035L1 Ganoderma lucidum GL09577	60	481		MVAYRLSQLHPLARYPGPLLCKVSALWLAYKSTSGTQHRYVKSLHDRYGDVVRIGPNNLSIRRGSAISALLGASGMPKGPHHIGRHFSVKNPDLLSIPDTEHHLRRRRAWARGLTSKALKEYEEQMALRVSQLVSRLQEQKGEVHIDEWFNRFTYDFMSDMALGGGSNLLDGEKTDFWSSLNEEAKPATFFGHVPWLGVLVGRLPIPNGHKMFIEQCRVQAVRRMQRGTTAPDLFYYISHEDVQDSKYARPTIDQILSDGILAMVAGSDTIATTLTAVVACLLTYPAVYKQLQEEVDRFYPPGEVVHTKHHQEMHYLTAVINETLRLFSAVPSTTQRKVPSHGQGITVESLYIPPGTSFWVPAYSIHRDPRDFSPSPEAYLPERWLPEWKEASAAHVHN…
59	jgi|Dicsqu464_1|953386|fgenesh1_pm.286_#_1	Dichomitus squalens CBS464.89 v1.0	CYP5035L1 Ganoderma lucidum GL09577	60	481		MVAYRLSQLHPLARYPGPLLCKVSALWLAYKSTSGTQHRYVKSLHDRYGDVVRIGPNNLSIRRGSAISALLGASGMPKGPHHIGRHFSVKNPDLLSIPDTEHHLRRRRAWARGLTSKALKEYEEQMALRVSQLVSRLQEQKGEVHIDEWFNRFTYDFMSDMALGGGSNLLDGEKTDFWSSLNEEAKPATFFGHVPWLGVLVGRLPIPNGHKMFIEQCRVQAVRRMQRGTTAPDLFYYISHEDVQDSKYARPTIDQILSDGILAMVAGSDTIATTLTAVVACLLTYPAVYKQLQEEVDRFYPPGEVVHTKHHQEMHYLTAVINETLRLFSAVPSTTQRKVPSHGQGITVESLYIPPGTSFWVPAYSIHRDPRDFSPSPEAYLPERWLPEWKEASAAHVHN…
60	jgi|Sisbr1|623797|gm1.4470_g	Lentinus tigrinus v1.0	CYP5035N10_Polyporus	100	560		MDLDVYVWSPKRQTAVYAMVLGIMAHQVFRQHETYRISIHFTLLLTPPLLVAVTVSSTSQSTLEKALLDSYAAYLSALVLSVVAYRLSPSHPLACYPGPISLRLSKLWMAFISRSGYQHLYYKDLHERYGNVVRIGPNELSIREPSAVMALVGPSGLPKGPHVTGRLLTDKDLPMIGIEDISSHMTRRRAWNRGFSSAAIAEYEELVGRRAMQLVQRLEAHQGRQVDLERWFDYFSYDAMYDITFGGGSELLRDGDENNVWSVLSEGMTAMTFFGHVPWLGVYFGFLPAATRPIKSLLAACKGLVKQRMQRGSRTRDLFHYLNHEDQKDKAPPPMRQLVDDGILAIVGGADTVSGALTSVLFCLLTHPEAYEKLQTEIDEYYPRGDNVLSTRCHRDMKY…
61	jgi|Polsqu1|835110|estExt_Genemark1.C_2790009	Polyporus squamosus CCBS 676 v1.0	CYP5035N11_Polyporus	100	550		MSVVVDEGMSPSRAVAIAVSLGLVAHQIFRRYETYNIAVHAALLFGPPTLLLASALPPQWSLLHAIFVVYSTYLVTLATSIVLYRLSPFHPLARYPGPIGCRISKLYMGAVCIPGYQHKYIKALHERYGDVVRIGPNELSIRDASLVNPLMGSSGVPKGPHFIGRMLSSTSLPMVGIQDTDVHLRRRKNWQRGMSPAAIKEYEHFIQRRARQLLSRLEEQKGEVVIGNWINYLTYDFMSDMAFGGGSELLEAGHDEGNVWALLDEGMFIATFFGHLPWLGVYVGKIPAATGNLIILLNRCVECTAARVKKGSEKKDLFHYLNQEDLPDAQPVPMQQLVDDGVLAIIAGADTTVERDDDSRAEIDKYYPPGEDALSTKHHREMPYLNAVINEVLRVYPPV…
62	jgi|Lenti6_1|581920|fgenesh1_kg.91_#_6_#_Locus2506v1rpkm67.23	Lentinus tigrinus ALCF2SS1-6 v1.0	CYP5035N12_Lentinus	100	563		MAEVAEGVSPSKAVAVAVSLGLVAHQIFRRYETYNIIVHAALLFGPPTLLTAFTLPSEWSLLYGAFVLFSTYLATLAASIVIYRLSPLHPLARYPGPIGCKISKLYLGAICIPGYQHKYIQALHNRYGDVVRIGPNDLSIRDASRINPLMGASGVPKGPHFIGRMLSATGLPMVAIQDTDVHLRRRKLWQRGMSPSAIKEYEHFIARRARQLLDRMGEQKGEITIGNWFNYFTYDFMSDMAFGGGSELLDAGHDEGNVWALLDDAMFIATFFGHLPWLGVYIGKIPAATGNLSILLNRCVECATARVKKGSEKKDLFHYLNQEDLPNLPPPPMQQLIDDGVLAIIAGADTTSSALTSLVYCLLMHPDVYDKLQAEVDKFYPSGEDAMDTKHHREMPYLN…
63	jgi|Lenti7_1|538117|fgenesh1_kg.30_#_15_#_Locus2021v2rpkm35.61	Lentinus tigrinus ALCF2SS1-7 v1.0	CYP5035N12_Lentinus	100	563		MAEVAEGVSPSKAVAVAVSLGLVAHQIFRRYETYNIIVHAALLFGPPTLLTAFTLPSEWSLLYGAFVLFSTYLATLAASIVIYRLSPLHPLARYPGPIGCKISKLYLGAICIPGYQHKYIQALHNRYGDVVRIGPNDLSIRDASRINPLMGASGVPKGPHFIGRMLSATGLPMVAIQDTDVHLRRRKLWQRGMSPSAIKEYEHFIARRARQLLDRMGEQKGEITIGNWFNYFTYDFMSDMAFGGGSELLDAGHDEGNVWALLDDAMFIATFFGHLPWLGVYIGKIPAATGNLSILLNRCVECATARVKKGSEKKDLFHYLNQEDLPNLPPPPMQQLIDDGVLAIIAGADTTSSALTSLVYCLLMHPDVYDKLQAEVDKFYPSGEDAMDTKHHREMPYLN…
64	jgi|Sisbr1|585391|fgenesh1_kg.48_#_39_#_Locus9062v1rpkm5.09	Lentinus tigrinus v1.0	CYP5035N12_Lentinus	100	563		MAEVAEGVSPSKAVAVAVSLGLVAHQIFRRYETYNIIVHAALLFGPPTLLTAFTLPSEWSLLYGAFVLFSTYLATLAASIVIYRLSPLHPLARYPGPIGCKISKLYLGAICIPGYQHKYIQALHNRYGDVVRIGPNDLSIRDASRINPLMGASGVPKGPHFIGRMLSATGLPMVAIQDTDVHLRRRKLWQRGMSPSAIKEYEHFIARRARQLLDRMGEQKGEITIGNWFNYFTYDFMSDMAFGGGSELLDAGHDEGNVWALLDDAMFIATFFGHLPWLGVYIGKIPAATGNLSILLNRCVECATARVKKGSEKKDLFHYLNQEDLPNLPPPPMQQLIDDGVLAIIAGADTTSSALTSLVYCLLMHPDVYDKLQAEVDKFYPSGEDAMDTKHHREMPYLN…
65	jgi|Pyccin1|1050305|gm1.4848_g	Pycnoporus cinnabarinus CIRM-BRFM 50 v1.0	CYP5035N12_Lentinus	51.75	570		MNLLISPVSFFESTLESLSESPSRSDVVTVVVVLALVSSPFVTNPASGRAIQTSLLTFRRTQIAHHFFRRFETYSLFIHVSLLLVPPGILSGYVVSRPSSTWTVLNAFFFICPIYLSALSTSVLLYRLSPFHPLARYPGPLKCKVSKLWMARLSLEGHQHRYIKTLHDRYGDFVRIGPNELSIRDPSVIPQLLGPSGLPKGPHLIGRSLNPKILMVIAMQNTDYHLQRRKPWTRGLSPGAIKDYEERIALHTKRLVWKLKAAGEFTLNECIDSFAYDFMSDMAWVFLSDLSSEREPDQFWSSLEDSVPIATFFGHVPWLGVYMGKVPAAADQIQKLIAYCRTRAQERLKRSPVLKKDLFHYLNYEDDPEVEPPPLQQLVDDGITAMIAGADTVSSALTS…
66	jgi|Polsqu1|746845|gm1.13007_g	Polyporus squamosus CCBS 676 v1.0	CYP5035N13_Polyporus	100	517		MLVIALAAPSQLSLLHAISVVYSTYFATLATSVVLYRLSPLHPLARYPGPVGCRLSKLYMGMVCISGYQHKYITALHDQYGDVVRIGPNELSVRDASLINPLLGSSGVPKGPHFIGRNLTTTMLPMIGIQDTDAHLRRRKNWNRGMGSAAIKEYEHFVARRVRQFLSRLEEQKGEVVIGTWFNYLTYDTTLDITFGGGSELLIAGHDKGNFWALLNDSAFIATLFGHMPWLGVYAGKIPASTGNLSILLNGCAERAAVRVREGSEKKDLFHYLNQEDLPNSWQPPRIQQLVNDGALAIIAGADTTSGALTSLVYCLLVHPEVYERLQAEIDKFYPPGEDALSTEHHREMHYLTAVINEVLRMYPPVPGGTQRQVPPNGQAVVVGNLYLPPGTIFWCHMY…
67	jgi|Polsqu1|818645|estExt_Genewise1Plus.C_2790008	Polyporus squamosus CCBS 676 v1.0	CYP5035N14_Polyporus	100	564		MLPVVDGGLPPSGTVAITVSLGLIAHHLFRRHETYSIAVHAALLLGPPTLVLASALPSQRSLLHAISVVYSTYLATLATSIVLYRLSPFHPLARYPGPVGCKISKLYMGAVCIPGYQHIYIKALHERYGDVVRIGPNELSIRDASLINPLLGASGVPKGPHFIGRMLTATSLPMVGIQDTDTHLRRRKNWQRGMSPAAIKEHEHSIQRRARQLLSRPQEQKGEVVIGNWINYLTYDFTLDMAFGGGSELLEAGHDEGNVWALLDDGMFIATFFGHVPWLGVYIGKIPAATGNLNILLNRCIECTVARVKKGSEMKDLFHYLNQEDLPDAQPVPMQQLVDDGALAIIAGADTTSSALTSLVYCLLTHPEVYERLQAEIDRIYPPGEDALSTEHHRDMPYL…
68	jgi|Polsqu1|588169|e_gw1.213.21.1	Polyporus squamosus CCBS 676 v1.0	CYP5035N15_Polyporus	100	544		MRSTKKKKKKKKNIAVHAALLFGPPTLLLALALPPQWSLLHAIFVVYSTYLATLATSVVHYRLSPFHPLARYPGPVSCRISKLYMGAVCIPGYQHKYIKALHERYGDVVRIGPNELSIRDASLINPLLGSSGVPKGPHFIGRMLSATSHPMVGIQDTDVHLRRRKNWQRGMSPAAIKEYEHSIERRARQLLSRLEEQKGEVAIGNWINYFTYDIMSDMAFGGGSELLEAGHDEGNVWALLDDGMLIATFFGHMPWLGVYIGKIPAATGKLNIVLNRCIECTVARVKKGSEKKDLFHYLAHRIQEDLPDAQPVPMQQLVDDGILAIIAGAHTTSSALTSLVYCLLTHSEVYERLQAEIDKFYPPGEDPLSTEQHRDMHYLTAVINEVLRVYPPVPGGSQR…
69	jgi|Polar1|667057|estExt_Genemark1.C_6280002	Polyporus arcularius v1.0	CYP5035N16_Polyporus	100	550		MDTRLVVAGTALIGHQVFRRYETYSIAVHAFLLFGPPLLLAVGTASTITFGVLFSVCWTYLATLVLSILVYRLSRLHPLSQYPGPICCRASKLWHACLVLSGRQHKYLQALHERYGDVVRIGPNDLSIRDASLIPALLGASGVPKGSNFHGAMLTATNPPMAGIQDTQLHMARRRPWARGLAPSALKEYEGLVGKRTQQLVRLLEKRGGAVVLLGQVFNYFSYDLMCDMAFGGGAELMEEGDPTNVWHLLDEGCKAAAFFHQIDWLGVYVGHIPAAVKPLQIFLSHGKTLAMERMRRGSTRPDLFHYLNEEDIPERPSPPLQHLVNDGILAVVAGSDTSSSCLTSLFFLLLTHPETYAKLQAEVDRYYSAGEDPAETKHHRDMPYLHAVISEALRLLPP…
70	jgi|Lenti6_1|558432|estExt_Genewise1Plus.C_910024	Lentinus tigrinus ALCF2SS1-6 v1.0	CYP5035N17_Lentinus	100	544		MQIVHQIFRRYETYSLLVHALLLFGPPMLVATGTHSGSFPTFGFLLSCFSTYIATLSLSILVYRLSPLHPLSKYPGPFWCRTSKLWHACLAYSGEQHKYLQALHERYGDVVRIGPNDLSIRDAAAIPQLMGISGVPKGTNFHGAMLTATNPPMVGIQDTQVHLARRRSWARGLNPSALKEYEPLIGKRAKQLVRLFETHDGVIVLGQIFNYFSYDLMCDMAFGGGAELMAEGDPNRVWAVLEDGCRAVMFFHQIDWLGVYFGYIPAAVKPVQAFLMHGKKMVQERMRRGSTTRDLFHYLNEEDLPEKPAPPLQQLVDDGLLTVVAGSDTASSCLTSIFFTLLTHPRCYAQLQAEIDKCYPAGEDPCETMHHRDMAYLNAAINEALRLFPPVMTSSPRKV…
71	jgi|Lenti7_1|468757|e_gw1.30.223.1	Lentinus tigrinus ALCF2SS1-7 v1.0	CYP5035N17_Lentinus	100	544		MQIVHQIFRRYETYSLLVHALLLFGPPMLVATGTHSGSFPTFGFLLSCFSTYIATLSLSILVYRLSPLHPLSKYPGPFWCRTSKLWHACLAYSGEQHKYLQALHERYGDVVRIGPNDLSIRDAAAIPQLMGISGVPKGTNFHGAMLTATNPPMVGIQDTQVHLARRRSWARGLNPSALKEYEPLIGKRAKQLVRLFETHDGVIVLGQIFNYFSYDLMCDMAFGGGAELMAEGDPNRVWAVLEDGCRAVMFFHQIDWLGVYFGYIPAAVKPVQAFLMHGKKMVQERMRRGSTTRDLFHYLNEEDLPEKPAPPLQQLVDDGLLTVVAGSDTASSCLTSIFFTLLTHPRCYAQLQAEIDKCYPAGEDPCETMHHRDMAYLNAAINEALRLFPPVMTSSPRKV…
72	jgi|Sisbr1|570632|estExt_Genewise1Plus.C_480102	Lentinus tigrinus v1.0	CYP5035N17_Lentinus	100	544		MQIVHQIFRRYETYSLLVHALLLFGPPMLVATGTHSGSFPTFGFLLSCFSTYIATLSLSILVYRLSPLHPLSKYPGPFWCRTSKLWHACLAYSGEQHKYLQALHERYGDVVRIGPNDLSIRDAAAIPQLMGISGVPKGTNFHGAMLTATNPPMVGIQDTQVHLARRRSWARGLNPSALKEYEPLIGKRAKQLVRLFETHDGVIVLGQIFNYFSYDLMCDMAFGGGAELMAEGDPNRVWAVLEDGCRAVMFFHQIDWLGVYFGYIPAAVKPVQAFLMHGKKMVQERMRRGSTTRDLFHYLNEEDLPEKPAPPLQQLVDDGLLTVVAGSDTASSCLTSIFFTLLTHPRCYAQLQAEIDKCYPAGEDPCETMHHRDMAYLNAAINEALRLFPPVMTSSPRKV…
73	jgi|Trave1|60226|estExt_fgenesh1_pm.C_100063	Trametes versicolor v1.0	CYP5035N19_Trametes_versicolor	100	553		MSAGTALAPIVFMGLVAHQLFKRHETFDIAYHISLLCGPIFLGTALLSPSLPLLRATYVSAGTYLASLIISTLVYRASPLHPLAIYPGPFGCRLTKFWMASVSFTGQQHNYIKSLHDRYGDVVRIGPNEVSVKDPSVVHAMLGPTGLPHGPMYYGKLLVRKPGDMPMLGITDTVEHLRRRRPWARAFSGPAIKEYKPMVASRTLQLVQALQSQQGEVDIGKWINYFSYDFMCDMAFGGGSELLRDGDLNNFWEMLENGLPPGTFVGHVPWLGPYLARIPALTADLQKVLAHCQSLTVGRIQRGAQRRDLFHYLNNEDEPETQPPPLKLIVNEGVVAIVAGSDTVSITLTSIFFCLATHPEAYKRLEEEIDRFYPPGQDPYNTEHHREMYYLTAVINEAL…
74	jgi|Trapol1|1067680|e_gw1.19.24.1	Trametes polyzona CIRM-BRFM 1798 v1.0	CYP5035N19_Trametes_versicolor	70.47	552		MEPALLWVVFMGLAGHQLFKRHETFNIYYHIVLLCVPPLIGASLLAANVSILQGAYLSTATYLATLCCVTLVYRISPFHPLARYPGPLGCRLTKFWMASVSFTGRQHTYIKSLHERYGDIVRTGPNEVSIRDPTVVSTMLGPNGLPHGPMFYGKLLIRTEKDMPVVGIMDIAEHLERRKPWARAFSASAMKEYEPMVAARAMQLVQALLRQEGEVNIGIFVNYFSYDIMCDMAFGGGSELLRDGDTDNFWSLLESGLPPGTFISHVPWLGPYLARIPVVTADIHKVLAHSRYLTSTRMQGGSRRKDLFHYLNFEDQQDARPPSVEEVASEGILAIVAGADTTSSALASIFFCLATHAEAYKHLEEEVDRFYPPGQDPGDTRFHREMHYLTAVINETLRV…
75	jgi|Tramey1|1003669|fgenesh1_pm.18_#_22	Trametes meyenii CIRM-BRFM 1810 v1.0	CYP5035N19_Trametes_versicolor	66.54	541		MGWSAASLPAMHGCQPPQVYRLLIIGAMGLIGHQAFRRLETFSILLHVSVLAVPSGIGVALLSPTVPVLRAICLSTSIYTTALIISTLVYRASPSHPLARYPGPVWCKLSKFRMAWVSLSGRQHTYIRSLHEKYGDVVRTGPNELSIRDVSVVHAMLGPAGLSHGPMFVGKVLRRSPKDMLLVGIMDTAEHLERRKPWARAFSGAALKEYEPLVAARASQLVQALEHQQGEIDMGKWVNFFSFGGGSELLRDGDTNNFWRLLDNGLPPGTFLSHVPWLAPYLARVPFISADIKKVIAYCNDLTTKRIARGSEKKDLFHYLSNEDQPGGETPPVMRLIDDGVVAIVAGADTTSSALTSIFFSLVTHSDAYRRLEEEIDRFYPPGHDPCDTRYHREMHYLT…
76	jgi|Tramax1|1055064|fgenesh1_kg.21_#_1051_#_TRINITY_DN2932_c0_g1_i3	Trametes maxima CIRM-BRFM 1813 v1.0	CYP5035N19_Trametes_versicolor	65.93	546		MFLLSPVDYLASCIRRTQIGHQFFRRMETFSILVHVSALGVPPTIGVVPLTSTLPVFQAAYLSTSVYLGVLIILTLVYRVSPSHPLASYPGPVWCKLSKFRMAWISLSGRQHTYIKNLHDEYGDVVRMGPNELSIRDASVVHAMLGPAGLSHGPMFVGKVLRRSPKDMLLVGIMDTTEHLERRKPWARAFSGAALKEYEPLVAVRASQLVQALERQQGEIDVGKWVNFFSYDFMCDMAFGGGSELLRDGDMNNFWRLLDDGLPPGTFLSHVPWLAPYLARIPFVSADVKKVLVYCNNLTTKRITRGSEKKDLFHYLSNEDQPAGETPPITRLVDDGVVAIVAGADTTSSALTSIFFSLVAHPDTYGRLEEEIDKFYPPGHDPCDTKHHRDMHYLTAVIN…
77	jgi|Leisp1|1345114|fgenesh1_pm.29_#_11	Leiotrametes sp BRFM 1775 v1.0	CYP5035N19_Trametes_versicolor	62.41	540		MAHISSQQLLAVVATGLVRYVRPSSLAGHQLFKRYETFSIPAHLTFLFAPPLFAAVLLTSRAPQLSDILALIAVYISTVAIATLAYRLSPFHPLAKYPGPAWCKISKFWMACISYTGQQHTYLKYLHDRYGDIIRTGPNDVSIRDPAALHAIFGSTGLPHGPMFVGRLLTVKDMPLVGIMDTEEHLRRRKPWACAFNGTALKEYEPLVAKRAHQLVQALERQKGEVDIGNWANYFSYDFMCDMAYGGGSELLGDGNTNGFWRLLEAGLPIGTFLSHVPWLALYLARIPGATLSVQRVLAHSEDLTKKRLQNGSRHKDLFHYLNHEDQPDIPPPPMKQVVSEGIIAVVAGSDTVSSALTSIFFCVTANPQVYKRLQDEIDRFYPPAQDSCDTQYHREMHY…
78	jgi|Tramen1|1064764|MIX4850_687_91	Leiotrametes menziesii CIRM-BRFM 1781 v1.0	CYP5035N19_Trametes_versicolor	62.39	553		MATIDNASQQLLAAVAIGLAGHHLFKRFETFSITVQLTFLLAPPLLGASLLTSLQPPLVLIFTATYISTVAGSTLVYRLSPFHPLAKYPGPIWCRLSKFWIAGISYTGRQHTYIKYLHDRYGDIVRTGPNDVSIRDPAALNAIFGPAGLPHGPMYIGRLLTATDMPLVGIMDTEEHLQRRKPWARAFNGAAIREYEPLVAKRTHQFVRALEDQKGEVDIGHWVNYFSYDFMCDMAYGGGSELLSGDGNTNGFWRLLEAGLPVGTFLSHVPWLALYLARIPGTTRPVQRVLAHSEDLTEKRLQNGSCHKDLFYYLNNEDQPDIPPPPMKQVVSEGIVAVVAGSDTVSSALTSIFFCLTAHPEAYKRLQDEIDRFYPPAQDPCDTQYHRGMHYLSAVINEA…
79	jgi|Tramey1|1032777|MIX17440_258_22	Trametes meyenii CIRM-BRFM 1810 v1.0	CYP5035N19_Trametes_versicolor	61.21	531		MRYEGIPPSIYMCVICVPPYVGTLLLSLAVRSPMQACFLSSSIYVASLILSTFLYRVSPFHPLAQHPGPIRCKLSKFWMAWIGLTGRQHTYIRSLHERYGDVVRIGPNEVSIRDPTATHALLGPAGLPHGPMFIGKFIRPDPTDMPIVGLIDTAAHLERRKPWARAFNGASLKEYVPMMATRAVQLVQTLQHEQGAIDIGKWVNFFSYDFMCDMAFGGGSELLRDGDADNFWGLVERGLPPGTFLSHVPWLASYLVHIPFITADIRKILGYCTDLTAKRIARGTSNKDLFHYLSNEDQPEQEPPSMKRIVDEGIVAMVAGADTTSSALTSILFSLVTHSDAYSRLEEEIDRFYPAGQDPCQTKYHRDMPYLTAVINEAMRIFPPIPSGGQRQVLHSSSG…
80	jgi|Tramax1|1024787|fgenesh1_kg.7_#_529_#_TRINITY_DN3128_c0_g1_i4	Trametes maxima CIRM-BRFM 1813 v1.0	CYP5035N19_Trametes_versicolor	60.18	550		MIYIARSRQHPKCANIEETTQPNRLDPVNVDHATATSVTLSLQGSPRLAGVYSVYTLLLLRAPSIHVYEGVYTMEMLPPNMSEGPGIPAEHAMVIVGVMGVIGHQVFMRCEGIPPSVYICVICFPPSVGTLLLSSVVRSPMRACLLSSSIYLASLVLSTFLYRTSPFHPLAQQPGPLWCKLSKFWMAWIGLTGRQHTYIKSLHERYGDVVRIGPNEVSIRDPTMTHALLGPAGLPHGPMFIGKFIRPDPTDMPIVGLIDTAVHLERRKPWARAFNGVSLKEYVPMMTTRAVQLVNTLQHEQGVLDIGKWVNFFSYDFMCDMAFGGGSELLRDGDTDNFWGLVERGLPPGTFLSHVPWLAPYLVHIPIVTADIRKILGYCTDLTAKRIARGTSNKDLFHY…
81	jgi|Pycpun1|540139|gm1.7844_g	Pycnoporus puniceus CIRM-BRFM 1868 v1.0	CYP5035N19_Trametes_versicolor	59.2	549		MEKALYVVASLGLVGHQLFKRFETFSIPVHLSFLCIPPLLGALLFLPALSPLLAVLASTGTYLASLITATLLYRISPFHPLARYPGPLWCKLSKFWMAGIGFNGHQHIYIQRLHERYGDVVRTGPNEVSIRDASAIHPILTSCLPRGPMLIGRFLRTTDLPIVAIISPEEHQERRKPWQRGFSGSALKVYEPMVAERAHQLLQSLEQRQQGEVDLSEWFDFFSFDVMSDMAYGDGSGLLKEGRKNDFAKLLNDGLPLGTFLSHVPWLGPYVAHVPMAAAKIRDVLAYSENWTRRRLERGSKVKDLFHYLSNEDQPGKVPPPMKQVVDDGIIAIVAGSDTSSSALTSIFLCLMTHPESYARLEKEIDRFYPPGQDPCDPRFHREMHYLNAVINEGLRIYP…
82	jgi|Dicsq1|72385|e_gw1.93.13.1	Dichomitus squalens LYAD-421 SS1 v1.0	CYP5035N2_Ganoderma_sinense	73.33	540		HQVFRKYETYNIAVHGALLFLPPVLLSFFASPPQWTLLHALFVNLATYLTTLVSSVIVYRLSPLHPLARYPGPIGCKISKFWMGFLCIPGYQHQYIKSLHERYGDVVRIGPNEVSIRDATALNALLGPSGAPKGPHFVGRVLSEHTLPMVGIMDTDVHLRRRKNWTRGMSPAAIKEYEHFIARRVRQLLERLEGRAGEEVVIGTWFNFFTYDFMSDMAFGGGTELIEAGHDEGNVWVLLDEAMFIATFFGHVPWLGVYIGKIPAATGNLIVLLNNCAERVKARLKRGSEKKDLFHYLNNEDLPDKAAPPMQQIIDDGVLAIIAGADTTSSALTSLTYLLLTHPDAYEKLQAEIDKFYPAGENALDTKHHREMPYLTAVINETMRVLPPVPGGSQRQVPV…
83	jgi|Dicsqu18370_1|665075|e_gw1.45.36.1	Dichomitus squalens OM18370.1 v1.0	CYP5035N2_Ganoderma_sinense	73.1	554		MAGSSTPSQTIGTAVALGLIAHQVFRKYETYNIAVHGALLFLPPVLLSFFASPPQWTLLHALFVNLATYLTTLVSSVIVYRLSPLHPLARYPGPIGCKISKFWMGFLCIPGYQHQYIKSLHERYGDVVRIGPNEVSIRDATALNALLGPSGAPKGPHFVGRVLSEHTLPMVGIMDTDVHLRRRKNWTRGMSPAAIKEYEHFIARRVRQLLERLEGRAGEEVVIGTWFNFFTYDFMSDMAFGGGTELIEAGHDEGNVWVLLDEAMFIATFFGHVPWLGVYIGKIPAATGNLIVLLNNCAERVKARLKRGSEKKDLFHYLNNEDLPDKAAPPMQQIIDDGVLAIIAGADTTSSALTGLMYLLLTHPDAYQKLQAEIDKFYPAGENALDTKHHREMPYLTAV…
84	jgi|Dicsqu463_1|1021296|gm1.7704_g	Dichomitus squalens CBS463.89 v1.0	CYP5035N2_Ganoderma_sinense	73.1	554		MAGSSMPSQTIGTAVALGLIAHQVFRKYETYNIAVHGTLLFLPPVLLSFFASPPQWTLLHALFVNLATYLTTLVSSVIVYRLSPLHPLARYPGPIGCKISKFWMGFLCIPGYQHQYIKSLHERYGDVVRIGPNEVSIRDATALNALLGPSGAPKGPHFVGRVLSEHTLPMVGIMDTDVHLRRRKNWTRGMSPAAIKEYEHFIARRVRQLLERLEGRAGEEVVIGTWFNFFTYDFMSDMAFGGGTELIEAGHDEGNVWVLLDEAMFIATFFGHVPWLGVYIGKIPAATGNLIVLLNNCAERVKARLKRGSEKKDLFHYLNNEDLPDKAAPPMQQIIDDGVLAIIAGADTTSSALTGLTYLLLTHPDTYEKLQAEIDKFYPSGEDALDTKHHRDMPYLTAV…
85	jgi|Dicsqu464_1|935554|fgenesh1_kg.102_#_58_#_Locus7221v1rpkm19.98	Dichomitus squalens CBS464.89 v1.0	CYP5035N2_Ganoderma_sinense	73.1	554		MAGSSMPSQTIGTAVALGLIAHQVFRKYETYNIAVHGTLLFLPPVLLSFFASPPQWTLLHALFVNLATYLTTLVSSVIVYRLSPLHPLARYPGPIGCKISKFWMGFLCIPGYQHQYIKSLHERYGDVVRIGPNEVSIRDATALNALLGPSGAPKGPHFVGRVLSEHTLPMVGIMDTDVHLRRRKNWTRGMSPAAIKEYEHFIARRVRQLLERLEGRAGEEVVIGTWFNFFTYDFMSDMAFGGGTELIEAGHDEGNVWVLLDEAMFIATFFGHVPWLGVYIGKIPAATGNLIVLLNNCAERVKARLKRGSEKKDLFHYLNNEDLPDKAAPPMQQIIDDGVLAIIAGADTTSSALTGLTYLLLTHPDTYEKLQAEIDKFYPSGEDALDTKHHRDMPYLTAV…
86	jgi|Dicsqu18370_1|843352|MIX30610_11074_94	Dichomitus squalens OM18370.1 v1.0	CYP5035N2_Ganoderma_sinense	70.38	557		MPAGSSPSQVIGIVIALGLIAHQVFRKYETYNIAIHSALLFLPPALLSLFSSPPQWTLLHALLVNSATYLTILVISVIVYRLSPVHPLARYPGPIGCKVSKFWMAFLSMPGYQHQYIKSLHERYGDVVRIGPNEVSVRDATALHALLGPSGAPKGPHLVGRVLSEHTLPMVGIMDTDVHLRRRKNWGRGMSPAAIKDYEQFIALRARQLLERLEGSVGEEVVIGTWFNFFTYDFMSDMAFGGGTELIKAGHDEGNVWALLDEAMFISTFLGHVPWLGVHFGKIPAATGNLNVLLNNCAECVKARLKRGSQRKDLFHYLNNEDLTDKAAPPMQQIIDDGVLAIVAGADTTSSALTSLTYLLLTHPDAYQKLQAEIDKFYPAGENALDTKHHRDMPYLTAV…
87	jgi|Dicsqu463_1|967109|fgenesh1_kg.258_#_53_#_Locus5792v1rpkm30.67	Dichomitus squalens CBS463.89 v1.0	CYP5035N2_Ganoderma_sinense	70.02	557		MPAGSSPSQVIGKVIALGLIAHQVFRKYETYNIAIHSALLFLPPVLLSFFASPPQWTFFHALLVNSAMYLTTLMLSVVIYRLSPVHPLAHYPGPIGCKVSKFWMAFLCLQGYQHQYIKSLHERYGDVVRIGPNEVSIRDATALNTLLGPSGAPKGPHFVGRVLSEHTLPMVGIMDTDVHLRRRKNWGRGMSPAAIKEYEHLIARRACQLLERLEGRAGEEVVIGTWFNFFTYDFMSDMAFGGGTELIKAGHDEGNVWALLDEAMFISTFLGHVPWLGVHFGKIPAATGNLNVLLNNCAECVKARLKRGSQRKDLFHYLNNEDLTDKAAPPMQQIIDDGVLAIVAGADTTSSALTGLTYLLLTHPDAYQKLQAEIDKFYPAGENALDTKHHREMPYLTAV…
88	jgi|Dicsqu464_1|935562|fgenesh1_kg.102_#_66_#_Locus7221v1rpkm19.98	Dichomitus squalens CBS464.89 v1.0	CYP5035N2_Ganoderma_sinense	70.02	557		MPAGSSPSQVIGKVIALGLIAHQVFRKYETYNIAIHSALLFLPPVLLSFFASPPQWTFFHALLVNSAMYLTTLMLSVVIYRLSPVHPLAHYPGPIGCKVSKFWMAFLCLQGYQHQYIKSLHERYGDVVRIGPNEVSIRDATALNTLLGPSGAPKGPHFVGRVLSEHTLPMVGIMDTDVHLRRRKNWGRGMSPAAIKEYEHLIARRACQLLERLEGRAGEEVVIGTWFNFFTYDFMSDMAFGGGTELIKAGHDEGNVWALLDEAMFISTFLGHVPWLGVHFGKIPAATGNLNVLLNNCAECVKARLKRGSQRKDLFHYLNNEDLTDKAAPPMQQIIDDGVLAIVAGADTTSSALTGLTYLLLTHPDAYQKLQAEIDKFYPAGENALDTKHHREMPYLTAV…
89	jgi|Dicsq1|94181|estExt_Genewise1.C_930024	Dichomitus squalens LYAD-421 SS1 v1.0	CYP5035N2_Ganoderma_sinense	69.84	557		MPAGSSPSQVIGKVIALGLIAHQVFRKYETYDIAVHGAFLFLPPALLSLFSSPPQWTLLHALLFNSATYLTTLVMSVIVYRLSPVHPLARYPGPIGCKVSKFWMAFLSMPGYQHQYIKSLHERYGDVVRIGPNEVSVRDATALHALLGPSGAPKGPHLVGRVLSEHTLPMVGIMDTDVHLRRRKNWGRGMSPAAIKDYEQFIALRARQLLERLEGRMGEEVVIGTWFNFFTYDFMSDMAFGGGTELIKAGHDEGNVWALLDEAMFISTFLGHVPWLGVHFGKIPAATGNLNILLNNCAECVKARLKRGSQRKDLFHYLNNEDLTDKAAPPMQQLIDDGVLAIVAGADTTSSALTGLMYLLLTHPDAYQKLQAEIDKFYPAGENALDTKHHRDMPYLTAV…
90	jgi|Trave1|130760|e_gw1.10.841.1	Trametes versicolor v1.0	CYP5035N20_Trametes_versicolor	100	581		MVFRLQLASLSDEDHALLLIVALGLVGPCHRPLKARVVLKADGSQVAHQAFKRHETFSISFHLSLLLLPPAFGATLLVPTFAPLNAILTSFTLYICALVSSTLAYRASPYHPLARYPGPIVYRLTKFYMARVGFGGHQYLHVKSLHDRYGDIVRIGPNELSLRDPSLLNPVYGTSGLPHGPLFVGRLLTSTNLPLVGIMDTEEHLERRKPWARAFTPAALKEYQPMVAARARQLVEALGKQAGEVDIAKWVNYFSYDMMSDMAFGGGSELLRDGDVNNVWHILDHSFPAATFTSHVPWLGPYLGRVPSIAAAQAQLTVYSHKLALARIKRGSDHKDIFHYLSEEDRPNNPQLPLSRLIDDGVLAIVAGADTTSSALTSIFYCLLTHPDACQKLQAEIDQ…
91	jgi|Trave1|45128|gm1.4012_g	Trametes versicolor v1.0	CYP5035N20_Trametes_versicolor	100	542		MHLIPTDIVLAVVSAGLGAHQVFKRFEPDNLAAQLALLALPPTLFSVALNSHAPLLAAITYAFGIYLSTLVLSVVVYRLSPFHPLASYPGPLYLKVSKLSLIWIASRGAQHKFIKQLHERYGDVVRTGPNEVSIRDVDALPSVSTIPKDPRYGFNSKMAFSNSLSLIAERNPIEHARRRKPWNRAFNASALKGYEEIVAKRANALVQALAAQKGEVDLGKWFAYFTFDFMSDMAFGGGSEMIRDGSSGSKWHVLEEGIVYFHAFGQLPWAILYLRRIPAIARTTQRLVAQGRGLAIERLKNGSLSRDLFYYLNNEDGADAVTPPFPETVSNGVLAMIAGADTTSIALSNLFYFVLADRAVYERLQAEVDRYFPPGEDPLDTKHHASMPFLNAVINETLR…
92	jgi|Tralac1|205625|CE205624_1029	Leiotrametes lactinea CIRM-BRFM 1664 v1.0	CYP5035N20_Trametes_versicolor	71.51	551		MPPASSLAVSDLLLGAVASGLTAHQIFKRFEPDSIPVHLVLLFLPPSIFAYLLHAHVSLLSAILVSFGTYLTTLVLSVVVYRLSPWHPLARYPGPLYLKVSKLPLTWIASTGKQHKFVKKLHERYGDIVRTGPNEISIRNADAIPSVSTLPKGPRWINAKMAFSDQNSLIAEPNTHEHARRRKPWNRAFNSSALKGYEEIIVKRANMLYEGLAAQKGEVDLGKWIGYFSYDFMSDMAFGGGSEMLQNGDKGSNWHILNEGMASFHVIGQIPWVVLYLRRIPSFARLIQRMVGQGVGLAIQRVKNGSLSRDLFYYLNNEDGAEPSAPPFRETVSNGTLAMIAGSDTTSIALSNLFYFVLSDPAVYARLRAEVDHYFPPGENPLDTKHHASMPFLNAVINE…
93	jgi|Leisp1|1371152|gm1.5594_g	Leiotrametes sp BRFM 1775 v1.0	CYP5035N20_Trametes_versicolor	71.14	551		MPPAPLLAVSDVLLGAVASGLTAHQIFKRFEPDSIPIHLALLFLPPTIFTYLLHAHISLPTAIFASFGTYLTTLLLSIAVYRLSPWHPLARYPGPLYLRVSKLPLTWIASTGKQHKFVKKLHERYGDIVRTGPNELSIRNADAIPSVSTLPKGPRWINSKMAFSDQNSLIAESNPHEHARRRKPWNRAFNSSALKGYEEIIVKRANMLYEGLAAQKGAEVDLGKWIGYFSYDFMSDMAFGGGSEMLQNGDGGSNWHTLNDGMASFHVIGQIPWVVLYIRRIPSFARLIQRMVGQGVGLAIQRVKNGSLSRDLFYYLNNEDGAEPTAPPFRETVSNGTLAMIAGSDTTSIALSNLFYFVLSDPAVYTRLRAEVDHYFPPGENPLETKHHASMPFLNAVIN…
94	jgi|Traci1|1402223|e_gw1.15.531.1	Trametopsis cervina CIRM-BRFM 1824 v1.0	CYP5035N20_Trametes_versicolor	70.56	540		MAHRSQVAHQIFKRYETYSIPFHLSLLLLPPALASTLSHNTENALRSVCFSFGTYLGTLALAVFAYRASPFHRLARFPGPFLCRLSKFYMAGIGFGGRQYLYIKKLHGRYGDIVRIGPNDLSLRDPSVIHSICGASGLPHGPMYIGRLLTSTNLPLVGIMDVEEHLERRKPWARAFTPGALKEYQPMLASRTRQLVRALGQQRGELDIAKWINYFSYDFMSDMAFGGGSELLRDGDVNNVWHILDDSLPAATCTSHVPWLGPYLGSIPLLTAGQSRLSAYCKQAVLQRLSRGSQSKDIFHYLNEEDQPERPSPPLTRLVDDGIVAIVAGADTTSSALTSIVFCLLTHPEAYKRLQKEIDQFYPPGDDPCDMQHHPKMHYLTAVINEGMRVYGPVPSGVQ…
95	jgi|Tragib1|1412667|fgenesh1_pm.40_#_57	Trametes gibbosa CIRM-BRFM 1770 v1.0	CYP5035N20_Trametes_versicolor	70.43	531		MFKRHETFSMTFHLSLLFLPPTLGTALLIPACSPLYAILFSFAVYSSALALSILGYRASRWHPLARYPGPLACCLSKFWLATIGFGGRQHLYLKCLHERYGDVVRTGPNELSVRDPSLLNDIYGVCGLPHSSMYVGRLLTSTNLPLVGIMNTDEHLERRKSWARAFTPAALKEYQPMLAARAMQLADALGRQDGEADISRWVNCFSYDFMSDMAFGGGSELLRDGDAENTGWHILDNSLPAATFTSHVPWLGPYLGRIPMLTAAQAQMVSHCKGLTLRRLRQGSALKDIFHYLNEEDRPGNSAPPLSRLTNEGILAVIAGADTTSSALTSIFFCLLTHPEAYRRLREEIDRFYPPGEDPCNLQHHLDMHYLSAVINEGMRVWPPVPSGVQRLVPRDGPG…
96	jgi|Trabet1|826979|fgenesh1_kg.21_#_762_#_TRINITY_DN4756_c0_g1_i6	Trametes betulina CIRM-BRFM 1801 v1.0	CYP5035N20_Trametes_versicolor	70.38	530		MFRKHETFSATFHLSLLLLPPTLCVALLFPALTLPYVTLLSFGTYLSTLTLSLLAYRASPFHPLARYPGPFGCRLSKFWMAIVGFRGDQYLYVKCLHERYGDIVRTGPNELSLRDPSLLNDIYGASGLPHGPMHIGRTLTYTNVPLVGILDTAEHLERRKPWTRAFTPAALKEYQPMLAARATQLVDALGRQAGEIDISKWVNYFSYDFMSDMVFGGGSELLRDGDVQNIWRLLDDGLRGSTFISHVPWLGPYVGRIPAVSSAQAQMIAYTKQLVLQRLRRGTALKDLFHYLNEEDRPENPAPPLSRLIHEGILAVVAGADTTSSALTSIFFCLLTHPDAYMRLQTEIDRFYPAGEDPCDLQQHADMHYLTAVINEGMRVWPPVPSGVQRLVPHDGPGV…
97	jgi|Tralj1|1037740|fgenesh1_pm.46_#_21	Trametes ljubarskyi CIRM1659 v1.0	CYP5035N20_Trametes_versicolor	69.56	542		MASDKDPSPPSTASAQPMVVTAICLALSRLEAYRSQVAHQIFKRYETYSISFQLSLLLLPPALALTLQPTKSVLRAICVSLGTYLGTLGLAVLAHRASPLHPLARFPGPFVCRFSKFWMARIGYSGRQYLYVQHLHERYGNIVRIGPNELSVKDPSLIHPVCGASGLPHGPMYIGRLLTTKLPLVGIMDTVEHLERRKPWARAFTPAALKEYHPMLAARASQLVQALSQQGGEVDIAKWINYFSYDFMTDMAFGGGSELIRDGDVNNVWHILDDSLPAATCVSHVPWLGPYLGSIPLLTAGQTRLLFYCKQAVIERLSRGTQYKDIFHYLNEEDQPDRPSPPISRLVDDGVVAIVAGADTTSSTLTSIMFCLLTHPEAYKRLQEEIDRFYPPGDDPCDM…
98	jgi|Pycco1|1468281|gm1.5790_g	Pycnoporus coccineus BRFM 310 v1.0	CYP5035N20_Trametes_versicolor	69.38	552		MSVQGLLGSLNANDVLVGAVASGLLAHQIFKRYEPDSIPAHFALVLLPPALFSYLLASHVSSLRAILAAFGTYWSTLLLSIVVYRLSPWHPLARYPGPAYLRVSKLPMTYIAGTGKQHKFIKALHEKYGDAVRTGPNELSIRNPEAIPSVSTLPKGPRWINSKMAFSDQNSLIGEPDPHEHARRRKPWNRAFNSAALKGYEEIIARRLHALADGLAAQKGEVDLGKWIGYFSYDFMSDMAFGGGSEMIKNGDSGSNWHILEDGMASFHVIGQIPWIVRYARRVPRLAHIIQRMVSQGVGLAVQRVKNGSLSRDLFYYLNNEDGSEPTNPPFGETVSNGTLAMVAGADTTSIALSNLFYFVLSDPDVYARLRAEVDRYFPPGEDPLETKHHATMPFLNAV…
99	jgi|Pycpun1|508212|fgenesh1_pg.13_#_60	Pycnoporus puniceus CIRM-BRFM 1868 v1.0	CYP5035N20_Trametes_versicolor	69.23	546		MIPLSANVLKVNDISLGAIAFGLTAHQIFKRFEPDSIPVHLTLLLLPPAILTIFHDTHLPLSKAAFVAFGAHLSTLLLSVVFYRLSPWHPLARYPGPIYLKVSKLPLTWIASGGRQHLFIKRLHERYGDIVRTGPNEISIRNVEAIPSVSTLPKGPRWVNARMAFSNQNSLIAEPDTHEHARRRKPWNRAFNVAALKGYEEIIAKRAQEVVDALAAQKGEVDLGKWISYFSYDFMSDMAFGGGSEMIRDGDRGSNWHVLNEGMVSFHVIGQIPWVVLYIRRIPAFSRILQRMVSHGIGLAVQRVKNGSLSRDLFYYLPYPQNNEDGAEPTAPPFSETVSNGTLAMIAGSDTTSIALTNLFYFVLSNPDVYTRLRAEIDQFFPPGENALDTKHHPNMPFL…
100	jgi|Tramey1|914922|e_gw1.11.457.1	Trametes meyenii CIRM-BRFM 1810 v1.0	CYP5035N20_Trametes_versicolor	68.81	529		IAHQIFKRFEPNNIPVQLALVAAPPALSPFLFNARSGLADFSIAFAAYLSALVFSIIIYRLSPFHPLAQYPGPLYLKVSKIPLTWIASRGRMHTFILQLHERYGDVVRTGPNEVSIRDPDAVLGVSTLPKGPKWINQTMAYSDQASLIAESNPHEHARRRRPWNRAFSTAALKGYEEIIGRRVTQLVDALSAQKGAVDLGKWIDFFTYDFMSDMCFGGGSEMLKDGDAGSSWHILSSGLASFHVIGQMPWTVLYARRIPKFAHFIQRMVSYGLSLAVQRVKNGSLSRDLFYYLNNEDGAEPSTPPFKETVSNGSLAMIAGSDTTSITLSNLFYLILKDGDAYKRLQAEVDQYFPAGENALDTKHHASMPFLNAVINETLRLIPVLPDGSQRRVAKGSGG…
101	jgi|Pyccin1|1043044|fgenesh1_pm.32_#_65	Pycnoporus cinnabarinus CIRM-BRFM 50 v1.0	CYP5035N20_Trametes_versicolor	68.39	560		MALHALSHALIASDVLLGTVVSGLVAHQIFKRFEPDSILAHFTLLLLLPPAFSAFLSSSHIFPLASVLIAFGTYWFTLTLSVIVYRLSPWHPLARYPGPVYLKVSKLTLTWIASTGKQHKFIKRLHETYGDIVRTGPNEVSIRNPDAIPSVSTLPKGPRWINAKMAFSNQNSLIAEADPHEHARRRKPWNRAFNSAALKGYEEILARRMHALADALVARKGEVDLGKWIGYFSYDFMSDMAFGGGSEMIKNGDSGSNWHILNDGMASFHVIGQIPWAVLYARRIPRFARIIQRMVSQGVGLAVQRVKAGSLSRDLFYYLVRPAPRALPVSDRPPFRETVSNGTLAMIAGADTTSIALSNLFYFLLSEPPSYARLRAEVDRHFPPGEDPLQTKHHATMPF…
102	jgi|Tramax1|1073440|gm1.413_g	Trametes maxima CIRM-BRFM 1813 v1.0	CYP5035N20_Trametes_versicolor	67.47	541		MLSAAISRGDALFALASSGLIAHQLFKRYEPNNIPAQLALAVAPPAVFPFILDARPRVFDFAIAFAAYLSTLIFSIVVYRLSPFHPLARYPGPLYLKVSKFPVTWIASRGRMHTFILQLHERYGDAVRVGPNEVSIRDPDAVLGVSTLPKGPKWINQTMAYSNQASLIAERNPHEHARRRKPWNRAFSTAALKGYEEIIGRRVSQLVDVLSAQKGAVDLGKWIDFFTYDFMSDMCFGGGSEMLKEGDAGSSWHILSSGLASFHVIGQMPWTVLYARRIPKFAHFIRRMVTYGLGLAVQRVKNGSLSRDLFYYLNNEDGAEPSTPPFKETISNGSLAMIAGSDTTSITLSNLFYLILKDGDAYKRLQAEVDRYFPAGENALDTKHHANMPFLNAVINETL…
103	jgi|Pycco1662_1|60791|CE60790_3985	Pycnoporus coccineus CIRM1662	CYP5035N20_Trametes_versicolor	66.03	577		MSVQGLLGSLNANDVLVGAVASGLLAHQIFKRYEPDSIPAHFALVLLPPALFSYLLASHISPLRAILAAFGTYWFTLLLSIVVYRLSPWHPLARYPGPAYLRVSKLPMTYIAGTGKQHKFIKALHEKYGDAVRTGQSGSSRSHPAASPLLTPTLAGPNELSIRNPEAIPSVSTLPKGPRWINSKMAFSDQNSLIGEPDPHEHARRRKPWNRAFNSAALKGYEEIIARRLHALADGLAAQKGEVDLGKWIGYFSYDFMSDMAFGGGSEMIKNGDSGSNWHILEEGMASFHVIGQIPWIVRYARRVPRLAHIIQRMVSQGVGLAVQRVKNGSLSRDLFYYLNNEDGSEPTNPPFRETVSNGTLAMVAGADTTSIALSNLFYFVLSDPDVYARLRVEVDRYF…
104	jgi|Artel1|806710|fgenesh1_kg.13_#_28_#_Locus2015v1rpkm83.20	Artolenzites elegans CIRM-BRFM 1663 v1.	CYP5035N20_Trametes_versicolor	64.8	537		MSSLTLPAQSARDVLVAAVAAGLTAHQIFKRYEPEGIPAHAALLVLPPALFASLLASYYAWPFAILAAFGTYLATLVLSVLAYRLSPFHPLARYPGPVALKLSKLTMSRIASTGQQHKYIKALHEKYGDAVRTGPNEVSIRHPDAIAAISTLPKGPRWINGKMAFSKEHSLIAEPDTHKHTLKRKPWNRAFNTAALKGYEETIAKRITELANVLAIQKGPTDLGKWLGHWSFDFMSDVVFGGGSEMMRDGDSGSKWHIISEGQAASHVLAHLPWAAYYVRRLPSVAGKVQVMMHTGSSLASQRLKNGSLRRDLFYYLNNEDGAEPTSPSFGEVVSNGTLAMIAGSDTTSVTLTNLFYFVLKDPEIYRRLQAEVDQFFPPGENALDTSQHPNMPFLNAVI…
105	jgi|Artele1122_1|650705|MIX32502_84_36	Artolenzites elegans CIRM-BRFM 1663 v1.	CYP5035N20_Trametes_versicolor	63.25	536		MSSLALSAPSARDVLVGAVAAGLIFKRYEPEGIPAHAALLVLPPALFASLLASYYTWPFAILAAGGTYLATLVLSLLAYRLSPFHPLARYPGPVALKLSKLTMSRIASTGQQHKYIKALHEKYGDAVRTGPNEVSIRRPDAIAAISTLPKGPRWINGKMAFSKEHSLIAEPDTHKHTLKRKPWNRAFNTAALKGYEETIAKRITELANVLATQKGPADLGKWLGHWSFDFMSDVVFGGGSEMMRDGDSGSKWHIISEGQAASHVLAHLPWAAYYIRRLPSVAGKVQVMMHTGSSLASQRLKNGSLRRDLFYYLNNEDGAEPTSPSFGEVVSNGTLAMIAGSDTTSVTLTNLFYFVLKDPEIYRRLQAEIDQFFPPGENALDTSQHPNMPFLNAVINETL…
106	jgi|Rhives1|3443|genemark-NODE_21236_length_42204_cov_51%252E149700-abinit-gene-0.25-mRNA-1	Rhizopogon vesiculosus Smith	CYP5035N20_Trametes_versicolor	60.79	556		MSEQLSYLSANQVLTGIFGAGLVAHQIFKRYEPQRLRIQLTILLVPPLISSILLYGKLPLVGAVFASFALYLTTLVSSLIIYRLSPFHPLARYPGPTHLKISKLALTLLASRKGIQHKYIKSLHDRYGDVVRTGPNEISFCDPDALLTVSMLPKGPRWVSQVISFSNKPSLIAERNTHEHARKRKPWNRAFNSAALKGYEDIIAKRVSELADGLAKQKSEVDLGKWIGWFSYDFMSDMAFGGGSEMLRDGDAGSKWHMLEEGQAALHIIAQIPWLAYYIRRLPKAANGVRRMFAYGSGLAAERIKGGSLRRDLFYYLNNEDGVEAKSSDFAEIIANGTLAMIAGSDTTSIALSNIFYFVIKDPAVYKRLQAEVDHFFPPGESALETKNHPNMPYLNAVI…
107	jgi|Polbr1|1454895|fgenesh1_pm.17_#_33	Polyporus brumalis BRFM 1820 v1.0	CYP5035N5_Polyporus	100	565		MMSVDVYAWAPERQGIAYAAVLGVLAHQVFRRHETYRISTHLTLLLVPPLLLALSVSNPSHCPLKKSLPVLYAAYLSALVLSVVTYRLSPSHPLARYPGPLGCRVSKLWMAFLSRSGYQHVYYRDLHKRLGSVVRIGPNELSICEPSAVMALVGPNGLPKGPHVTGRLLTDKDLPMIGIEDLSTHMTRRRAWNRGFSSAAIAEYEELVGRRVMQLVQRLEEQQGKQVDIERWFDYFSYDAMCDMTFGGGSELLRDGDENNVWSVLSEGMTAMTFFGHVPWLGVYFGYLPAATRPIKSLLTACKGLVEQRMQQGSRTRDLFHYLNHEDQINKSPPPMRQLVDDGILAIVGGADTVSGALTSVIFCLLTHPETYDKLQVEVDKYYPPGEDVSSTRWHRDMK…
108	jgi|Polbr1|1501025|MIX9741_377_27	Polyporus brumalis BRFM 1820 v1.0	CYP5035N5_Polyporus_arcularius	100	566		MELDGHIYVWSPERLTATYAAVLGLLTHQVFRRHETYCISAHLTLLLAPPLLIALTVSDSWQCIPKTRLLVSYAAYLSTLVLSLVSYRLSPLHPLARYPGPLGCRVSKLWMASLSRAGYQHVYYRDLHKRYGSVVRIGPNELSIREPSAVMALVGPSGLPKGPHVTGRLLTDKDLPMIGIEDLSTHMTRRRAWNRGFSSAAIAEYEELVGRRAMQLVQRLEEHQGKQVDIERWFDYFSYDAMCDMTFGGGSELLRDGDENNVWSVLSAGMTAMTFFGHVPWLGVYFGYLPAATRPIKSLLAACKGLVEQRMQQGSRTRDLFHYLNHEDQMEQSPPPMRQLVDDGILAIVGGADTVSGALTSVIFCLLTHPETYDKLQVEVDKYYPPGEDVSSTRWHRDM…
109	jgi|Hexnit1|1217413|fgenesh1_pm.3_#_379	Hexagonia nitida CIRM-BRFM 1802 v1.0	CYP5035N5_Polyporus_arcularius	64.75	556		MPLLTFAIVNHPYGCTVSLSICFALIAQQIFRHHETYSICAHLTLLLVPPALVPFLTPQQSDRSVLGALPLSYIVYWITLSLSILVYRLSPLHPLARYPGPLGCKVSKLWMAIISRPGYQHRYYKVQHERYGDVVRIGPNELSIRDPSVVMALLGPNGVPKGPHAIGRMLTTNDLPMLGIEDIRTHLHRRRAWNRAFSSNAVAEYEGLVCARTRQLVQHLEEHDGTAVRLETWLDYWSYDAMCDMTFGGGSELLRDGDQSNIWSILSAGMAAMTFFGHVPWLGVYFGYIPAATRPIKTLMTKCHELTEKRIGRGTQNRDLFHYLNFEDMPDVSPPPKSQVVSDGILAIVGGADTVAGALTSLFFCLLSHQEAYKMLQHEVDHFYPSGVDVYNTKFHREM…
110	jgi|Earsca1|801067|gm1.12137_g	Earliella scabrosa CIRM-BRFM 1817 v1.0	CYP5035N5_Polyporus_arcularius	64.23	562		MLTTLSTVMALSSPYTAVLSVVLALLVHQAFRLYESYNILLHFGLLIIPPSLIALSTTTPTSPHAILGSLALSFTTHLSTLALSIILYRVSSLHPLSRFPGPLGCKVSKLWMAVISRSGYQHRYYKALHERYGNIVRIGPNELSIRDPSAVLPLLGPHGVPKGPHGIGRMLSTTNIPMLAIEDTCTHLLRRRAWNRAFSTSAVAEYAELVAVRAKQLAQRLEEHRGQDIRLDKWMDYFSYDAMCDMTFGGGSELLRDGDAHNVWSVLSEGMTAMTFFGHMPWLGVYFGHIPAATQPIKSLLDRCEELTSQRIQRGSRIRDLFHYINHEDLPDTPSPPRTQVVSDGILAIVGGADTVSGALTSVFFCLMVHPETYGKLQAEVDHYYPVGADVLDTTWHRE…
111	jgi|Fomfom1|1363762|gm1.1556_g	Fomes fomentarius CIRM-BRFM 1821 v1.0	CYP5035N5_Polyporus_arcularius	59.18	561		MSPDACTGILASAAALLAHQGFRRYETYSIGIHLALLFLPPALVATSNATRVLYCTLFHTLSLAFPIYFATLAFAIVLYRLSPIHPLAHYPGPLGCKISKLWMAVLSQSGGQHRYYKALHEKYGNVVRIGPNELSIREPSAVMALLGPTGVPKGPQGIGRMLTTENLPMIGIEDTRAHLLRRRAWNRAFTSNAVSQYEELVGVRARQLVQRLEEHRGQEVSLQKWMDYFSYDAMCDMTFGGGSELLRDGDHDNVWSILTEGMTAMTFFGHVPWLGIYFGHIPAATKPVKTLLNRCQEFTVQRIRQGSQIRDLFHFLNHEDLPDSQPPPYPRSLATYVKLQEEVDHYYPPGSDIVDTKWHRDMIYLDATINETLRLFPPGVGVLSGNYLLETAESLRALY…
112	jgi|Polar1|521854|estExt_Genewise1.C_1740023	Polyporus arcularius v1.0	CYP5035N6_Polyporus_arcularius	100	538		MFRRHETYSIAIHALLLFGAPLLLTVGTASTLTFGVLLSACWTYLVTLILSILLYRLSHLHPLSKYPGPICCRASKLWHACVVLKGRQHEYLQALHERYGDVVRIGPNDLSIRDASLIPAILGASGVPKGPNFHGSMLTATNPPMVGIQDTRLHLARRRPWARGLALSALKEYHRLVGKRTNQLVHLLENRHGTVVVLGEMFDYFSYDLMCDMAFGGGAELMEEGDPKQVWCLLTEGLEAGASFHQMDWLGVYFGHIPAVVKPLQTFLTHGKTLALERMQRGSTRRDLFHYLNEEDLPERTSPPLQQLVDDGILAIVGGSDTTSSCLTSVFFALLTHPETYVKLQAEVDKYYPAGENPCATKQHRDMTYLHAVINEALRLFPPVMTLSTRKVPARAPGV…
113	jgi|Polbr1|1363373|e_gw1.115.31.1	Polyporus brumalis BRFM 1820 v1.0	CYP5035N6v2_Polyporus	100	552		MDDLPLLFVQIGHQLFRRHETYSIAIHALLLFGAPLLLTVGTASMLTFGVLLSACWTYLVTLILSILLYRLSHLHPLSKYPGPICCRASKLWHACVVLKGRQHEYLQALHERYGDVVRIGPNDLSIRDASLIPAILGASGVPKGPNFHGSMLTATNPPMVGIQDTRLHLTRRRPWARGLALSALKEYDRLIGKRTNQLVHLLENGHGTVAVLGEMFGYFSYDLMCDMAFGGGAELMEEGDPKKVWCLLTEGLEAGAFFHQMDWLGVYFGHIPAVVKPLQTFLMHGKTLALERMQRGSTRRDLFHYLNEEDLPEKTSPPLQQLVDDGILAIVGGSDTTSSCLTSVFFALLTHPETYVKLQAEVDKYYPAGEELCATKHHRDMTYLHAVINEALRLFPPVM…
114	jgi|Polar1|498992|e_gw1.455.14.1	Polyporus arcularius v1.0	CYP5035N7_Polyporus	100	564		MAAVTDNGVSPSRAIAIVVSLGLVAHQIFRRYETYNIAVHAALLFGPPTLVIALALPSQWSIIHAALVLYSTYLATLATSVVLYRLSPLHPLARYPGPIGCRISKLYMGTVCIPGYQHKYIKALHERYGDVVRIGPNELSIRDASLVNPLMGSSGVPKGPHFIGRMLTDSALPMVGIQDTDVHLRRRKNWQRGMGPAAIKEYEQFIARRARQLLSRLEEQKGEVVIGNWINYLTYDFMSDMAFGGGSELLEAGHDEGNVWALLDEGMFIATFFGHMPWLGVYIGKIPAATGNLNILLNRCIECTVARVKKGSEQKDLFHYLNQEDLPDAPPVPMQQLVDDGVLAIIAGADTTSSAMTTIVYCLLTHPDVYERLQAEVDKFYPSGEDALSTKHHREMPYL…
115	jgi|Polbr1|184586|CE184585_735	Polyporus brumalis BRFM 1820 v1.0	CYP5035N7_Polyporus	97.7	564		MAAVTDDGVSPSRAIAIVISLGLVAHQIFRKYETYNIAVHVALLFGPPTLVIALALPSQWSIIHAALVLYSTYLATLATSVVLYRLSPLHPLARYPGPIGCRISKLYMGVVCIPGYQHKYIKALHERYGDVVRIGPNELSIRDASLVNPLMGSSGLPKGPHFIGRMLTDSALPMVGIQDTDVHLRRRKNWQRGMGPAAIKEYEQFIARRARQLLSRLEEQKGEVVIGNWINYLTYDFMSDMAFGGGSELLEAGHDEGNVWALLDEGMFIATFFGHMPWLGVYIGKIPAATGNLNILLNRCIECTVARVKKGSEKKDLFHYLNQEDLPDAPPVPIQQLVDDGVLAIIAGADTTSSAMTTIVYCLLTHPDVYERLQAEVDKYYPSGEDALSTKHHREMPYL…
116	jgi|Hexnit1|1266762|gm1.2639_g	Hexagonia nitida CIRM-BRFM 1802 v1.0	CYP5035N7_Polyporus	70.97	558		MVDGGEGAQTLAIAVSLGLVAHQVFRKYETYNISFHLFLLLAPPALATALAAPPQWSFVHAGLVIFGTYLAALVSSIVVYRLSPLHPLARYPGPIGCRISKLYLGAISIPGFQHKYIKSLHDKYGDVVRIGPNELSICNSSLINPLLGPNGVPKGPLFVGRVLSDTKLPMVGIQDLDIHLARRKNWARGMSQAAIKEYEQFITRRARQLVARLEEQKGEVNMGSWFGYFTYDFMSDMAFGGGSELLEAGHDQGNVWRLLDDAMFLATFIGHVPWLGVYIGKIPAATGNLIILLNSCMECAVERVKRGSKTKDLFHYLNQEDLADVPPPPMQQLVDDGVLAIVAGADTTSGALTSLFYCILTHPEVYAKLQAEIDKYYPPGEDALSTKHHRDMPYLTAVI…
117	jgi|Fomfom1|1363757|gm1.1551_g	Fomes fomentarius CIRM-BRFM 1821 v1.0	CYP5035N7_Polyporus	69.82	560		MVATDTGSTPSSSQAVAVAASLALVAHQLFRKYETFKISVHASLLFLPPSLCVAFLAPPDWPLSRAVLTIYSTYFVTLVVSTVIYRLSPFHPLARYPGPIGCKISKLYLAAISIPGYSHKYIKSLHERYGDVVRTGPNELSICNSSLIGPLLGTNGVPKGPMFVGRVLSDTNLPMVGIQDLDVHLNRRKKWTRGLNQAALKEYEHLIANRVRQLVGRLEEQKGQVVIGNWFSYFTYDFMSDMAFGGGSELLEAGHDEGNVWALLDDAMFIATFFAHVPWLGPYIGKVPAATGNLIILLNRCMECATERLRRGSKTKDLFHYLNQEDVNDAPPPPMQQLIDDGVLAIIAGADTTSTALTSLMYCLLTHPEVYERLQEEVDKYYAQGENVLDTKHHRDMPY…
118	jgi|Earsca1|801019|gm1.12089_g	Earliella scabrosa CIRM-BRFM 1817 v1.0	CYP5035N7_Polyporus	66.9	565		MAVTNDGPASLPEPSAVAISVLLALVAHQIFRNYETYSIPTHVALLLAPPALVTAFSAPLGYTLGRALIVYSTYFATLVFSIVAYRLSPFHPLARYPGPVGCKISKFYLGFVSCPGFQHKYLKSLHDRYGDVVRIGPNELSICNASLIPPLLGNNGVPKGPLFVGRMLSDKGLPLVGIQELDVHLNRRKNWSRGMRQGAIKEYEELIESRIRQLIARLEEQTGTVDIGDWFSFFTYDFMSDMAFGGGSELLDAGHDKGNVWKLLDDAMFIATFFGHLPWLGVYVGKIPAATGNLMKLLNYCVACATARVQRGSKTKDLFHYLNQEDLPDAPPPPMQQLVDDGVLAIIAGSDTTSAVLTSVIYCLLTHPDVYEKLQAEVDKYYPQGENALNPKHHRDMSY…
119	jgi|Earsca1|799697|gm1.10767_g	Earliella scabrosa CIRM-BRFM 1817 v1.0	CYP5035N7_Polyporus	59.82	555		MSATHSRSESTPWQTTVVTVFLALIVHQSFRKYETYSITSHVSLLLVPQALVVAFWIPSTWSISHAIVEVSLVYFLTLTSSIIAYRLSPLHLLSRYSGPIGCKVSKLYMGVISFGGFQHKYLKSLHDRYGDVVRIGPNELSICNADLVVPLLGNNGAPKGPLFLGRVLSEHRVPLAGIQNVELHLERRKNWARGLSPAALKAYEPMIDNRTRELLTRLEEQIGQINISDWFNLFAYDFMRDMSFGGGSELLKAGSDHGNPWALVDDAMRIANFFGHVPWLGIYFGKIPAANGNLKMLLTHGAACASARVQRGSKTKDLFHYLSQEDRPELPPPPMQQLVDDGLLVMVAGADSTSYTLTAVLYCLLTHPEVYATLQMEIDKYYPAGGDTLNTQHHRDMPY…
120	jgi|Earsca1|770306|fgenesh1_pm.13_#_369	Earliella scabrosa CIRM-BRFM 1817 v1.0	CYP5035N7_Polyporus arcularius	49	573		MTLTDPVYDSQLLSTLALFALVAHQVFRRYETFSFLAHAGLLLFPPLLAIQCSARQLNWTSLSPKGLLLCYTFYYFVLGVSVIAYRLSPIHPLSRYPGPVAYKVSKLVWAYQSLDGYSHKRLKTLHEHYGDVVRIGPNEISFRDANAIGPILGAAGVPKSTYYIGTTLGRITNDVDIMFVGIMNPEEHLRRRRAWNRAFSTAAIKGYEDLVAARARLLIDKLGEQPGEVSLNKWMNNFSYDIMCDMAFGGGSELLKEGDENNLWAVIEEGVEFAFFFSHVPWLAAYVGRIPGAAGPLDTLISHSHNLAAERLKRGSDRRDLYHYLSNEDLRDRPPPTMRQMQDDGLLAVVAGADTTASALTCLFFSLATHPGANATLQAEVDKHFPRGEDPLRSGDYRD…
121	jgi|Earsca1|626821|e_gw1.14.577.1	Earliella scabrosa CIRM-BRFM 1817 v1.0	CYP5035N7_Polyporus arcularius	47	569		IAHQVFRKHESFSVYQHAALLLGPPLLARLYSTQELSLTISAYQDYALSYTILLVTIGLSTVIYRLSPCHPLASYPGPKHYRVSKLAWAYGTLSGYSHYTTKALHEQYGDVVRIGPNEISIQDPGAVSTILGVPGVPKSTFYVGPTLGRSTNDTNMMLIGIIDRDEHLRRRRAWNRAFSTAAVKNHRELVASRVRLLVERLEEQGGEVFLGRWMEYFSYDFMCDLVFGGGSELLKGGGADNPWSVIEKGVVFAHFLSHVPWLGVYVGLFPGAAGSLSSLTSQAHRLTMERLRRGTVRRDLYHYLNNEDLQDTPSPPVEQLLEDGLLAIIAGSDTTASALTSTLFCLATHPHARTALQAEVDRVFPQGWKDLSIDAQEMRYLNAVLNEAMRLYPPVPGGG…
122	jgi|Polar1|655629|estExt_fgenesh1_pg.C_5030002	Polyporus arcularius v1.0	CYP5035N8_Polyporus	100	564		MAAASAEGVSPSRAVAIAVSLGLVAHQIFRRYETYNVAVHAALLFGPPTLVTAFALPSEWSLPYAALVLYSTYLATLAISVVLYRLSPLHPLARYPGPLGCRISKLYMAAICVPGYQHKYIKSLHERYGDVVRIGPNELSIRDASLINPLMGPSGVPKGPHFIGRMLSATGLPLVGIQDTDVHLRRRKNWQRGMGPAAIKEYEHFIARRARQLLSRLEEQKGELNIGTWINYLTYDFMSDMAFGGGSELLEAGHDEGNVWALLDEGMFISTFFGHVPWLGVYIGKIPAATGNLIILLNRCVECTLARVKKGSEKKDLFHYLNQEDIPDAQPPPTQQLVDDGVLAIIAGADTTSSAMTTLVYCLLTHPDVYERLQAEIDKFYPPGEDPMSTKHHRQMSYL…
123	jgi|Polbr1|1561063|estExt_Genemark1.C_1100031	Polyporus brumalis BRFM 1820 v1.0	CYP5035N8_Polyporus	99.47	564		MTAASAEGVSPSRAVAIAVSLGLVAHQIFRRYETYNVAVHAALLFGPPTLVTAFALPSEWSLPYAALVLYSTYLATLAISVVLYRLSPLHPLARYPGPLGCRISKLYMAAICVPGYQHKYIKSLHERYGDVVRIGPNELSIRDASLINPLMGPSGVPKGPHFIGRMLSATGLPLVGIQDTDVHLRRRKNWQRGMGPAAIKEYEHFIARRARQLLSRLEEQKGELNIGTWINYLTYDFMSDMAFGGGSELLEAGHDEGNVWALLDEGMFISTFFGHVPWLGVYIGKIPAATGNLNILLNRCVECTLARVKKGSEKKDLFHYLNQEDIPDAQPPPTQQLVDDGVLAIIAGADTTSSAMTTLVYCLLTHPDVYERLQAEIDKFYPPGEDPMSTKHHRQMPYL…
124	jgi|Earsca1|161568|CE161567_965	Earliella scabrosa CIRM-BRFM 1817 v1.0	CYP5035N8_Polyporus	54.8	562		MSLFNHVHGGFAIPWLAVTSGLVVQQIFRRVHTYSFRVHATLLVLPPSIARCLSHHVSRYDADLEPVSSFILTYLATLTLSILLYRLGPLHPLARYRGPVACKLSKLWLASVSFHGYQHRYLKRLHERYGDVVRIGPNDLSIRDPSLIGPLLGVSGVPKGPQFVGRLMSDKIQTMVALQDMEIHLQRRRAWNRSFTPLAVKGYEELIATRAAELVTQLEKQHGEVSLGLWLNYFSFDFMSDMAFGGGSNLLTGDKTSVFWTSLHQAMGISTFTSHVPWLGVYLGHIPHVAAGVETLLTHSRQLAKKRIERGSVKRDLFHYLNHEDLPDRPPPSIEQLVDDGILAMIAGADTTASTLTSVFSCLLGNRDAYDKLEAEVDKFFPPGEDALSTNHHKDMHYL…
125	jgi|Fomfom1|1343990|estExt_Genewise1Plus.C_1_t60416	Fomes fomentarius CIRM-BRFM 1821 v1.0	CYP5035N8_Polyporus	51.83	573		MDLFSRPILPSSRPEVGVALIVALVSVPLNVDTSAHDHLSTLSALQVVHQLFRRFEAYSTFVHASLLVVPPIVFAYLLDSVLSSVRLYLATYITSLVLAVIIYRVSPFHPLAQYPGPLACKTSKFWLAGIAFKGYQHQYLKRLHERYGDVVRIGPNELSVRDPALIPALLGPSGAPKGPQFFGRLLSDKILTMVALQDPEAHMHRRRSWGRAFTPTAVKGYEDFISARVRQLIAQLERRSGAVQLEQWLNYFSFDFMTDMAFGGGSNLLGGNDQNPFWVILNQAVQFSTFLGHVPWLGVMVGHVPFAKAGIDVLLAESRELVRRRVQRGSLKRDLFHYLNHEDQADKPSPPSEQLVDDGILAMIAGADTVSSALASLFSCLLEHPQVYAKLQAEIDEFY…
126	jgi|Polar1|50867|CE50866_1041	Polyporus arcularius v1.0	CYP5035N9_Polyporus	100	613		MTGQDRPRGFGRLGHDGRQWRNNTPMELERTYNLNPTRPPLFLAPTTMPASADEALSPAQAIMIAACLGLVAHQVFRKYETYNTAVHAALLFGPPTLIIAFVSVSRWSLLHAVLVLYPTYLATLATSTVIYRLSPFHPLARYPGPIGCKISKLYLAAICVPGYQHKYIKALHDRYGDVVRIGPNELSIRDASLIDPLLGSSGVPKGPHYIGRMLSATALPMVGIQDTDAHLRRRKNWQRGMGAGAIKEYEQIIARRARQFVARLEEQKGTVVIGTWVNYFMYDVTLEIAFGGGSELLEAGHDKGNVWALLNDGMFIATLFGHAPWLGVYVGKIPAATGNLSILLNRCAECAATRVKKGSAEKDLFYYLNQEDLPPNTGQPPPMEQLVDDGALAIVAGAD…
127	jgi|Polbr1|1363391|e_gw1.115.20.1	Polyporus brumalis BRFM 1820 v1.0	CYP5035N9_Polyporus arcularius	94	543		MQIHPLLQVAHQIFRKYETYNIAVHTALLFGPPTLIIAFVSVSRWSLLHTVLVLYPTYLATLATSIVIYRLSPLHPLARYPGPIGCKMSKLHLATICVPGYQHKYIKALHDRYGDVVRIGPNELSICDASLVDPLLGSSGVPKGPHYIGRMLSATALPMVRIQDTDAHLRRRKNWQRGMGPGAIKEYEQIIARRARQFVARLEEQKGTVVIGTWFNYFMYDVTLEIAFGGGSELLEAGHDKGNVWALLNDGMFIATLFGHVPWLGVYVGKIPAATGNLSILLNRCAECAATRVKKGSAEKDLFYYLNQEDLPPNTGQPPPMEQLVDDGALAIVAGADTTSSAVTALVYCLLTHPGVYDRLQAEVDGFYPPGEDATSTEHHREMPYLTAVIKEVLRVYPP…
128	jgi|Dicsqu464_1|827640|e_gw1.102.67.1	Dichomitus squalens CBS464.89 v1.0	CYP5035P1 Ganoderma	62.01	487		TVILSTLIYRLSPVHPLCKFPGPLWRRISMIGPAYSATNGRIPQDVRSLHDQYGDIVRTGPNELHIRDPTVLAALWSVPRGPGFIGTSLSRTRQPMVGIQNPDEHQRRRRPWTRGMGPVALKEYEHIIAKRGQQLMERFEENKEEVSLDQWFHYFVFDFMSDMAFGGGTELLRNGERSNPWSMLGKSLQIVVVFSRLPWLGVYVGYIPGAGRALRALQSRSSEFTAQRVKRGSTTRDLFYYLNNEDLPNVQPPPPNHLIDDGVLAIVGGTDTTAITLTNLFYFLLTHPDVYTALQGEVDKFYPPEEDGFNPKYHRDMTYLQAVINETLRVFPPNPMGGQRQVLPNGPPVIVNNLHIPPGTVIWLSPYTYHRDPRSFTLPDTFWPERWLIASGHTKLEDA…
129	jgi|Dicsqu463_1|992959|fgenesh1_pm.258_#_5	Dichomitus squalens CBS463.89 v1.0	CYP5035P1 Ganoderma	61.04	498		MVESISGAALPFDWGYDARLVIPLSIVLILSTLIYRLSPVHPLCKFPGPLWRRISMIGPAYSATNGRIPQDVRSLHDQYGDIVRTGPNELHIRDPTVLAALWSVPRGPGFIGTSLSRTRQPMVGIQNPDEHQRRRRPWTRGMGPVALKEYEHIIAKRGQQLMERFEENKEEVSLDQWFHYFVFDFMSDMAFGGGTELLRNGERSNPWSMLGKSLQIVVVFSRLPWLGVYGGYIPGAGRALRALQSRSSEFTAQRVKRGSTTRDLFYYLNNEDLPNVQPPPPNHLIDDGVLAIVGGTDTTAITLTNLFYFLLTHPDVYTALQGEVDKFYPPEEDGFNPKYHRDMTYLQAVINETLRVFPPNPMGGQRQVLPNGPPVIVNNLHIPPGTVIWLSPYTYHRDP…
130	jgi|Dicsqu464_1|951341|fgenesh1_pm.102_#_14	Dichomitus squalens CBS464.89 v1.0	CYP5035P1 Ganoderma	61.04	498		MVESISGAALPFDWGYDARLVIPLSIVLILSTLIYRLSPVHPLCKFPGPLWRRISMIGPAYSATNGRIPQDVRSLHDQYGDIVRTGPNELHIRDPTVLAALWSVPRGPGFIGTSLSRTRQPMVGIQNPDEHQRRRRPWTRGMGPVALKEYEHIIAKRGQQLMERFEENKEEVSLDQWFHYFVFDFMSDMAFGGGTELLRNGERSNPWSMLGKSLQIVVVFSRLPWLGVYGGYIPGAGRALRALQSRSSEFTAQRVKRGSTTRDLFYYLNNEDLPNVQPPPPNHLIDDGVLAIVGGTDTTAITLTNLFYFLLTHPDVYTALQGEVDKFYPPEEDGFNPKYHRDMTYLQAVINETLRVFPPNPMGGQRQVLPNGPPVIVNNLHIPPGTVIWLSPYTYHRDP…
131	jgi|Dicsqu18370_1|373931|CE373930_7707	Dichomitus squalens OM18370.1 v1.0	CYP5035P1 Ganoderma	58	551		MVESISGAALPFDWGYNARLVIPLSIVVSQLFRICNPYSPAAHAILLIGPPALVTWYRSLPFQRGSNALYTFGFSAAIHLATVILSTLIYRLSPVHPLCKFPGPLWRRISMIGPAYSATNGRIPQDVRSLHDQYGDIVRTGPNELHIRDPTVLAALWSVPRGPGFIGTSLSRTRQPMVGIQNPDEHQRRRRPWTRGMGPVALKEYEHIIAKRGQQLMERFEENKEEVSLDQWFHYFVFDFMSDMAFGGGTELLRNGERSNPWSMLGKSLQIVVVFSRLPWLGVYGGYIPGAGRALRALQSRSSEFTAQRVKRGSTTRDLFYYLNNEDLPNVQPPPPNHLIDDGVLAIVGGTDTTAITLTNLFYFLLTHPDVYTALQGEVDKFYPPEEDGFNPKYHRDMT…
132	jgi|Dicsq1|147086|fgenesh1_pm.13_#_95	Dichomitus squalens LYAD-421 SS1 v1.0	CYP5035Q1 Ganoderma	64.73	550		MLVDSDWVTAVHQVFRKIDTYSTLFHAIFLLCPPVLITSFVTDATSSSIYQRTLVSCYGVFYLALALSIVAYRLSPSHPLARYPGPFWYRTSSFCHAFLSVSGQRNTYLKALHERYGDVVRTGRVVYIGAFLGQIFPLVGISTVEEHVRRRRAWNRGLGPAALKEYEQLTTQRARQLADALEQQRRVSLEKWFDYFAYDLMSDMAFGGGSELMLEGDKDGVWSILQQGTRAASFFSTVPWLGLCIGKIPVAVRPLHIFITHGKEAVVKRMRCGSTTRDLFHYLNNEDLPDKEPAPMQQLVDDGILAVTAGSDTTASALTSIFFCLLTHPNVYASLCEEVDTFYPKGEDAFVTKHHGTMPYMNAVINEALRLYAPITTGGSRQVPRESDGVYAGSIYLSA…
133	jgi|Dicsq1|172004|gm1.7773_g	Dichomitus squalens LYAD-421 SS1 v1.0	CYP5035Q1 Ganoderma	55.58	556		MQSISWRNTSSSWETLVWALSISALAGHQIMRKYDGFFLKLHASVVLLPPAVAAWYAMSLQIGQMSLVSTMALCYAIYLGALCTTVVAYRLSPFHPLYRYPGPFWCRTSMFVHAVRTTTGKQMTYLKALHERYGDVVRIGPNAISVRDASLVGPVLGPSGLPKSAFFTGTVLTESNIHLSGIRDLEEHAIRRRPWVRGLAPPALREYEQIGAARIYQLVNRLAEQKGVVILGQWFNYLAYDFMSDMAFGGGSELMRDGDQTGLWTTLEKGTATALFMGQVPWLGVYLGHIPGAARAVNEFLEYSREQAMKRLARGSITRDLFHYLANEDLPKKDPPPTAQLRSDGLLVILAGSDTTSSGLTSVFYGLMTDPSAYACLQQEVDRFYPPDEDVCTTKHHRD…
134	jgi|Dicsqu18370_1|706065|estExt_Genewise1.C_1720009	Dichomitus squalens OM18370.1 v1.0	CYP5035Q1 Ganoderma	55.58	556		MQSISWRNTSSSWETLVWALSISALAGHQIMRKYDGFFLKLHASVVLLPPAVAAWYAMSLQIGQMSLVSTMALCYAIYLGALCTTVVAYRLSPFHPLYRYPGPFWCRTSMFVHAVRTTTGKQMTYLKALHERYGDVVRIGPNAISVRDASLVGPVLGPSGLPKSAFFTGTVLTESNIHLSGIRDLEEHAIRRRPWVRGLAPPALREYEQIGAARIYQLVNRLAEQKGVVILGQWFNYLAYDFMSDMAFGGGSELMRDGDQTGLWTTLEKGTATALFMGQVPWLGVYLGHIPGAARAVNEFLEYSREQAMKRLARGSITRDLFHYLANEDLPKKDPPPTAQLRSDGLLVILAGSDTTSSGLTSVFYGLMTDPSAYACLQQEVDRFYPPDEDVCTTKHHRD…
135	jgi|Dicsqu463_1|974740|fgenesh1_kg.631_#_1_#_Locus3772v1rpkm55.57	Dichomitus squalens CBS463.89 v1.0	CYP5035Q1 Ganoderma	55.58	556		MQSISWRNTSSSWETLVWALSISALAGHQIMRKYDGFFLKLHASVVLLPPAVAAWYAMSLQIGQMSLVSTMALCYAIYLGALCTTVVAYRLSPFHPLYRYPGPFWCRTSMFVHAVRTTTGKQMTYLKALHERYGDVVRIGPNAISVRDASLVGPVLGPSGLPKSAFFTGTVLTESNIHLSGIRDLEEHAIRRRPWVRGLAPPALREYEQIGAARIYQLVNRLAEQKGVVILGQWFNYLAYDFMSDMAFGGGSELMRDGDQTGLWTTLEKGTATALFMGQVPWLGVYLGHIPGAARAVNEFLEYSREQAMKRLARGSITRDLFHYLANEDLPKKDPPPTAQLRSDGLLVILAGSDTTSSGLTSVFYGLMTDPSAYACLQQEVDRFYPPDEDVCTTKHHRD…
136	jgi|Dicsqu464_1|938285|fgenesh1_kg.134_#_59_#_Locus5823v1rpkm29.90	Dichomitus squalens CBS464.89 v1.0	CYP5035Q1 Ganoderma	55.58	556		MQSISWRNTSSSWETLVWALSISALAGHQIMRKYDGFFLKLHASVVLLPPAVAAWYAMSLQIGQMSLVSTMALCYAIYLGALCTTVVAYRLSPFHPLYRYPGPFWCRTSMFVHAVRTTTGKQMTYLKALHERYGDVVRIGPNAISVRDASLVGPVLGPSGLPKSAFFTGTVLTESNIHLSGIRDLEEHAIRRRPWVRGLAPPALREYEQIGAARIYQLVNRLAEQKGVVILGQWFNYLAYDFMSDMAFGGGSELMRDGDQTGLWTTLEKGTATALFMGQVPWLGVYLGHIPGAARAVNEFLEYSREQAMKRLARGSITRDLFHYLANEDLPKKDPPPTAQLRSDGLLVILAGSDTTSSGLTSVFYGLMTDPSAYACLQQEVDRFYPPDEDVCTTKHHRD…
137	jgi|Earsca1|801066|gm1.12136_g	Earliella scabrosa CIRM-BRFM 1817 v1.0	CYP5035Q1 Ganoderma lucidum GL06812	47	578		MVATSLFQYYQPPTLLVCLALVAHWVFRTYETFSVTAHTALLLATPPLVIYWFVEQGYTSSSVLQDLFFGYGIYFASIATSVVAYRLSPLHPLARYPGPTKYKLSKLVWAYETTLGDSHYRLKALHERYGDVVRTGPNELSVRHVDAVSAVLGVQGAPKSPFYIGASLGRGAQDGDGLIVGIRNIDLHMRRRRAWSRAFSTAALRDMQEHVAPRVRLLVDTLEARVSEAVLLDVWINYFAYDTMCDIVFGGGSELLREGDRSGIWAIIHTGVVVATFLSHVPWLGVYVGHIPGAGGALDTLTAFAHKLTADRVRQGTTRRDLFHYLNNDDLEDVPPPPMKQLLDDGMLALVAGTDTTAGTLTSVFFCLATHPGAYAALRNEVDCFFPAGEDPLMYADYR…
138	jgi|Dicsqu18370_1|373775|CE373774_947	Dichomitus squalens OM18370.1 v1.0	CYP5035R1 Ganoderma	54.24	601		MVLLLSRSLWETLGPSLCLSALLAHQIFRRCEMFSLLLHSSLVFLPPAMATSYTIFAPSDELGVFSTMVFSYVVYLGMLSTSVIFYRFSPFHPLHRYPGPFWCRTSMFWHAVRITAGQQMRYLRVLHERYGDIVRIGPNMISVRDVSLIGPVLGASGIPKSAFYKGTVLSEETVHIAGIQNIEEHSHRRRAWTRGLAPTALRHYENIAATRIRQLVDVLEVQKGVVVLGDWFNYLAFDFMSDMAYVSTSSVILIQLYWHACSFNGGSELMQEGDRDNIWALLEKGIVAGLFIGQVPWLGIYLGYIPGATGPINTLLDYGREQSMKRVAQGSITRDLFYYLNNEDLPQKEPPPFFQLLNDGIVAIIAGADTTSSALTSIFYCLLRDPSTYAALQDEVDQV…
139	jgi|Dicsq1|72391|e_gw1.93.9.1	Dichomitus squalens LYAD-421 SS1 v1.0	CYP5035R1 Ganoderma	54.08	601		MVLLLSRSLWETLGPSLCLSALLAHQIFRRCEMFSLLLHSSLVFLPPAMATSYTIFAPSDELGVFSTMVFSYVVYLGMLSTSVIFYRFSPFHPLHRYPGPFWCRTSMFWHAVRITAGQQMRYLRVLHERYGDIVRIGPNMISVRDVSLIGPVLGASGIPKSAFYKGTVLSEETVHIAGIQNIEEHSHRRRAWTRGLAPTALRHYENIAATRIRQLVDVLEVQKGVVVLGDWFNYLAFDFMSDMAYVSTSSVILIQLYWHACSFNGGSELMQEGDHDNIWALLEKGIVAGLFMGQVPWLGIYLGYIPGATGPINTLLDYGREQSMKRVAQGSITRDLFYYLNNEDLPQKEPPPFFQLLNDGIVAIIAGADTTSSALTSIFYCLLRYPSTYAALQDEVDRV…
140	jgi|Dicsqu463_1|1045640|MIX20831_915_32	Dichomitus squalens CBS463.89 v1.0	CYP5035R1 Ganoderma	54.08	601		MVLLLSRSLWETLGPSLCLSALLAHQIFRRCEMFSLLLHSSLVFLPPAMATSYTIFAPSDELGVFSTMVFSYVVYLGMLSTSVIFYRFSPFHPLHRYPGPFWCRTSMFWHAVRITAGQQMRYLRVLHERYGDIVRIGPNMISVRDVSLIGPVLGASGIPKSAFYKGTVLSEETVHIAGIQNIEEHSHRRRAWTRGLAPTALRHYENIAATRIRQLVDVLEVQKGVVVLGDWFNYLAFDFMSDMAYVSTSSVILIQLYWHACSFNGGSELMQEGDHDNIWALLEKGIVAGLFMGQVPWLGIYLGYIPGATGPINTLLDYGREQSMKRVAQGSITRDLFYYLNNEDLPQKEPPPFFQLLNDGIVAIIAGADTTSSALTSIFYCLLRYPSTYAALQDEVDRV…
141	jgi|Dicsq1|94627|estExt_Genewise1.C_1180011	Dichomitus squalens LYAD-421 SS1 v1.0	CYP5035R1 Ganoderma	53.91	601		MVLLLSRSLWETLGPSLCLSALLAHQIFRRCEMFSLLLHSSLVFLPPAMATSYTIFAPSDELGVFSTMVFSYVVYLGMLSTSVIFYRFSPFHPLHRYPGPFWCRTSMFWHAVRITAGQQMRYLRVLHERYGDIVRIGPNMISVRDVSLIGPVLGASGIPKSAFYKGTVLSEETVHIAGIQNIEEHSHRRRAWTRGLAPTALRHYENIAATRIRQLVDVLEVQKGVVVLGDWFNYLAFDFMSDMAYVSTSSVILIQLYWHACSFNGGSELMQEGDHDNIWALLEKGIVAGLFMGQVPWLGIYLGYIPGATGPINTLLDYGREQSMKRVAQGSITRDLFYYLNNEDLPQKEPPPFFQLLNDGIVAIIAGADTTSSALTSIFYCLLRDPSTYAAIQDEVDQV…
142	jgi|Lenti6_1|581782|fgenesh1_kg.85_#_2_#_Locus7014v1rpkm12.86	Lentinus tigrinus ALCF2SS1-6 v1.0	CYP5035S10_Lentinus	100	592		MVLLSSSLILVLLAVAVHQLFRTRETYRISAHLALLLGPPTLLVIFDGYLTALLPTSSSLFLYYTTYLSALVASVVFYRISPFHPLWRYPGPFWCRTTMFWHAAVAATGEQPRYIQRLHEKYGDIVRFGPNNLSIRDSSLVGPLMGSSGVGKGPNFIGAMLTETNIPMVGIMDSDEHIRRRRAWTRGLGPAALKEFEHLIVRRAQQLVDRLGEQEGVVNIGKWINYFSYDLMSDMTFGGGSELLQEGDQTNVWRVIYEADTPLSPATFLAQVPWLGLYVAHIPAAVKALDTFLQLGKEFAMRRIKKGSTTPDLFHYLTNEDLPDKPQPPLQQLVDDGILAIVAGADTVSSAMTSLFHCLLTHPETYRKLQEEVDKYYPQGEDAFNSKHYRDMVYLQAVI…
143	jgi|Lenti7_1|540886|fgenesh1_kg.70_#_5_#_Locus10473v1rpkm2.88	Lentinus tigrinus ALCF2SS1-7 v1.0	CYP5035S10_Lentinus	99.83	590		MVLLSSSLILVLLAVAVHQLFRTRETYRISAHLALLLGPPTLLVIFDGYLTALLPTSSSLFLYYTTYLSALVASVVFYRISPFHPLWRYPGPFWCRTTMFWHAAVAATGEQPRYIQRLHEKYGDIVRFGPNNLSIRDSSLVGPLMGSSGVGKGPNFIGAMLTETNIPMVGIMDSDEHIRRRRAWTRGLGPAALKEFEHLIVRRAQQLVDRLGEQEGVVNIGKWINYFSYDLMSDMTFGGGSELLQEGDQTNVWRVIYEADTPLSPATFLAQVPWLGLYVAHIPAAVKALDTFLQLGKEFAMRRIKKGSTTPDLFHYLTNEDLPDKPQPPLQQLVDDGILAIVAGADTVSSAMTSLFHCLLTHPETYRKLQEEVDKYYPQGEDAFNSKHYRDMVYLQAVI…
144	jgi|Sisbr1|586078|fgenesh1_kg.66_#_6_#_Locus5591v1rpkm22.10	Lentinus tigrinus v1.0	CYP5035S10_Lentinus	98.61	577		MVLLSSSLILVLLAVAVHQLFRTRETYRISAHLALLLGPPTLLVIFDGYLTALLPTSSSLFLYYTTYLSALVASVVFYRISPFHPLWRYPGPFWCRTTMFWHAAVAATGEQPRYIQRLHEKYGDIVRFGPNNLSIRDSSLVGPLMGSSGVGKGPNFIGAMLTETNIPMVGIMDSDEHIRRRRAWTRGLGPAALKEFEHLIVRRAQQLVDRLGEQEGVVNIGKWINYFSYDLMSDMTFGGGSELLQEGDQTNVWRVIEEGVVPATFLAQVPWLGLYVAHIPAAVKALDTFLQLGKEFAMRRIKKGSTTPDLFHYLTNEDLPDKPQPPLQQLVDDGILAIVAGADTVSSAMTSLFHCLLTHPETYRKLQEEVDKYYPQGEDAFNSKHYRDMVYLQAVIHEA…
145	jgi|Lenti6_1|658665|estExt_Genemark1.C_910014	Lentinus tigrinus ALCF2SS1-6 v1.0	CYP5035S11_Lentinus	100	614		MAFCRHAAYQLLGLRHTRFVPNLLYPLATMVLLSSTSILVLLAVAVHQLFRTRETYRISAHLALLLGPPTLLVIFDGCLTALLPTWSSLFLYCTTYLSALVGSVVFYRISPFHPLWRYPGPFWCRTTMFWHAAVAATGEQPRYIQRLHEKYGDVVRFGPNNLSIRDPSLVGPLMGSSGVGKGPNFIGAMLTETNVPMVGIMDTDEHIRRRRAWNRGLGPAALKEFEHLIVRRAHQLVDRLGEQEGAVNIGKWINYFSYDLMSDMTFGGGSELLQEGDQTNVWRVIEEGVVPATIMAQVPWLGLYVARIPAAVKALDAFLQLGKEFAMRRMEKGSTTPDLFHYLNNEDLPDKPQPPLQQLVDDGILAIVAGADTVSSAMTSLFHCLLTHPETYRKLQEEI…
146	jgi|Lenti7_1|538108|fgenesh1_kg.30_#_6_#_Locus7399v1rpkm10.51	Lentinus tigrinus ALCF2SS1-7 v1.0	CYP5035S11_Lentinus	100	585		MVLLSSTSILVLLAVAVHQLFRTRETYRISAHLALLLGPPTLLVIFDGCLTALLPTWSSLFLYCTTYLSALVGSVVFYRISPFHPLWRYPGPFWCRTTMFWHAAVAATGEQPRYIQRLHEKYGDVVRFGPNNLSIRDPSLVGPLMGSSGVGKGPNFIGAMLTETNVPMVGIMDTDEHIRRRRAWNRGLGPAALKEFEHLIVRRAHQLVDRLGEQEGAVNIGKWINYFSYDLMSDMTFGGGSELLQEGDQTNVWRVIEEGVVPATIMAQVPWLGLYVARIPAAVKALDAFLQLGKEFAMRRMEKGSTTPDLFHYLNNEDLPDKPQPPLQQLVDDGILAIVAGADTVSSAMTSLFHCLLTHPETYRKLQEEIDKYYPQGEDPFNPKHYRDMTYLQAVIHEA…
147	jgi|Sisbr1|585400|fgenesh1_kg.48_#_48_#_Locus5591v1rpkm22.10	Lentinus tigrinus v1.0	CYP5035S11_Lentinus	99.66	585		MVLLSSTSILVLLAVAVHQLFRTRETYRISAHLALLLGPPTLLVIFDGCLTALLPTWSSLFLYCTTYLSALVGSVVFYRISPFHPLWRYPGPFWCRTTMFWHAAVAATGEQPRYIQRLHEKYGDVVRFGPNNLSIRDPSLVGPLMGSSGVGKGPNFIGAMLTETNVPMVGIMDTDEHIRRRRAWNRGLGPAALKQFEHLIVRRAHQLVDGLGEQEGAVNIGKWINYFSYDLMSDMTFGGGSELLQEGDQTNVWRVIEEGVVPATIMAQVPWLGLYVARIPAAVKALDAFLQLGKEFAMRRMEKGSTTPDLFHYLNNEDLPDKPQPPLQQLVDDGILAIVAGADTVSSAMTSLFHCLLTHPETYRKLQEEIDKYYPQGEDPFNPKHYRDMTYLQAVIHEA…
148	jgi|Hexnit1|1160509|fgenesh1_kg.5_#_112_#_TRINITY_DN3552_c1_g1_i1	Hexagonia nitida CIRM-BRFM 1802 v1.0	CYP5035S11_Lentinus	58.23	589		MPSNQDSSLSNSQSVAILVLAALFTHQILRRLESYYFRTHACFLLLPPSLLALVDARSSLSSFPSLAFYYGTYLAALAFSVVAYRLSPFHPLARYPGPLLCRTTMFWNACKTLNGRQHKYYQALHERYGNVVRIGPNLLTIRDPTLISPLLGTSGVPKGNNFVGSLLTENVPMIGIMDTEEHLRRRRAWNRGLGPSALKEYQHLIAIRVHQLVSRLEEQEGEVALGQWINYWSYDLMCDMAFGGGTELLRDGDEKNVWGIIEEGVIPATFLGYLPWLGLLLAHIPAAVKPLNEFIQLGQRFTTQRLERGSTKHDLFHYLHNEDLHGKSPPPERQLVDDGILAIVAGADTVSSALTSILFCLLTHPDVYARLQAEVDATYLPGEDPLANPKRAREMPYLH…
149	jgi|Earsca1|162544|CE162543_209	Earliella scabrosa CIRM-BRFM 1817 v1.0	CYP5035S11_Lentinus tigrinus	48	576		MPDIVLHNRLPVAVGGILEPRVMGTMVILGVISHQVLRKYETFSVTAHFALLVLSPCFAYLSTSSRSSSFSFQELLLCLFAHAGTVLMSAMAYRLSPLHPLAHYPGPVQYRISKLVFGLEATRGYSHYRLKDLHARYGDVVRIGPNELSINDVDAIGPVLGSTGLPKSTAYMGGTLGRGRDDIDGLLIGVDEHLRRRRAWNRGLSTAAVREYEGLIAARARLFIERLGQQVGEISLDKWINYFSYDFMCDMTYGGGSELLKEGDTNHVWSIVEEGLVLSHLFAHLPWLGVYVGKIPGAAGSLDTLFSFAREFASQRLRHGSASPDLFHYLNNDDLPQKDPPREQQLLDDSFLAIVAGADTSSSALTSLFFLLGRHPEVHASIQTEVDRFFPNGDNPLSG…
150	jgi|Lenti6_1|581800|fgenesh1_kg.85_#_20_#_Locus7488v1rpkm10.32	Lentinus tigrinus ALCF2SS1-6 v1.0	CYP5035S12_Lentinus	100	594		MVLAVHQLFRTRETYRVSAHLALLLGPPTLLVIVDGYRTTLLPASNSLLSYYFTYLSALVASVVLYRISPFHPLWPYPGPFWCRTTMFWHAAVAATGEQPRYLQRLHDKYGDIVRFGPNNLSIRDPSLVGPLMGSSGVGKGPNFVGAMLTETNVPMVGIADTDEHIRRRRAWTRGLGPAALKEFEHLIVRRAHQLVDQLGEQKGVVNIGKWINYFSYDLMSDMTFGGGSELLQEGDKTNVWHVIEEGVVPATFLAQVPWLGLYVARIPAAMKALDAFLQLGKDFAMRRIEKGSTTPDLFHYLNNEDLPDKPQPPLQQLVDDGILAIVAGADTVSSAMTSLFHCLLTHPETYRKLQEEVDKYYPQGEDAFNSKHYRDMTYLQAVIHEATRLYPPIMTSSP…
151	jgi|Lenti7_1|540902|fgenesh1_kg.70_#_21_#_Locus7399v1rpkm10.51	Lentinus tigrinus ALCF2SS1-7 v1.0	CYP5035S12_Lentinus	96.79	592		MAVHQLFRTRETYRVSAHLALLLGPPTLLVIVDGYRTTLLPASNSLLSYYFTYLSALVASVVLYRISPFHPLWPYPGPFWCRTTMFWHAAVAATGEQPRYLQRLHDKYGDIVRFGPNNLSIRDPSLVGPLMGSSGVGKGPNFVGAMLTETNVPMVGIADTDEHIRRRRAWTRGLGPAALKEFEHLIVRRAHQLVDQLGEQKGVVNIGKWINYFSYDLMSDMTFGGGSELLQEGDKTNVWHVIEEGVVPATFLAQVPWLGLYVARIPAAMKALDAFLQLGKDFAMRRIEKGSTTPDLFHYLNNEDLPDKPQPPLQQLVDDGILAIVAGADTVSSAMTSLFHCLLTHPETYRKLQEEVDKYYPQGEDAFNSKHYRDMTYLQAVIHEATRLYPPIMTSSPRK…
152	jgi|Sisbr1|586093|fgenesh1_kg.66_#_21_#_Locus5591v1rpkm22.10	Lentinus tigrinus v1.0	CYP5035S12_Lentinus	95.61	592		MAVHQLFRTRETYRVSAHLALLLGPPTLLVIFDGYRTTLLPASNSLLSYYFTYLSALVASVVLYRISPFHPLWPYPGPFWCRTTMFWHAAVAVTGEQPRYLQRLHDKYGDIVRFGPNNLSIRDPSLVGPLMGSSGVGKGPNFVGAMLTETNVPMVGIADTDEHIRRRRAWTRGLGPAALKEFEHLIVRRAHQLVDQLGEQEGVVNIGKWINYFSYDLMSDMTFGGGSELLQEGDKTNVWHVIEEGVVPATFLAQVPWLGLYVARIPAAVKALDAFLQLGKDFAMRRIEKGSTTPDLFHYLNNEDLPGKPQPPLQQLVDDGILAIVAGADTVSSAMTSLFHCLLTHPETYRKLQEEVDKYYPQGEDAFNPKHYRDMTYLQAVIHEATRLYPPIMTSSPRK…
153	jgi|Polsqu1|829759|estExt_Genemark1.C_480067	Polyporus squamosus CCBS 676 v1.0	CYP5035S13_Polyporus	100	563		MSLREVSPLTVPLAIIAHQAFRRYEIYSVSVHACLFLVPPALVAAYISSQPYCLSSFPTAFVNALASYVAAIVASTIIYRLSPLHPLARYPGPVWRKVSMIGPAILASTGNRARAFADMHRKYGDIVRSGPNELSIADSSLVGPLLGASGLPKGPNHVGASVTPEHVSMAGIQDTPYHLQRRRPWNRGLNQSALKEYEPLIVDRLQLLVRRLREQSGTIDLGLWLKYFAYDFMSDMAFGGGSELLKDGDKNNVWAIIEEGMIFATILHTLPWLGAYLFKLPGSVKPLLAMQQTTARLAEERFKRGSKTRDLYYYLSNEDLPDKAPPPLRELADDGVLAVVAGSDTASVTMTSVFYLLLTHPETYVKLQGEIDSLYLPGESSSETKHHREMPYLHAVINE…
154	jgi|Lenti7_1|572566|gm1.8370_g	Lentinus tigrinus ALCF2SS1-7 v1.0	CYP5035S14_Lentinus	100	560		MSLREVSPLTIPLAILAHQIFRRYETYRIYVHVCLLLAPPALVAAHVSSSRRASALLYTFANALISYLAALVTSVIVYRLSPFHPLARYPGPVWRRVSMFGPAAVAASGNRHRAFAEMHRKYGDVVRTGPNELSIADASFVVPIMGPSGLPKGPNHVGASMSDTKMSMVGLRDTAYHLQRRRPWNRGLGQSALKEYEPLVAERVRQLVQRLQGQSGSVDLGIWLKYFGYDFICDVAFGGGSELLRDGDKNNVWSIIEEGMVVCAVMHSLPWLGIYLGTIPGATGPMEAFQANGRKLARERLERGSKTRDLYHYLCNEDLPGDWAPPPLQELADDGTLAVVAGSDTASLTLTSVFYCLLTHPDAYRRLQEEVDKFYLAGEPALETKHHREMHYLQAVINE…
155	jgi|Sisbr1|627566|gm1.8239_g	Lentinus tigrinus v1.0	CYP5035S14_Lentinus	100	560		MSLREVSPLTIPLAILAHQIFRRYETYRIYVHVCLLLAPPALVAAHVSSSRRASALLYTFANALISYLAALVTSVIVYRLSPFHPLARYPGPVWRRVSMFGPAAVAASGNRHRAFAEMHRKYGDVVRTGPNELSIADASFVVPIMGPSGLPKGPNHVGASMSDTKMSMVGLRDTAYHLQRRRPWNRGLGQSALKEYEPLVAERVRQLVQRLQGQSGSVDLGIWLKYFGYDFICDVAFGGGSELLRDGDKNNVWSIIEEGMVVCAVMHSLPWLGIYLGTIPGATGPMEAFQANGRKLARERLERGSKTRDLYHYLCNEDLPGDWAPPPLQELADDGTLAVVAGSDTASLTLTSVFYCLLTHPDAYRRLQEEVDKFYLAGEPALETKHHREMHYLQAVINE…
156	jgi|Lenti7_1|489422|estExt_Genewise1.C_190148	Lentinus tigrinus ALCF2SS1-7 v1.0	CYP5035S15_Lentinus	100	560		MSSLREVAPLTVPLALIGHQVFRRLESYRIAVHLSLLFGPPALVAIHVSSSQPYSVLLTTFLCALLTYLATLVASVVVYRLSPLHPLAQFPGPLWRRVSMIGPAVVASKGNRHRTFVEMHEKYGDIVRTGPNEVSINDASFVEPLLGASGLPKGPNHMGSAMSETNVNLVGIRDIPLHLQRRRPWNRGLKQGALKEYEPLIAERAQLLVRRLKDQSGSVDLGLWFKYFGYDFMSDMAFGGGSELLKEGDKNNIWSLIEEGMVIVTILHTLPWLGIYLGKIPSATGPMHVMQDNGRRLAKERLERGSKTRDLYHYLCNEDQPDKAPPSLQELADYGILAVIAGSDTASMTLTSLFYCLLTNPEAYSKLQAEVDKFYPAGESTSDTQYHRDMHYLQAVINE…
157	jgi|Polbr1|1506430|MIX15146_586_20	Polyporus brumalis BRFM 1820 v1.0	CYP5035S15_Lentinus	100	560		MSSLREVAPLTVPLALIGHQVFRRLESYRIAVHLSLLFGPPALVAIHVSSSQPYSVLLTTFLCALLTYLATLVASVVVYRLSPLHPLAQFPGPLWRRVSMIGPAVVASKGNRHRTFVEMHEKYGDIVRTGPNEVSINDASFVEPLLGASGLPKGPNHMGSAMSETNVNLVGIRDIPLHLQRRRPWNRGLKQGALKEYEPLIAERAQLLVRRLKDQSGSVDLGLWFKYFGYDFMSDMAFGGGSELLKEGDKNNIWSLIEEGMVIVTILHTLPWLGIYLGKIPSATGPMHVMQDNGRRLAKERLERGSKTRDLYHYLCNEDQPDKAPPSLQELADYGILAVIAGSDTASMTLTSLFYCLLTNPEAYSKLQAEVDKFYPAGESTSDTQYHRDMHYLQAVINE…
158	jgi|Sisbr1|544206|estExt_Genewise1.C_170201	Lentinus tigrinus v1.0	CYP5035S15_Lentinus	100	560		MSSLREVAPLTVPLALIGHQVFRRLESYRIAVHLSLLFGPPALVAIHVSSSQPYSVLLTTFLCALLTYLATLVASVVVYRLSPLHPLAQFPGPLWRRVSMIGPAVVASKGNRHRTFVEMHEKYGDIVRTGPNEVSINDASFVEPLLGASGLPKGPNHMGSAMSETNVNLVGIRDIPLHLQRRRPWNRGLKQGALKEYEPLIAERAQLLVRRLKDQSGSVDLGLWFKYFGYDFMSDMAFGGGSELLKEGDKNNIWSLIEEGMVIVTILHTLPWLGIYLGKIPSATGPMHVMQDNGRRLAKERLERGSKTRDLYHYLCNEDQPDKAPPSLQELADYGILAVIAGSDTASMTLTSLFYCLLTNPEAYSKLQAEVDKFYPAGESTSDTQYHRDMHYLQAVINE…
159	jgi|Polsqu1|834295|estExt_Genemark1.C_1970014	Polyporus squamosus CCBS 676 v1.0	CYP5035S16_Polyporus	100	550		MVAHQVFRLRETYRISVHLSLLFGPPALVVAHVARSQPHNALLATFVNALLSYLAALATCVVVYRLSPLHPLARYPGPLWRRVSMIGPAAVATKGNRHRMFADMHRKYGDVVRTGPNELSIADTSFVEPLLGASGLPKGPNHTGGAMSDVHVGLVGTIDIPLHLQRRRPWIRGLKQSALKEYEPLVAERAQLLVQRLGDQSGSADLGLWLKYFGYDFMSDMAFGGGSELLKDGDKNNIWSIIEEGMVVCTVLHTLPWLGIYLGKIPSVTGPMRVMQENGRRMAKERLERGSKTRDLYHYLCNEDLPEKTPPTIRELADDGILAVVAGSDTASMTMTSVFYCLLTHPEAYAKLQEEMDKFYPAGESALETKHHRDMHYLQAVINEALRLFPPVPLGSQRQ…
160	jgi|Lenti6_1|578126|fgenesh1_kg.33_#_59_#_Locus7286v1rpkm11.29	Lentinus tigrinus ALCF2SS1-6 v1.0	CYP5035S17_Polyporus	100	538		MSLREVSALTIPLAIGAHQVFRLRETYRIAVHLSLLFGPPALVAAHVARSQPHNALLTTFVNALLSYLAALATCVVVYRLSPLHPLARYPGPLWRRVSMIGPAAVATKGNRHRMFADMHRKYGDVVRTGPNELSIADTSFVEPLLGASGLPKGPNHTGGAMSDVHVGLVGTIDIPLHLQRRRPWNRGLKQSALKEYEPLVAERAQLLVQRLSDQSGSADLGLWLKYFGYDFMSDMAFGGGSELLKDGDKNNIWSIIEEGMVVCTVLHTLPWLGIYLGKIPSVTGPMRVMQDNGRRMAKERLERGSITRDLYHYLASTQCNEDLPEKNPPTIRELAEDGILAVVAGSDTASMTMTSVFYCLLTHPVAYAKLQEEIDKFYPPGESALETKHHRDMHYLQAV…
161	jgi|Polsqu1|689230|fgenesh1_kg.927_#_2_#_TRINITY_DN13709_c0_g3_i2	Polyporus squamosus CCBS 676 v1.0	CYP5035S18_Polyporus	100	564		MTASPTWSLVSLAVLVHHIFRTRETYRISAHAVLLLGPPTLLAVLDGYLAGVIPTTKTLLSYLATFWTGLLASVIVYRISPFHPLWHYAGPFWCRTTKLWHAALATTGRQPTYLQRLHEKYGDVVRIGPNDLSIRDPSVISALMGSSGVGKGPNFIGAMLTETNIPMVGIMDVDEHLRRRRAWNRGLGPAALKEYEHLIVRRARQLVDRLGEQDGEVNIGKWLNYFSYDIMSDMTFGGGSELLQEGDKNNVWRVLEEGVVPATFMAQVPWLGLYVAHIPAAVKALDAFLQLGKEFAMRRIERGSTTPDLFHYLNNEDLPDKPQPPLQQLVDDGILAIVAGADTVSSAMTSIFYCLLTHPETYRRLQEEVDRFYPLGEDAFNPKHHRDMIYLQAVIHEAI…
162	jgi|Fomfom1|1363759|gm1.1553_g	Fomes fomentarius CIRM-BRFM 1821 v1.0	CYP5035S18_Polyporus	65.26	567		MNPATVQATFFPNVYSTTLLLIALALLAHQVFRRHETYSIPIHAVLLLVPPTFVALCDCVITTSISSPASPYTTSYYYGLYFGVLTFSVILYRLSPWHPLAQYPGPLLCRTTKLWNAFITVDGRQNRYYLALHERYGDIVRIGPNELTIRDPSLIGALMGSSGVGKGPNFVGAMLTETNVPMVGISDTEEHLRRRRAWNRGLGPSALKEFQHLIIKRARQLVDRLAEQNGVVDMGKWFNYFSYDFMCDMAFGGGSELLQEGDKNHVWRVIEEGVVPATFLSQVPWLGIYISHIPAAVKPLNEFILHGQGFAMQRLERGSTTRDLFHYLNNEDLPERQPPPMRQLIDDGILAIVAGADTVSSAMNSIVFCLLAYPDAYKRLQAEVDKFYPQGENVFDMKY…
163	jgi|Polsqu1|676477|fgenesh1_kg.308_#_4_#_TRINITY_DN13709_c0_g3_i5	Polyporus squamosus CCBS 676 v1.0	CYP5035S19_Polyporus	100	558		MTASPTWSLVSLAVLVHQIFRTHETYRISAHAVLLLGPPTLLLVLDGYLAGVLPTATTLLLYHVQYLSALAALVVLYRISPFHPLWPYPGPFWCRTTKLWHAALATTGRQPQYLQQLHEKYGDIVRIGPNDLSIRDASVVGPLMGSSGVPKGPNFIGAMLTETNVPMVGIMDTEEHLCRRRAWNRGLGPVALKEYEHLIDRRARQLVDRLGEQDGEVNIGKWLNYFSYDIMSDMTFGGGSELLQEGDKNNVWRVLEEGVVPATFMAQVPWLGLYVAHIPAAVKALDAFLQLGKEFAMRRIERGSTTPDLFHYLNNEDLPDKPQPPLQQLVDDGILAIVAGADTVSSAMTSIFYCLLTHPETYRRLQEEVDRFYPLGEDAFNPKHHRDMIYLQAVIHEAI…
164	jgi|Lenti6_1|581802|fgenesh1_kg.85_#_22_#_Locus4085v1rpkm37.01	Lentinus tigrinus ALCF2SS1-6 v1.0	CYP5035S21_Lentinus	100	573		MDLEKWEVVLTLAAASIAHQAFRRYDTYYPSVHAVLLLAPPLVAALVASSWSDSPAPGFIPIIFLRYIIGLGTSIILYRLSPVHPLSRYPGPYLRRSSHFVSACIAVAGNRCRHFDALRRRYGDIVRTGPNELLTTDPSLIPALLGPSGAPKGPGWIGGSLTYKNLPMVGIPDPELHLRRRRPWTRGLGPGALKEYEVIVAKRARQLAERLQEQSGEVVLGRWLNYFGYDFMSDMAFGGGSELLRDGDRNNVWGIIDDGMRIATFLGHVPWLSIYIGYIPGAAGPLNKLLASGAAFARKRVARGSQTRDLFHYLNNEDLPNKEAPTTRQLIDDGILAVVAGSDTTSVALTNIFFCVLTHPEVYATLQAEIDMYYPPGEDAYSTKDHRNMPYLQAVINEA…
165	jgi|Lenti7_1|540912|fgenesh1_kg.70_#_31_#_Locus4424v1rpkm31.63	Lentinus tigrinus ALCF2SS1-7 v1.0	CYP5035S21_Lentinus	100	573		MDLEKWEVVLTLAAASIAHQAFRRYDTYYPSVHAVLLLAPPLVAALVASSWSDSPAPGFIPIIFLRYIIGLGTSIILYRLSPVHPLSRYPGPYLRRSSHFVSACIAVAGNRCRHFDALRRRYGDIVRTGPNELLTTDPSLIPALLGPSGAPKGPGWIGGSLTYKNLPMVGIPDPELHLRRRRPWTRGLGPGALKEYEVIVAKRARQLAERLQEQSGEVVLGRWLNYFGYDFMSDMAFGGGSELLRDGDRNNVWGIIDDGMRIATFLGHVPWLSIYIGYIPGAAGPLNKLLASGAAFARKRVARGSQTRDLFHYLNNEDLPNKEAPTTRQLIDDGILAVVAGSDTTSVALTNIFFCVLTHPEVYATLQAEIDMYYPPGEDAYSTKDHRNMPYLQAVINEA…
166	jgi|Sisbr1|586099|fgenesh1_kg.66_#_27_#_Locus7819v1rpkm9.02	Lentinus tigrinus v1.0	CYP5035S21_Lentinus	99.65	573		MDLEKWEVVLTLAAASIAHQAFRRYDTYYPSVHAVLLLAPPLVAALVASSWSDSPAPGFIPIIFLRYIIGLGTSIILYRLSPVHPLSRYPGPYLRRSSHFVSACIAVAGNRCRHFDALRRRYGDIVRTGPNELLITDPSLIPALLGPSGAPKGPGWIGGSLTYKNLPMVGIPDPELHLRRRRPWTRGLGPGALKEYEVIVAKRARQLAERLQEQSGEVVLGRWLNYFGYDFMSDMAFGGGSELLRDGDRNNVWGIIDDGMRIATFLGHVPWLSIYIGYIPGAAGPLNKLLASGAAFARKRVARGSQTRDLFHYLNNEDLPNKEAPTTRQLIDDGILAVVAGSDTTSVALTNIFFCVLTHPEVYATLQAEIDMYYPPGEDAYSTKDHRNMPYLQAVINEA…
167	jgi|Polbr1|1500065|MIX8781_4600_46	Polyporus brumalis BRFM 1820 v1.0	CYP5035S22_Polyporus	100	587		MDIQRWEVVLALTAALTAHQGFRRYDTYYPSVHAVLLLGPPVVAALIVSSWSDAPSEGILPALRRIFPTYLFYLGLSIILYRLSPLHPLARYPGPYLRRVSHVVSACIAAPGNRCRRFDALRLKYGDVIRTGPNEVLITDPSLIPALLGTSGSPKGPSWIGGLLSYKNMPMVGIPDTEEHLRRRRAWNRGLGPVALREYEGIVAERARQLAARLEEQQGEVSLGQWVNYFGRVHLSYDVMSDMAFGGGSELLRDGDRNNVWSVIDDGMRVASFLGHIPWLSVYLGHIPGAAGPLNKLLASGWDFAGKRIARGSHTRDLFHYLNNEDLPDKEPPPVRQLIDDGILAVVAGSDTTSVALTSTFYCILTNPAVHTTLLAEIDKYYPPGEDASVTAHHRNMPY…
168	jgi|Hexnit1|1146372|fgenesh1_kg.3_#_1593_#_TRINITY_DN1931_c0_g1_i3	Hexagonia nitida CIRM-BRFM 1802 v1.0	CYP5035S22_Polyporus	57.27	578		MGFDLAHLAVLVVPVAAASHHVLRRYETNFIPLHAALLLGPPAILAAFLRTSSQGASEKPSYTLLLAIHLVTVVSLVVGYRLSSLHPLSRYPGPLASRISMLIPAWNSIAGHQMRYNDALHAEYGYVVRTGPNQLSIADPALVPALLGPSGVPKGPYFTGGSMSETDVPMVGIQDTESHLLRRRAWNRGLSRSAVREYEQAILSRARLLVQRLEEQRGEVILGKWLSHFSYDFIFDVAFGGGSELMRDGDRNNVWSIIEGGMVAAKFLSQVPWLGIYVGYIPGAAGPLNKLMEGGRQLAAKRLARGSTTHDLFHYLNNEDLADSEPPPPSQLVNDGVLAVNAGSDSTSVALTSIFFCILVNTNVYATLQEEIDRLYGPEEDPCSTKHHREMQYLQAVIN…
169	jgi|Earsca1|639881|estExt_Genewise1.C_1_t70018	Earliella scabrosa CIRM-BRFM 1817 v1.0	CYP5035S22_Polyporus	55.67	582		MGTTSTQLVAAASVPVALVVHQVFRKHETYAVHIHAGLLLIPPVLVAAVVASFSPRSPSILLPSLRDVFVALGVHLLTVVLSVILYRLSPFHPLAHVPGPAALKTSMLVAACDSVTGYRAKHRQELHKRFGDIVRVGPNEVSIIDPNLINAIMGSSGLPKGPYFVGGSMSDKNTNIQMVGIQDTDVHLRRRRPWNRALGPGAVKEYEVMIALQAGKLVQRLEQQKGRVLLGQWFSYFAYDFMSDMAFGGGSELLRYGDRGNVWSILEKGMIVGSALAHLPWLGIYLGYIPGAAGPLNTLCEGARQLAGLRLARGSNRPDLFRYLNHEDLPSKDPPPMQQVVNDGILAVVAGSDTTSVALTCTVFCILTNPDCYAILQAEIDKFYPRGEDPFITGHHHHM…
170	jgi|Polar1|505708|e_gw1.1106.2.1	Polyporus arcularius v1.0	CYP5035S24_Polyporus	100	561		LVHQIFRTRETYYILVHAALLLFPPILLLILDAYLAGPRSLLPYYTVYWMSLGASVVLYRISPFHPLWRYPGPVWCRTTKFWHAAVATTGAQPKYLQQLHEQYGDVVRFGPNDLSIRDPSVIAALMGSSGVGKGPNFVGAMLTATNVPMVGIMDVDEHLHRRRAWNRGLGPAALKEYEHLVVGRARLLVERLGEQVGDVNIGNWINYFRFVLMSLGRKDVLMLVALRFGGGSELLEEGDQNNVWSVLEEGVVPATFMGQVPWLGLYVAHIPAAVKALDAFLQLGKEFATRRMERGSITPDLFHYLNNEDLPERPPPPLQQLVDDGILAVVAGADTVSSAMTSIFHCLLTHPETYRRLQEEADQFYPLGEDACDSRPHREMTYLQAVIYEAVRLYPPIMT…
171	jgi|Polbr1|1487827|gm1.11408_g	Polyporus brumalis BRFM 1820 v1.0	CYP5035S24_Polyporus arcularius	89	556		MAFSSTLLLVCLGVLVHQIFRTRETYHIVVHAALLFFPPTFLLVLDAYLAGLPRPLLFYYTVFWMSLAASVVMYRISPFHPLWRYPGPVWCRTTKFWHAAVATTGAQPKYLQQLHEQYGDVVRFGPNDLSIRDPSVIAALMGSSGVGKGPNFIGAMLTVTNVPMVGIMDVDEHLRRRRAWNRGLGPAALKEYEHLVIRRAQQLVERLGEQVGEVNIGNWLNYFSYDVMSDMTFGGGSELLQEGDKNNVWSVLEEGVVPATFMGQVPWLGLYVAHIPAAVKALDAFLQLGKEFATRRMERGSITPDLFHYLNNEDLPERPQPPLQQLVDDGILAVVAGADTVSSAMTSIFHCLLTHPEMYRRLQEEVDRFYPQGEDACDSRPHREMTYLQAVIYEAVRLY…
172	jgi|Polar1|531655|estExt_Genewise1.C_6280007	Polyporus arcularius v1.0	CYP5035S25_Polyporus	100	580		MRSWLPAGSMAPPPTLLLLFLGVLAHQLFRTRETYRIDVHGVLLLAPPTLLLVLDAYIAGRPRSLLAYYAIYWTSLVASVVLYRISPFHPLWRYPGPVWCRTTKFWHAALATTGAQPKYLQRLHEQYGDVVRFGPNDVSIRDPSLIGALMGSSGVGKGPNFIGAMLTTTNVPMVGIMDVEEHLRRRRAWNRGLGPAALKEHEHVVFKRARQLVERLGEQQGEVNIGDWLNYFSYDVMSDMTFGGGSELLQDGDANNVWRVLEEGVVPATFLGQVPWLGLYVAHLPAAVKALDAFLHLGKDFAMRRIERGSITPDLFHYLNNEDLPDKPPPPLQQLVDDGILAVVAGADTVSSAMTSIFHCLLTHPETYRRLQEEVDRSYPPGEDAFSPKHHREMTYLQA…
173	jgi|Polar1|521853|estExt_Genewise1.C_1740022	Polyporus arcularius v1.0	CYP5035S26_Polyporus	100	560		MINVSYETLSTVILAVMTHQVFRQYETYYPSVHFCLLLGPPTFLAFHFAGLSSGLYSGIADAFPWTVPTFLAALSASVVAYRLSHVHPLARYPGPYFRRVSRLVGACATMSGDRSKRLDTFRRRYGDIVRTGPNELTIFDPSFVAPLLGPTGLPKGPSWMGGSLSYKHLPMVGIPDTDLHLRRRRPWNRALAPPALKEYEIAITRRAQQLLQRLEEQAGEVILGEWLSYFSYDFMSDIAFGGGSELLRDGDKDHVWAIIADGMKAATFLGSVPWLGIWVGYIPGAAGPLNTLFTRGEELVSKRLARGSSSRDLFYYLSNEDLVDKEPPPARELIDDANLAIVAGSDTTTIVLTSIFFCLLTNLEAYATLLNEIDEFYPPGSTPYSTQHHRRMPYLQAVI…
174	jgi|Earsca1|162226|CE162225_1265	Earliella scabrosa CIRM-BRFM 1817 v1.0	CYP5035S26_Polyporus	58.73	550		MDQFLPIFLAIVTHQVFRRSETYSFLIHATLLLGPPALLVTYSSTLNVDAMIAAVTQHVGRVVLLIVLYRLSPFHPLARYPGPIAYRLSMLVPAFSSMTGKRAKYYRALHKRYGDIVRIGPNELSISNPSFIPPLLGSSGLPKGPYFIGGSMSETKTPMVGIQDTVVHLSRRRAWNRGLSPGAIKEYEVVLAGRVKQLVQQLGAQPRNVTLDTWLSYFSFDFMCDMAFGGGSELLRDGDTNHVWSIIERGMVFATFLAQVPWLGIYVGHIPGAAGPLNTLMDSGRQFAARQLAKGSSTRDVFHYLSNEDLVDKEPPPAQQLIDDGVLAVVAGSDTTSIVMISIFFCIAANAHCYSTLQEEIDKYYPPGEDPCTTEHHRNMRYLDAVIHEALRLYPPVPG…
175	jgi|Dicsqu18370_1|696349|estExt_Genewise1.C_450102	Dichomitus squalens OM18370.1 v1.0	CYP5035S3_Ganoderma_sinense GS05743	74	554		MSATSSQMQTATLAIASALVAHQIFRRYETFSIPVHAALLLGFPALVAASLVSHPLPLDDEFAHVFRSSLSTYLATLALSIVVYRLSPFHPLAAYPGPWWAKISMLCTALVASTGTRSKRVRRLHDVYGDVFRIGPNELSIRDTSAIQAIAGPSGLPKGTDWVGGMLRDHNLPLIAIRDTDEHLRRRRAWNRGLGPNALREYEHVLARRARLLVKGLEEHARKGEEVDLGRWFNWFGYDFMSDMAFGGGSELLREGDKNNVWAVLEKGMALGMFLAHLPWLGVYIGHIPGAAWPLQSLLAHGEKAAAKRLARGSTTSDLFHYLNNENLPERPSPAPRQLYDDGVLAVVAGSDTTSSALTSVFNCLLTHPEIYAKLQEEVDRFYPTGEDAFSMKHHRDMH…
176	jgi|Dicsqu463_1|967115|fgenesh1_kg.258_#_59_#_Locus10482v1rpkm6.61	Dichomitus squalens CBS463.89 v1.0	CYP5035S3_Ganoderma_sinense GS05743	74	554		MSATSSQMQTATLAIASALVAHQIFRRYETFSIPVHAALLLGFPALVAASLVSRPLALDDEFAHVFRSSLSTYLATLALSIVVYRLSPFHPLAAYPGPWWAKISMLCTALVASTGTRSKRVRRLHDVYGDVFRIGPNELSIRDTSAIQAIAGPSGLPKGTDWIGGMLRDHNLPLIAIRDTDEHLRRRRAWNRGLGPNALREYEHVLARRARLLVKGLEERAKKGEEVDLGRWFNWFGYDFMSDMAFGGGSELLREGDKNNVWAVLEKGMALGMFLAHLPWLGVYIGHIPGAAWPLQSLLAHGEKAAAKRLARGSTTSDLFHYLNNENLPEKPSPAPRQLYDDGVLAVVAGSDTTSSALTSVFNCLLTHPETYAKLQEEVDRFYPTGEDAFSMKHHRDMH…
177	jgi|Dicsqu464_1|935569|fgenesh1_kg.102_#_73_#_Locus3504v1rpkm59.76	Dichomitus squalens CBS464.89 v1.0	CYP5035S3_Ganoderma_sinense GS05743	74	554		MSATSSQMQTATLAIASALVAHQIFRRYETFSIPVHAALLLGFPALVAASLVSRPLALDDEFAHVFRSSLSTYLATLALSIVVYRLSPFHPLAAYPGPWWAKISMLCTALVASTGTRSKRVRRLHDVYGDVFRIGPNELSIRDTSAIQAIAGPSGLPKGTDWIGGMLRDHNLPLIAIRDTDEHLRRRRAWNRGLGPNALREYEHVLARRARLLVKGLEERAKKGEEVDLGRWFNWFGYDFMSDMAFGGGSELLREGDKNNVWAVLEKGMALGMFLAHLPWLGVYIGHIPGAAWPLQSLLAHGEKAAAKRLARGSTTSDLFHYLNNENLPEKPSPAPRQLYDDGVLAVVAGSDTTSSALTSVFNCLLTHPETYAKLQEEVDRFYPTGEDAFSMKHHRDMH…
178	jgi|Dicsq1|164054|estExt_fgenesh1_pg.C_930009	Dichomitus squalens LYAD-421 SS1 v1.0	CYP5035S3_Ganoderma_sinense GS05743	73	554		MSASSSQMQTATLAIASALVAHQIFRRYETFSIPVHAALLLGFPALVAASLVSHPLALDDEFAHVFRSSLSTYLATLALSIVVYRLSPFHPLAAYPGPWWAKISMLCTALVASTGTRSKRVRRLHDVYGDVFRIGPNELSIRDTSAIQAIAGPSGLPKGTDWIGGMLRDHNLPLIAIRDTDEHLRRRRAWNRGLGPNALREYEHVLARRAQLLVKGLEERAKKGEEVDLGRWFNWFGYDFMSDMAFGGGSELLREGDKNNVWAVLEKGMALGMFLAHLPWLGVYIGHIPGAAWPLQSLLAHGEKAAAKRLARGSTTSDLFHYLNNENLPEKPSPAPRQLYDDGVLAVVAGSDTTSSALTSVFNCLLTHPETYAKLQEEVDRFYPTGEDAFSMKHHRDMH…
179	jgi|Earsca1|683000|estExt_Genewise1Plus.C_17_t20107	Earliella scabrosa CIRM-BRFM 1817 v1.0	CYP5035S3_Ganoderma_sinense GS05743	56	587		METLHSVTTSEVPLLAIVKAAVPLALVAHQVFRRYETYSLRVHASLFFLPPSVVALWVTWPFPTRVFMEIPVSITVYLTALVLLVAMYRISPLHPLARYPGPLLRRVSQLVAALHAVGGNQSKTIKALHERYGDVVRLGPNEISIRDPAVIPVVLGTSGIPKGPGHVGGMLGHNNIPMVGIQDMDEHLRRRRAWNRGLSQNALKEYELITGIDVLIIATRAQQLLHRLEEQQGEVILGNWFKYFSFDFMCDMAFGGGSELLQYGDTNNVWRILEEGMVFATFFAKVPWLGVYVGHIPGAARSLRNLHGSSRDFVQRRLQKGSSSRDLFHYLNNEDLPNKAPPPPQQLVDDGVLAVVAGSDTTSLALTSLFYCIMSHPEAYERLEAEVDKYYPAGENVFN…
180	jgi|Polbr1|1480930|gm1.4511_g	Polyporus brumalis BRFM 1820 v1.0	CYP5035S6_Polyporus	100	569		MAVGQSAVLTVILALIAHQIFRRHETYYISVHASLLFGVPAGVVLALCWGSHPANALHIGLEVFKTYLITLGISVAVYRVSPWHPLARFPGPYLRRISHFVSACIYIPGNRSRHFAALHRQYGDVVRTGPNELCIVDPSMIPHILGVPGVPKGPIWVGGSLSYKTLPLVGIADTEEHMRRRRAWNRGLAPSALREYEVVTASRAKQLVQRLQEQVGEINLGDWMNRFTYDFMSDMAFGGGSELLNDGDRDNMWTTISDAMKIAMFLGHVPWLGVYLGYIPPAVSQLKRLLSRGEELAAQRLAQGSTTRDLFHYLNNEDLPDKEPAPRHQLIDDGVLAVVAGSDTTSIVLTSTFYCVLTNPDAYEELQAEIDKHFPPGDDPYITQHHRNMPYLQAVINEA…
181	jgi|Fomfom1|1233304|fgenesh1_kg.1_#_10316_#_TRINITY_DN5777_c0_g2_i2	Fomes fomentarius CIRM-BRFM 1821 v1.0	CYP5035S6_Polyporus	57.8	564		MTLEFLSSHFSVLPVTVNVACAMVAHQVFRKYETYRLSVHFALLFGPPTLTTTYYALTSRPPSPPILHTFLVFFETYLAALILSVVLYRLSPLHPLYRYPGPVSHRISFLVPALKSISGKRCKDIRDLHALHGDVVRFGPNDLSIIDASLVTPILGVFGLPKGPYVIGGSMSDEHISMIGIQDNEEHAKRRRAWNRGLSPGAIKEYEGIIMTRTKQLVRRLEEQHGEVALDRLIKYFSYDFMCDMAFGGGSELLRDGDSANVWSIIEHGMVFAMFLTHVPWLGFYLSYIPGAVGPLNTLTTRGREFAATRLARGSSSRDLFHYLNNEDLPGKEPPPPQQLTDDGVLAVVAGSDTTSIVLISLFFCILAHPDTYEKLQNEVDRFYPQGESPSSTELHREM…
182	jgi|Earsca1|262364|CE262363_3037	Earliella scabrosa CIRM-BRFM 1817 v1.0	CYP5035S6_Polyporus	46.55	580		MASEYEPIHGRSPTFVILVVLALIAHQIFRTYEPYSLIAHATLLLIPPFVIHAVVERLEVASPSVWWCYGSYLSMLGLCVICYRLSPLHPLARYSGPVRYKISKFVWACENLSGYSHYRLKAMHERLGEVVRIGPNELSICDPAAIRPTHGTPGVPKSPYVIGASLDATGSDVHMPLIGVMELGTHQSQRRAWNRALSTVAVKEHAQIMVAWARVLVERLAEQQGEVSLDMWLNYFTHDFVCEMTFGVDAGLLRNGDPDDHMAKIAHGVLFSTFFGHVPWLGILVARLPGLGSLLHALMTFAYKRTDERLRRGSKSRDIFYYITNEDLPDKPSPPLQQLRNDGIHAIIAGADTTSSALTSVFFCLATYPDAYACLKAEVDEFYFAGVDALDGDNHHAMP…
183	jgi|Polar1|652223|estExt_fgenesh1_pg.C_1210011	Polyporus arcularius v1.0	CYP5035S6_Polyporus_arcularius	100	569		MRVVGQSAVPTIILALIAHQIFRRHETYYISVHASLLFGVPAGVVLALCWGSHPANALHIGLEVFKTYLITLGISVAVYRVSPWHPLARFPGPYLRRISHFVSACIYIPGNRSRHFAALHRQYGDVVRTGPNELCIVDPSMIPHILGVPGVPKGPIWVGGSLSYKTLPLVGIADTEEHMLRRRAWNRGLAPPALREYEVVTASRAKQLVQRLQEQVGEMNLGDWMNRFTYDFMSDMAFGGGSELLNDGDKDNMWTTISDAMKIAMFLGHVPWLGVYLGYIPPAVSQLKRLLSRGEELAAQRLARGSTTRDLFHYLNNEDLPDKEPAPRRQLIDDGVLAVVAGSDTTSIVLTSTFYCVLTNPDAYEELQAEIDRHFPQGDDPYITQHHRNMPYLQAVINE…
184	jgi|Lenti6_1|527996|estExt_Genewise1.C_230015	Lentinus tigrinus ALCF2SS1-6 v1.0	CYP5035S7_Lentinus	100	558		MSLRDVSPLTVPLAIVAHQLFRRYEIYSVSIHAFLFLVPPALVAVHVSSQSSCTLPLSAALVNALVSYIGALAASVVAYRLSPLHPLARYPGPVWRKVSMIGPAILAATGHRAQAFVEMHKKYGNIVRSGPNELCIIDASLVGPLLGPTGLPKGPNHVGASVTPEHVSLAGIQDIPYHLQRRRPWNRGLNQNALKEYEPLIFDRLQLLVRRLKEQSGTIDLGLWLKYFAYDFMSDMAFGGGSELLREGDKNNIWSIIEEGMVFATILHTLPWLGTYLFKIPGSIKPLLAMQQTTARLERGSKTRDLYYYLSNEDLPDKDPPSLRELADDGVLAVVAGSDTASLTMTSVFYLLLTHPETYATLQEEIDTLYPPGEPDSETKHHHEMPYLNAVINEALRLF…
185	jgi|Lenti7_1|510889|estExt_Genewise1Plus.C_180357	Lentinus tigrinus ALCF2SS1-7 v1.0	CYP5035S7_Lentinus	100	558		MSLRDVSPLTVPLAIVAHQLFRRYEIYSVSIHAFLFLVPPALVAVHVSSQSSCTLPLSAALVNALVSYIGALAASVVAYRLSPLHPLARYPGPVWRKVSMIGPAILAATGHRAQAFVEMHKKYGNIVRSGPNELCIIDASLVGPLLGPTGLPKGPNHVGASVTPEHVSLAGIQDIPYHLQRRRPWNRGLNQNALKEYEPLIFDRLQLLVRRLKEQSGTIDLGLWLKYFAYDFMSDMAFGGGSELLREGDKNNIWSIIEEGMVFATILHTLPWLGTYLFKIPGSIKPLLAMQQTTARLERGSKTRDLYYYLSNEDLPDKDPPSLRELADDGVLAVVAGSDTASLTMTSVFYLLLTHPETYATLQEEIDTLYPPGEPDSETKHHHEMPYLNAVINEALRLF…
186	jgi|Polsqu1|816847|estExt_Genewise1Plus.C_1840030	Polyporus squamosus CCBS 676 v1.0	CYP5035S7_Lentinus	100	558		MSLRDVSPLTVPLAIVAHQLFRRYEIYSVSIHAFLFLVPPALVAVHVSSQSSCTLPLSAALVNALVSYIGALAASVVAYRLSPLHPLARYPGPVWRKVSMIGPAILAATGHRAQAFVEMHKKYGNIVRSGPNELCIIDASLVGPLLGPTGLPKGPNHVGASVTPEHVSLAGIQDIPYHLQRRRPWNRGLNQNALKEYEPLIFDRLQLLVRRLKEQSGTIDLGLWLKYFAYDFMSDMAFGGGSELLREGDKNNIWSIIEEGMVFATILHTLPWLGTYLFKIPGSIKPLLAMQQTTARLERGSKTRDLYYYLSNEDLPDKDPPSLRELADDGVLAVVAGSDTASLTMTSVFYLLLTHPETYATLQEEIDTLYPPGEPDSETKHHHEMPYLNAVINEALRLF…
187	jgi|Sisbr1|582002|fgenesh1_kg.19_#_12_#_Locus8995v1rpkm5.22	Lentinus tigrinus v1.0	CYP5035S7_Lentinus	100	558		MSLRDVSPLTVPLAIVAHQLFRRYEIYSVSIHAFLFLVPPALVAVHVSSQSSCTLPLSAALVNALVSYIGALAASVVAYRLSPLHPLARYPGPVWRKVSMIGPAILAATGHRAQAFVEMHKKYGNIVRSGPNELCIIDASLVGPLLGPTGLPKGPNHVGASVTPEHVSLAGIQDIPYHLQRRRPWNRGLNQNALKEYEPLIFDRLQLLVRRLKEQSGTIDLGLWLKYFAYDFMSDMAFGGGSELLREGDKNNIWSIIEEGMVFATILHTLPWLGTYLFKIPGSIKPLLAMQQTTARLERGSKTRDLYYYLSNEDLPDKDPPSLRELADDGVLAVVAGSDTASLTMTSVFYLLLTHPETYATLQEEIDTLYPPGEPDSETKHHHEMPYLNAVINEALRLF…
188	jgi|Polbr1|1401994|fgenesh1_kg.19_#_14_#_Locus7266v1rpkm14.58	Polyporus brumalis BRFM 1820 v1.0	CYP5035S7_Polyporus	100	562		MSLREVFSLTIPLAIAVHQVFRRYEIYSVSFHACLFLVPPALVAAHVSSQSHSSSSISATFVNALVSYVAAIAASVIVYRLSPLHPLARYPGPVWRKVSMIGPAILATSGNRAWAFANMHRKYGDIVRSGPNELSIIDPSFIGPLLGASGLPKGPYHVGASVTPEHVSMAGLQDIPYHLQRRRPWNRGLNPSALKDYQPLIVERLQLLVRRLHEQSGIIDLGLWLKYFAYDFMSDMAFGGGSELLKDGDKNNIWSIIEEGMVFATILHTLPWLGAYLFKIPGSVKPLLAMQQTTARLAEERFKRGSKTRDLYYYLSNEDLPDKPPPPLRELADDGVLAVVAGSDTASLTMTSVFYLLLTHPEAYTKLQEEIDTSYSPGEPDAGTKHHREMPYLHAVINE…
189	jgi|Polar1|664247|estExt_Genemark1.C_2700006	Polyporus arcularius v1.0	CYP5035S7_Polyporus_arcularius	100	565		MSLREVSPLTIPLAIATHQVFRRYEIYSVSVHACLFLVPPALVAAHISSQSYSPSSIPATFVIALVSYVAAIAASVIVYRLSPLHPLARYPGPVWRKVSMIGPAILATTGNRAWAFADMHRKYGDIVRSGPNELSIIDPSFIGPLLGASGLPKGPYHVGASVTPEHVSMAGLQDIPYHLQRRRPWNRGLNPSALKDYQPLIVERLQLLVRRLHEQSGIIDLGLWLKYFAYDFMSDMAFGGGSELLKDGDKNNIWSIIEEGMVFATILHTLPWLGAYLFKIPGSVKPLLAMQQTTARLAEERFKRGSKTRDLYYYLSNEDLPDKPPPPLRELADDGVLAVVAGSDTASLTMTSVFYLLLTHPEAYTKLQEEIDTSYHPGEPNAGTKRHREMPYLHAVINE…
190	jgi|Polbr1|1401717|fgenesh1_kg.17_#_218_#_Locus8255v1rpkm9.99	Polyporus brumalis BRFM 1820 v1.0	CYP5035S8_Polyporus	100	568		MSLREVSLLTIPFAILAHQVLRRYETYRISVHACLLLGPPILAAARFTSFRPTPALPPTLFNSLVSYLAALVTSVIAYRLSPFHPLAQHPGPLWRRISMFGPAAMATTGNRHRAFASLHQKYGDVVRTGPNELSIADASFVGPLLGASGLPKGPNHVGASMSDTKMSMVGIQDIPHHLRRRRPWNRGLSQQALKGYEPLMAERAQLLVQRLTQQSGPVDLGLWLKYFAYDFMSDVAFGDGSDLLREGDKTNIWSIIEDGMVGCTIAHSLPWLGIYLSMIPSAAGPMLAFQENGRRLARERLERGSKTRDLYHYLCNEDLPGKLPPTLDELADDGTLAIVAGSDTVSMTLTSVFYCLLTDPEAHRNVQQEIDRLYPVSEPFSEPKHHREMHYLQAVINEA…
191	jgi|Polar1|665466|estExt_Genemark1.C_3880010	Polyporus arcularius v1.0	CYP5035S8_Polyporus_arcularius	100	568		MSLREVSLLTIPFAILAHQVLRRYETYRIYVHACLLLGPPILAAARLTSFRPTPALPPILFNSLVSYLAALVTSVIAYRLSPFHPLAQYPGPLWRRISMFGPAAMATTGNRHRAFASLHQKYGDVVRTGPNELSIADASFVGPLLGASGLPKGPNHVGASMSDTKMSMVGIQDIPHHLQRRRPWNRGLSQQALKGYEPLMAERAQLLVQRLTQQSGPVDLGLWLKYFAYDFMSDVAFGDGSDLLREGDKANIWSIIEDGMVVCTIAHSLPWLGIYLSMIPSAAGPMLAFQENGRRLARERLERGSKTRDLYHYLCNEDLSDNPPPTLDELADDGTLAIVAGSDTVSVALTSVFYCLLTDTEAHRNVQQEIDRLYPVGEPFSETKHHREMHYLQAVINEA…
192	jgi|Lenti6_1|552293|estExt_Genewise1Plus.C_330049	Lentinus tigrinus ALCF2SS1-6 v1.0	CYP5035S9_Polyporus	100	590		MDDASRLLKPGQSSRRIAYAPMSLREVSPLTLPLALIAHQVFRRYETYRVAVHLSLLLAPPALVAAYVARSQPYSAFLTVFGNAFLSYLAVLAISVVVYRLSPFHPLADYPGPVWRRVSMIGPAAATVSGNRHRTFADMHKRYGDIVRTGPNELSIVDPTFVEPLLGAGGLPKGPNHIGGNMSEDTNLVGIVDIPYHLQRRRPWNRGLKQSALKEYEPLLAERAQLLVQRLGDQSGSADLGLWLKYFGYDFMCDMAFGGGSELLRNGDKNNVWAIIEEGMVVCTVLHTLPWLGIYLGKIPSVVKPMLLLQENGRQMAKARLERGSKTRDLYHYLASSSSCCNEDLPDKRLPAIRELADDGILTVVAGSDTASMTMTNVFYCLLTHPEAYAKLQAEIDKF…
193	jgi|Polar1|668252|estExt_Genemark1.C_12380002	Polyporus arcularius v1.0	CYP5035S9_Polyporus_arcularius	100	564		MSLREVSPLTLPLALIAHQVFRRHETYRVAVHLSLLLAPPALVAAYVARSQPYSAFLTAFVNALLSYLAALVTSVVVYRLSSFHPLASYPGPVWRRVSMIGPAAATVSGNRHRTFADMHKQYGDIVRTGPNELSIVDPTFVEPLLGTGGLPKGPNHIGGNMSEETNLVGIVDIPYHLQRRRPWNRGLKQSALKEYEPLLAERAQLLVQRLGDQSGSADLGLWLKYFGYDFMCDMAFGGGSELLRNGDKNNVWAIIEEGMVVCTVLHTLPWLGIYLGKIPSVVKPMLLLQENGRQMAKKRLERGSKTRDLYHYLCNEDLSDRSPPAIAELADDGILTVVAGSDTASMTMTNVFYCLLTHPEAYAKLQAEIDKFYPAGEPASETKHHRDMHYLHAVINEAL…
194	jgi|Armosto1|262563|mRNA_AROS_05965_AROS_05965	Armillaria ostoyae C18/9	CYP5035U4 Bjerkandera adusta	49.79	480		MTDHFLIPNMISLVSASFLGVVGLVELAVAQFIVINEQVNHLYFHRAEPTRPIATSLFLALEPSLLLYFSGRALSVISLLIVYTFFFVSLGLSICAYRLSPFHPLSRIPGPIAYKVTKLYGAWICWKGHQQLDWKDLHDEYGPIVRTGPNEVSIIDVQSINAVFGTGGLPKGTYYTCRHVSPPGSTSLLLLTGASHASRRRRWSKGLNIQALKDYEVHISERATQLTERIKDMNAEPLDLVPWLNYFTVDFMGDMAFGGGSELMATDGQGDGIFAMLDIYWRVISAVCHVPWAYQATVFMASLLSKGFSGMRPYAAQRATNRVQSGSKTKDLWYHLMDEEDIEKSKPPLNDVVADGLLAIVAGADTSSSAMSCMFWCLLSDRECLKRLQHEIDTVFPDG…
195	jgi|Clapy1|1913257|gm1.3000_g	Clavicorona pyxidata HHB10654 v1.0	CYP5035X1 Heterobasidion annosum	56.05	562		MAPSMFGSLSSGFAHFSTADASRLVLVTSLISYLFFKRYEPKELLPLITLLILLPTLLAVPLTVVLGSGILGLLVAFTAYGTAILSFTLIYRLSPFHPLAQYPGPIPARISKWWSAYICAQGQQHLYYKALHERYGDVVRVGPNELSIRDSAAVQPVLGPGGLSKGPFWDHRSKPPALIMERDAAAHLRKRKPWNRAFTSAALKDYEVIINKRSQELIDRLEGMILKQSSNGKDRKASVDMSMWLNYFSTDFMGDIAFGGAFQLMKDGGDAQGLWHIFESGLKATTILAHVSWCLVFLNRLPGWTSNIDRMRKFARDNVGKRLKLGSKRKDLFYHLGGEDGPESDRLSVPALASEGTLAIIAGSETTGTTLTALFYYLLTNPAAHQRLREEIDGELPKG…
196	jgi|Lacqui1|1804036|gm1.10497_g	Lactarius quietus S23C v1.0	CYP5035X1 Heterobasidion annosum	53.02	530		MSPLDTGIFVLFTSFASYQCFHHLEPRSKWPLTTLVFVVPLLLSIPISYHVPWPPVAVLLAFLIHGSAVISFAIMYRLSPFHPLAKYPGPTLAKISKLWVAHICTNGDLHRYLKNLHESYGDVVRVGPNELSIRDSSLIHPILGQGGLPKGPRSEGREGPPSLISQRDPVLHMEQRKPWSRAFSSVAMKEYEIIVAKRVRQLVGCLEDMIERSDEKANATIDMTLWLKYFSTDFMGDMAFGGGFELMKAGRDVDGFWTLLESSLGISSVMAHVPWIIPLLIAVVSRKKSPLFRTRQFCRERTLERLRMGANRKDLFYYLSGEELPESERPPQAQIVQNGQLAIIAGSDTTSSVLTAALYYLLRNPVAYGRLQAEVDEAFPSGEEPLDVTKLGQMEWLNG…
197	jgi|Scysp1_1|1357562|fgenesh1_kg.10_#_75_#_Locus16315v3rpkm2.64	Scytinostroma sp. KUC9335 v1.0	CYP5035X1 Heterobasidion annosum	48.52	573		MLAVSTSTLADAVAATSALTIAASFFAASFATYLYFKTYEPDHRNPLTLILLLLIWAAAYVCYRGDLHRWYRDLHEQYGDVVRVGPNELSIRDAKAVSTVLDSTGLPKGPFWDNRSNPVVLVGERDTHVHAHRRRTWARGLTSAATKEYAPLVEARARQLVERLEGVARASDGKRVNVASWLSFFATDFMGDMAFGGGFELMRDGGDTRGVWQSFENGLQAVTPFAHAPWSIPFLARMPGLTNPKQIATMREFGKKSTLERLKLGAKRRDLFYYLSGEDEPARPTLPTMIADGLLAIIAGSDTTSTVLTSVVYFLLKHPHAHARLRAEIAETFLPEEDPVDAARLSRMGWLNACINEAMRLLPPVPSGSQRTVPAGAGPKIVGDYVIPERTQVSVHTYS…
198	jgi|Phlcen1|8958|scaffold_2756.3	Phlebia centrifuga FBCC195	CYP5035Z1 Phlebia brevispora	61.51	530		TVHLIFKRYEPTNVIIIVSLLAVLPSTASILLLPHYDVLRAVGISFLLYHLTLASSIVAYRLSPIHPLARYPGPLICKVSKLWMVPIARRGKQHIYIQSLHRKYGDVVRIGPNEISIRDVTAIQPLMGTQGLPKGPNWTARTLYPPILPIIATRDPVEHAQRRRPWNRGFSTAALKEYQPIIAKRVAQLVESLASEQGVVNLVERISFFTYDFMGDMAFGGGTEMLKEGDKDGLWGLIHKGLDSCIIYDHLPWLPHFVKLLPGGAGDIRKMRGTFLKRTAARFNAGSKTKDLFYYLSNEDGGDAQSPSPALVISDGALAVVAGSDTTASVLSNIFWCLLSHPEVYKRLQQEVDQYYPQQEDALDTTHHTKMFYLEAVINEALRLYPAVPSGSQRAPIPG…
199	jgi|Clibor1|1197786|fgenesh1_kg.12_#_558_#_TRINITY_DN6225_c0_g4_i1	Climacocystis borealis CliBor001 v1.0	CYP5035Z1 Phlebia brevispora	56.25	544		MFEAVTSTVSDLLLRDALTVIAGCGLTVHLIFKRSEPTNLTILCVLILVIPSVLSCILIPYYSLIPAVSLSFLTYFTSLLTAITLYRLSPFHPLAHYPGPLLCKLSMFYMTWVCVGGKRHLYIQALHDRYGDIVRIGPNEVSIRDISAINPLMGTNGLPKGPNWMARVLHPDLPSIVMLRDPVIHARRRRPWNRAFSTAGLKGFEPIITKRVSQLVEHLSSQTGATDITRWVNYFTYDFMGDMAFGGGTELMRDGDKLGLWRRMEQGMRVGLMVENLPWLAHLVKRLPGTAEKLKKMRAAGLKRAADRLKTGSSTKDLFYYLNNDDGAEKTNPSSDIVASDGNLAVVAGSDTTASILCNIFYFLMRNEEVYKRLQQEVDKFYPSGEDSLDPKYYPEMPY…
200	jgi|Cytmel1|1284143|e_gw1.178.7.1	Cytidiella melzeri FP 102339 v1.0	CYP5035Z1 Phlebia brevispora	55.33	544		MALRDLAPSLALRDVLAVHAGTSLITHYIFKRWEPTNLKLIASLLLIPPVPLAFLLLPHATSLALALVASNCLFLGTLVASILAYRLSPFHPLASYPGPVMCRVSKLWMVWVTRGGSQHLWYQRLHQTYGDAIRVGPNELSFRDPSILTAFMGTTGLPKGPGRSAQGMYPPVRSLIMQRDPVEHLRRRKPWNRAFNMTALKEYQPRIAQRATQLVDRLAHQKGTVVDLALWISWFAFDFMGDLAFGGGGTMLQRGDGDALWRTLKDGLAVTTLFEQLPWLPYILKTIPPLQARASRMRALGINRAITRFEQGGQLKDVFYYLNNEDGAQKENPPKPVVISDGFLVLIAGSDTTATVLASLFWCLLTHPDVYKRLRDEVDTFYPPEEDSTSPRHHSQMVY…
201	jgi|Hydfim1|986302|fgenesh1_pm.21_#_30	Hydnopolyporus fimbriatus CBS384.51 v1.0	CYP5035Z1 Phlebia brevispora	53.64	550		MVLLQPLSELQLRDVIATHVAASLIVHYVFRRWEPSSPILVALLLLATPIPLVSLLLPHVAHWIYAITASYSLFLSTLVLSIISYRLSPFHPLARYPGPLMCRVSKWWMVWETRGGQQHHWYKRMHEQYGDAVRTGPNDISFVDASIIASLMGTTGLPKGPSRSAAGMFPAIKALIMFRDPVEHAHRRKPWNRAFNSAALKEYQPKVAHRASQLVEGLAKRNGVADLSLWVSWFAYDFMGDMASGGGTAMMQNGDGDDLWYLLRTGMVSSFLFEQMNWLPHILKYIPKFRDRVQRMRYMGINRAKARFERGAETKDLFYFLSNEDGSEKEKPPMPVVVSDGALALIAGSDTTMIVLSALFWNILYQPEVYKRLREEVDKFYPSGEDSTSTEHHPQMAYL…
202	jgi|Irplac1|1595468|gm1.9138_g	Irpex lacteus CCBAS Fr. 238 617/93 v1.0	CYP5035Z1 Phlebia brevispora	53.64	550		MGLYEVIPALNLRDVVIAHIASSLTIHYVFKRWEPSSAARIALLLVAPPLPLALLLAPHVERWFIAVAVTYSLFWCTLSLSVILYRLSPFHPLARYPGPLLCKVSKWWMIWETRGGTQHRWCQRLHRRYGDVVRTGPNELSFCDASIIPGIMGTAGFPKGPGRLAAAFNPSVHSLIMYRDPVEHARRRKPWNRAFNSAALKEYHPKIAHRAAQLVDSLASQKGIVDLATWISLFAYDFMGDMAFGGGSAMMENGDGDDLWHLLRSAFVSAFLFEQITWLPHIAKYIPALRDRVQRLRNLGIGRAKARYEAGAETKDLFYYLSNEDGAEKQSPPKEVVVSDGTLALVAGSDTTSIVLAAAFWCILTHPETYKRLREEVDKYYPPGEDSTSTEHHPRMVYL…
203	jgi|Cytmel1|1406248|fgenesh1_pm.68_#_6	Cytidiella melzeri FP 102339 v1.0	CYP5035Z1 Phlebia brevispora	53.28	548		MASSSGMGLRDLSPNLPLRDVLVAYIATSLATHYSFKRWEPSNIQLIASLLLIPPLPLTLLVLPHVPALSSALVASYHMFFAMLAASIIAYRLSPFHPLARYPGPLMCKVSKWWIVWETRGGVQHLWYQRLHQIYGDAVRVGPNELSLRDSSLLTAVMGTTGLPKGPSRQAQGMYPEVQSLIMYRDPAEHSRRRKPWNRAFNSTALKEYHPIISRRVSQLVERIASQDGAIDLSLWLSWFTYDFMSDLAFGGGSAMLQNGDGDDLWHILKSGLAATTVFEQVSWLPHILKILPALKTRAIRMRALGINRAQARLEAGSQTKDIFYYLSNEDGVEKQNPPKPVVISDGFLAVIAGSDSTATVLSAAFWGMLSRPDIYQRLRMEVDRFFPPEENSTINRGQ…
204	jgi|Irplac1|1595456|gm1.9126_g	Irpex lacteus CCBAS Fr. 238 617/93 v1.0	CYP5035Z1 Phlebia brevispora	52.73	550		MGLEVIPVLELRDVVAAHIASSLTIHYIFKRWQPSNAAIMALLLVAPPLPLAWLLSPHVGHWFLAVAAAYSLFLLALSISVVFYRLSPFHPLARYPGPLMCKVTKWWMLWETRGGRQHLWYQRLHRRYGDAVRTGPNDLSFCDPSMISKMMGTGGFPKAPGRSAAALNPPVNSLIMYRDPVEHARRRRPWNRAFNSAAVKEYHPRLAHRVAQLADCLANQNGVVDLSTWISWFTYDFMGDMAFGGGSAMMENGDGDDLWHFIHDGFAASFIFEQVTWLPHIAIHVPAARRAVKRLDNMGVVRAAARFEAGAQMKDLFYYLSNEDGAEKQSPPKEVVVSDGALAVLAGSDTTSNVLSAAFWCMLTRPEVYKKLREEVDKYYPPGEDATSAEHHPSMVYLE…
205	jgi|Panru1|1664624|fgenesh1_kg.84_#_44_#_Locus2489v1rpkm66.46	Panus rudis PR-1116 ss-1 v1.0	CYP5035Z1 Phlebia brevispora	51.92	547		MSSLSQLPLTRVDGLTLIGGSALIVYFIFKRVEPAVVSVWTGLLGLLPASLSYVYHLMVVPRATMLQSVAVTFALFYFTLLLAILFYRLSPFHPLSGYPGPRVCKASKIRFALKARTGHQHLYLQCLHDTYGDIVRIGPNEISIRDAAAIHPLMGTTGVPKGQNWDGRVLHNPVRSMIAIRDSAEHVQRRRPWSRAFSSSKMKEYEPIIARRTSEFVDAILEKKGTFDFAKMISYFTFDFMSDMAFGGGSDMMKNEDKEGLWKILDSGLERTIILDHLPWLAHLVKLIPGAAKDVKLYRALGVKKASERQQSGSKINDLFYYLSNDDKCEKVTPPHAVTVADGILAMVAGADTSSTALSNLIYCILRHPPTYQRLQEEIDEFYPAGESTFDTKYLKEMH…
206	jgi|Phlcen1|13562|scaffold_967.15	Phlebia centrifuga FBCC195	CYP5035AD1 Phlebia brevispora	60.53	451		MCKVSKIWLAYVASKGKQHLYIQDLHNRYGDAVRIGPNELSFNDANAVSAIMGSHGLPKGPNWGGRLFHNPIRSLIAIQDPREHLIRRKPWNRAFNTGSLKELQPLLAARVGQLVESVGKQEGVVDLSAWISFFTYDFMCDMAFGGGSEMMRDADPEGTWKKMEQGLSFALWLDHLPWLGYYAKVVQAAASDSFEFRTMAIKRIQERQRGGANRRDLMYFLTNEDIGGEQPVTRVLVADGILAIVAGSDTTSSVLSNAFFFLMTHPKVYEQLQAEVDRYYPPGENALDSQHHPKMSYLDAVINETMRMCPAVMSGSQRTTMAGTGGKAIGSHFLPEGTQARLHFYSVQRDPRNFSDPNSFWPERWLIAGGHMAFSEKLVHNPNAFVPFSHGPANCVGKS…
207	jgi|Phlcen1|13559|scaffold_967.12	Phlebia centrifuga FBCC195	CYP5035AD1 Phlebia brevispora	59.71	489		MDAFKAITMTFATYYAALCSSVTLYRLSPFHPLARYPGPIMCKASTIWVAYVASKGKQHLYIQDLHRRYGDAVRIGPNEISFRNTDVINPLMGSRGLPKGPNWDGRLFQNPMHAMISIQDPQEHFIRRKPWSRAFNTGSLKELQPLLAARVEQLVEAAITQKGVVDLSKWINFFTFDFMCDMAFGGGSEMIRDKDPENLLKKLEKKLIVDLWLDHLPWLGPYARAALTILKVDSEFRDMGVRRIEERRRAGSNRKDLMYFLTNEDNRAERPLSPLKVLEDGLTAIIAGTDTTSSTLCNVFFFLITYPKVHEQLQAEVDCYYPPGEDALDPQHHPKMVYLEAVINETLRIYPVVPSGSQRTTMTGTALGSYFLPEGNQARLHFYSVHRDPRNFSNPDSFW…
208	jgi|Xerba1|1485051|gm1.5292_g	Xerocomus badius 84.06 v1.0	CYP5035AF1_Hydnomerulius_pinastri_v2.0_(41487)Hydpi2	79.29	589		MPIIRQTAMYPLFTKDASVLIVAAGIACHIVFNRFEPVNPLSHVALLIAIPAVLTRVLLFSFPSVIRVVACTYLLYYSTILVSVLAYRLSPFHPLAKYPGPIPCRISKFWMAWVSSSGKQHKYYYELHQKYGDVVRIGPNELSFRNVEAISPLMGYFGLPKGPHWDGRMAEQTNIRALISLRDPAEHARRRRPWTRGFSSAALKGYEEILGKRVHEFVTALEHQQQPVNLAEWISHFTFDFMSDMAFGGGSDMLRDGDKDNTWHLLESGLPLALILTHLPWIGKYYVRLPGIGADLKKFRSFCQERASLRRSQDSQSKDLFHHLIDEGGFERSPPTFAEVASDGVLAIVAGSDTTATTLSSLFWALLTHPTAYRRLQAEVDRYYPPGEDALSTAHHPHM…
209	jgi|Boled1|909694|estExt_Genewise1Plus.C_4_t20194	Boletus edulis BED1 v4.0	CYP5035AF1_Hydnomerulius_pinastri_v2.0_(41487)Hydpi2	77.97	581		MYPLSTKDASVLTVAAGIACHLVFNRYEPVNPLSHIALLVLVPATLTGVFLSSFPSIIRIAACTFFLYYSTILVSVLAYRLSPFHPLAKYPGPIPCRISKFWMAWVSSAGKQHKYYYELHKKFGDVVRIGPNELSFRNVEAISPLMGYFGLPKGPHWDGRMAEQTKIRAMIALRDPAEHARRRKPWARGFSSAALKGYEEILAKRVHQFATALEQQQQSVNLAEWISHFTFDFMSDMAFGGGSNMLRDGDKDNTWHLLESGLPLALILTHVPWLGKYYVRVPGIGSDLKKFRSFCQERASLRRTQGSQSKDLFHYLIDEAGVERSPPTFAEVASDGVLTIVAGSDTTATTLSSLFWALLSHPTAYRRLQAEVDRYYPPGEDASSTTHHPQMQYLNAVIN…
210	jgi|Leumo1|1005994|e_gw1.00033.92.1	Leucogyrophana mollusca KUC20120723A-06 v1.0	CYP5035AF1_Hydnomerulius_pinastri_v2.0_(41487)Hydpi2	71.6	581		MHSISSQEGFLAVMAAALGCHLIFNRYEPAHPLSHLVLLVVIPGFLTPLLVSSCSTMIRAILATFLLYFSTLLMSILLYRLSPFHPLAKYPGPILCRVSKFWMAWVSSDGKQHQYYCKLHKQYGDAVRIGPNEISLRTVEAVQPLMGATGLPKGPHWDGRMAEQASIRALIGVRDPVEHMRRRKPWNRAFNSTALKGYEGILSKRAQQFVSALEQQTRPINLAQWMNHFTFDFMSDMAFGGGSEMLRDGDIDNTWHLLESGLPTALVLTHVPWLGTYYAKLPGVGQSLKKFRSYCQERASLRRSQGSQAKDLFHYLIDESGVERCPPTFAEVASDGVLAIVAGSDTTSTTLSSLFWFLLSNPSAYHRLQAEVDKYFPPGENALDTTHHQQMSYLNAVIN…
211	jgi|Conol1|919316|fgenesh1_pm.38_#_30	Coniophora olivacea MUCL 20566 v1.0	CYP5035AF1_Hydnomerulius_pinastri_v2.0_(41487)Hydpi2	59.72	581		MALFALKDCCLTTVAAGSCCYLLFKRWEPTSPRLHFVLLLLVPCLLTVALLSRFSSFLRAALFIHIVYLSTVLASVVLYRLSLYHPLASYPGPTMCKLTKFWMAWMSSDGKQHLYIQSLHNEYGDIVRIGPNEVSIRDVNAINPLLGSTGCPKGPHWDGRMAEQKDTRALIGIRDSAEHIRRRRPWKRAFDTSALADYEIILERRLRQLLSSFEHRKQPVDIAERVSCFTFDFMSDMAFGGGSEMIRDGDVDSTWKLFDSGLPLALVLSHAPWLGQYYMMLPRVGHALKKFRTFCQDRAKLRQKEGSQVKDLFHYLIDEAGVENTPPTFAEVMADGVLAIVAGADTTATVLSSLFWALSTNPIAYRQLQAEVDRWFPAGSDAWDVGRHAEMPYLNAVIN…
212	jgi|Pyccin1|1039701|fgenesh1_pm.7_#_185	Pycnoporus cinnabarinus CIRM-BRFM 50 v1.0	CYP5035AF2_Paxillus_involutus_ATCC_200175_v1.0	100	579		MYPLSLQDGSILIVTAGFACHVVFSRYEPVNPLSHMALLVFVPGILTTAVSSSLSSTIRVLAFTYLLYYTTILTSILAYRLSPFHPLAKYPGPIPCRISKFWMAWISLDGKQHKYYYSLHQKYGDVVRIGPNELSFCDVNAISPLLGYPGLPKGPHWDGRMAEQTTIRALISVRDPAEHARRRKPWTRAFSSAALKGYEEILGKRVQEFVTALEQQEQPINLTEWISHFAFDFMSDMAFGGGSDMLRDGDKDDTWHLLESGLPLALVLSHVPWLGQYYIKLPGLGADLKKFRSFCQERALLRHRQGSHSKDLFHHLIDEAGIERSPPTFAEVASDGVLAIVAGSDTTATILSSLFWALLDNPTAYRRLQEEIDRYYPPGENALSTAHHQQMNYLNAVIN…
213	jgi|Paxam1|966266|fgenesh1_kg.28_#_55_#_Locus9771v1rpkm13.15	Paxillus ammoniavirescens Pou09.2 v1.0	CYP5035AF2_Paxillus_involutus_ATCC_200175_v1.0	95.86	580		MYPLSLQDGSILIVTAGFGCHVVFSRYEPVNPLSHMALLVFVPGILTTAVSFNFSSTIRVLAFTYLLYYTTILTSILAYRLSPFHPLAKYPGPIPCRISKFWMAWMSLDGKQHKYYYNLHQKYGDVVRIGPNELSFCDVNAISPLLGYPGLPKGPHWDGRMAEQTTIRALISVRDPAEHARRRKPWTRAFSSAALKGYEEILGKRVHEFVTALEQQEQPINLTEWISHFAFDFMSDMAFGGGSDMLRDGDKDDTWHLLESGLPLALILSHVPWLGQYYIKLPGIGADLKRFRSFCQERALLRHRQGSQSKDLFHHLIDEAGIERSPPTFAEVASDGVLAIVAGSDTTATILSSLFWALMDNPTAYRRLQAEIDRYYPPGEDALSTAHHQQMNYLNAVIN…
214	jgi|Gyrli1|796093|fgenesh1_pm.14_#_124	Gyrodon lividus BX v1.0	CYP5035AF2_Paxillus_involutus_ATCC_200175_v1.0	86.2	558		MCPLSLQDASILIITAGLACHVVFNRYEPVNPLSHVALLVFVPGILTTLLLSNLSSTVRTLACTCLLYYSTILTSILVYRLSPFHPLAKYPGPIPCRISKFWMAWMSSDGKQHKYYYNLHQKYGDVVRIGPNELSFRDVNAISPLLGYPGLPKGPHWDGRMAEQTTIRALISVRDPAEHARRRKPWTRAFSSAALKGYEEILGKRVHEFVTALEKQEQFDFMSDMAFGGGSEMLRDGDKDNTWHLLESGLPLALVLSHVPWLGQYYIKLPGIGADLKKFRLFCQERALFRRSQGSQSKDLFHHLIDEAGFERSPPTFGEVASDGVLAIVAGSDTTATTLSSLFWALLDNPTAYRRLQEEIDHYYPPGEDALSTAHHQQMNYLSAVINETLRLFPPVLSG…
215	jgi|Fibsp1|889927|fgenesh1_pg.56_#_70	Fibulorhizoctonia sp. CBS 109695 v1.0	CYP5035AF2_Paxillus_involutus_ATCC_200175_v1.0	55.32	555		MDSSPLSYQDAVLVTIGSGLVCHAVFKRYEPTAPSTHLGLLVAVPAILAWLFIPHHSNIVSAFASSIGIYVASLVTSIVAYRLGPLHPLAKYPGPMLCKLSKMWMSYMCTTGRQHIYYHSLHDKYGDIVRIGPNELSVRDAAAVNPMMGSQGLPKGPVWSGRDPENKTKALIEISGPEHTRRRRAWNRAFNSEALKGYEEIIEKRATQLMQTLGNQVGSTDLAMWISYFTFDFMSDMAFGGGSEMLREGDKDGIWRALDGSSMLTTAMGHSPWFGQYYKYVPLGTEKTKFREFAINRAQIRMKQGSMTKDVFHHFLNENGTDAHPPSLIEVISDSALLIVAGSDTTSTVMSSLFWFLMCNPTVYNRLQNEIDSAFPPGENALDPSKHVHMNYLNAVINE…
216	jgi|Fibsp1|743454|e_gw1.82.162.1	Fibulorhizoctonia sp. CBS 109695 v1.0	CYP5035AF2_Paxillus_involutus_ATCC_200175_v1.0	54.95	555		MDCSPLSYQDAVLVTIGSGLVCHAVFKRYEPTAPSTHLGLLVAVPAILAWLFIPHHSNIVSAFASSIGIYVASLVTSIVAYRLGPLHPLAKYPGPMLCKLSKMWMSYMCTTGRQHIYYHSLHDKYGDIVRIGPNELSVRDAAAVNPMMGSQGLPKGPVWSGRDPENKTKALIEISGPEHTRRRRAWNRAFNSEALKGYEEIIEKRATQLMQTLGNQVGSTDLAMWISYFTFDFMSDMAFGGGSEMLREGDKDGIWRALDGSSMLTTAMGHSPWFGQYYKYVPLGTEKTKFREFAINRAQIRMKQGSMTKDVFHHFLNENGTDAHPPSLIEVISDSALLIVAGSDTTSTVMSSLFWFLMCNPTVYNRLQNEIDSAFPPGENALDPSKHVHMNYLNAVINE…
217	jgi|Fibsp1|923026|estExt_fgenesh1_pm.C_3120003	Fibulorhizoctonia sp. CBS 109695 v1.0	CYP5035AF2_Paxillus_involutus_ATCC_200175_v1.0	54.95	555		MSSSPLSYQDAVLVTIGSGLVCHAVFKRYEPTAPSSHLGLLVAVPAILTWLFIPHRSNIASAFASSIVIYVATLVTSIVVYRLGPLHPLAKYPGPMLCKLSKLWMSYVCTTGRQHIYYQSLHDKYGDIVRIGPNELSVRDAAAVNPMMGSQGLPKGPGGSGRDPESQAKALIDISGPEHTRRRRVWNRAFNSEALKGYEEIIEKRATQLMQTLGNQVGSTDLAMWMSYFTFDFMSDMAFGGGSEMLREGDKDGIWRALDGSSMLTTAMGHSPWFGQYYKYVPLGAEKTKFREFAINRAHIRMKQGSMTKDVFYHFLNENGTDAHPPSLVEVVSDSALVIVAGSDTTSTLMSSLFWFLMCNPTVYNRLQNEIDSAFPPGENALDPSKHVHMNYLNAVINE…
218	jgi|Fibsp1|779072|estExt_Genewise1.C_220025	Fibulorhizoctonia sp. CBS 109695 v1.0	CYP5035AF2_Paxillus_involutus_ATCC_200175_v1.0	54.61	542		MSSSLLSYQDTVFVTIGSGLVRCCHNFACHNLPSISKACHLVFKRYEPSAPSTHLGLLVAVPAMLTWLFVPHCSNTVFAFGSSFVIYVASVVASIIVYRLGPFHPLAKYPGPIMCKLSKLWMSYVCTSGRQHIYYHSLHDKYGDIVRIGPNELSIRDAAAVNPMMGSQGLPKGPMWDGRVAGNKTPAKPLIQISGPDHTRRRRPWNRAFNSEALKGYEEIIEKRANQLIQTLGDQVGPTNLSKWISYFTFDFMSDMAFGGGSEMLREGDKDGIWRALDGATMIGTALGHSPWLGQYFKYIPVGSERRKFRNFAISRAQIRVKEGSMTKDVFHHFLNESGTDDHPSSVAEAMSDSALVIIAGSDTTSTVLSSLFWFIMCNPGVYRRLQDEIDNVFPPGEN…
219	jgi|Fibsp1|1051510|estExt_Genemark1.C_2070036	Fibulorhizoctonia sp. CBS 109695 v1.0	CYP5035AF2_Paxillus_involutus_ATCC_200175_v1.0	54.48	558		MSSSPLSYQDTVFVTIGSGLACHLVFKRYEPSAPSTHLGLLVAVPAILTSLFVPHCSNTVFAFGSSFIIYVASLVASIIVYRLGPFHPLAKYPGPIMCKLSKLWMTYICTSGRQHIYYRSLHDKYGDIVRIGPNELSVRDAAAVNPMMGSQGLPKGPVWDGRFAGSKTQAKPLIQISGPDHTRRRRPWNRAFNSEALKGYEEIIEKRANQLISTLGDQVGPTNLSKWISYFTFDFMSDMAFGGGSEMLCEGDKDGIWRALDGSTMIGTVLGHSPWLGQYFKYIPVGSERRKFRDFAISRAQIRVKEGSMTKDVFHHFLNESGTDDHPSSVAESMSDSALVIIAGSDTTSTVLSSLFWFIMCNPDIYRRLQDEIDKVFPPGENALNPSKHIHMNYLNAII…
220	jgi|Thega1|3184669|gm1.2733_g	Thelephora ganbajun P2 v1.0	CYP5035AF2_Paxillus_involutus_ATCC_200175_v1.0	48.63	547		MFAAMTNFTGLVVLFLGKLYGKVQGHEPLSTVILALLVHRFFQKYEPQSPGICAFLPLILPAMVSGAFMQGASSILGSLSRVYAIFYTSLILSVVLYRLSPLHPLARYPGPVLARISKLWFAHLNWQGKQHVHYRNLHKKYGDVVRVGPNEIMLSDISVIEPLLGPGGWGKANHWHARALHAPVVPLSAVNDHVEHARRRRTWMRGFSPAALKDYEEIVNKRVVQLTEALSARKSVDLARLFGDFTHDVMNDMAFGGGVEMLRDGDLTGHWPLIESGMKAFALIGHLPWLARFMMLVPGSKNDLDNMRKACFERAILRKKKGTKQKDLFYYLSDELGAEKEEIPFEIVVNDGDLVVVAGSDTAKTVLSSLFFYLLSNPEKIAKLREEIDRFYPPGELLS…
221	jgi|Paxru2|31013|Paxru1.fgenesh1_pm.62_#_8	Paxillus rubicundulus Ve08.2h10 v2.0	CYP5035AF3_Paxillus_rubicundulus_Ve08.2h10_v2.0	100	580		MYPFSLQDGSILIVTAGFACHVVFGRYEPVKPLSHMTLLVFVPGILTTTVSSSFSSTVRALAFTYLLYYTTILTSILAYRLSPFHPLAEYPGPIPCRISKFWMAWISLDGKQHKYYSKLHQKYGDIVRVGPNELSFCDVNAISPLLGYPGLPKGPHWDGRMAEQTTIRALISVRDPAEHARRRKPWTRAFSSAALKGYEEILGKRAYEFVTALEQQKQPINLTQWISHFTFDFMSDMAFGGGSDMLRDGDKDDTWHLLESGLPLALILSHVPWLGQYYIKLPGIGADLKKFRSFCQERALRRHHQGSQSKDLFHHLIDEAGIERCPPTFAEVASDGVLAIVAGSDTTATTLSSLFWALLDNPTAYRRLQEEIDRYYPPGEDAVSTAHHQQMNYLNAVIN…
222	jgi|Suilu3|24266|Suilu1.fgenesh1_pm.129_#_13	Suillus luteus UH-Slu-Lm8-n1 v3	CYP5035AF4_Suillus_luteus_UH-Slu-Lm8-n1_v2.0_(24266)Suilu1	100	559		MSSLSLQGGFLLVVAAALLCHYVFKRHEPTNPLSHLGLLVVVPAILTTLFLPNASTFTRAFACVYLLYYSTILLSVITYRLSPWHPLARYPGPILCRVSKFWLAWVSRDGKQHIYYSRLHQTYGDVVRIGPNELSIRDVNAVVPLMGNNGFPKGPHWDGRMAEQSATRTVIAVRDSVEHARRRKPWHRAFSVAALKGYDEILSKRVQQFVTVLEQQTQPFNLAERISHFTFDFMSDMAFGGGSEMLRDGDKDNTWHLLESGLPTALVLSHVPWLGKYYAKLPGIGEGLKKFRTFCQSRAMLRRSTGSLSKDLFHYLIDEAGLERHSSPPTFAEVASDGVLAIVAGSDTTATTLSSLFLSLLRHPQAYYRLQAEVDRFFPPGEDVYSTVHHPHMSYLNAV…
223	jgi|Cersu1|119768|estExt_fgenesh1_kg.C_290013	Ceriporiopsis (Gelatoporia) subvermispora B	CYP5035AF4_Suillus_luteus_UH-Slu-Lm8-n1_v2.0_(24266)Suilu1	96.96	559		MSALSLQGGFLLVVAAALLCHFVFKRHEPTNPLSHLGLLVVAPAILTTLYLPNASTFTRAFACVYLLYYSTILLSVITYRLSPWHPLSRYPGPILCRVSKFWLAWVSRDGKQHIYYSRLHQTYGDVVRIGPNELSIRDVNAVVPLMGSNGFPKGPHWDGRMAEQSATRTVIAVRDSVEHARRRRPWHRAFSVAALKGYDEILAKRVQQFVTVLEQQTQPFNLAERISHFTFDFMSDMAFGGGSEMLRDGDKDNTWHLLESGLPTALVLSHVPWLGKYYAKLPGIGEGLKKFRTFCQSRAMLRRSTGSLSKDLFHYLIDEAGLERHSSPPTFAEVASDGVLAIVAGSDTTATTLSSLFLSLLRNPQAYYRLQAEVDRFFPPGEDVFSTVHHPHMSYLNAV…
224	jgi|Suitom1|746520|fgenesh1_pm.11_#_71	Suillus tomentosus FC115 v1.0	CYP5035AF4_Suillus_luteus_UH-Slu-Lm8-n1_v2.0_(24266)Suilu1	91.67	552		MPPSLFRCGFLVVVAAGLLCHFVFKRHEPTSPLSHLGLLIVVPAILSTLFLPNSSTFTRAFGFVYLLYYSTVLVSVVVYRLSPWHPLARYPGPIPCRISKFWMVWVSRDGKQHIYYSKLHQTYGDVVRIGPNELSIRDVNAVVPLMGSNGFPKGPHWDGRMAEQSATRTVISVRDPVEHARRRKPWHRAFSVAALKGYDEILGKRVQQFVTVLEQQTQPFNLAELISHFTFDFMSDMAFGGGSEMLRDGDKDNTWHLLESGLPTALVLSHVPWLGKYYANLPGIGEGLKKFRTFCQARAMLRRSAGSLSKDLFHYLIDEAGLERHTSPPTFAEVASDGVLAIVAGSDTTATTLSSLFLSLLRNPQTYYRLQAEVDKFFPPGEDMLSTVHHPHMSYLNAV…
225	jgi|Suigr1|580326|CE580325_2365	Suillus granulatus EM37 v1.0	CYP5035AF4_Suillus_luteus_UH-Slu-Lm8-n1_v2.0_(24266)Suilu1	91.07	560		MPTYSIDANMSSPSLQGGFLVVVAAGLLCHFIFKRHEPTSPLSHLGLLVLLPAILTTLFLHSASTFTRAVGCVYLLYYSTILVSVIVYRLSPWHPLARYPGPIPCRISKFWMAWVSRDGKQHIFYSRLHQTYGDVVRIGPNELSIRNVNAVVPLMGINGLPKGPHWDGRMAEQSTTRTVISVRDPVEHARRRKPWHRAFSVSALKGYDEILGKRVQQFVTTLEQQTQPFNLAERISHFTFDFMSDMAFGGGSEMLRDGDKDNTWHLLESGLPTALVLSHVPWLGKYYAKLPGIGEGLKKFRTFCQERAVLRRSTGSLSKDLFHYLIDEAGLERHTSPPTFAEVASDGVLAIVAGSDTTATTLSSLFLSLLRNPQTYYRLQAEVDSFFPPGEDLFSTVHH…
226	jgi|Suidec1|1093418|fgenesh1_kg.15_#_127_#_Locus9003v1rpkm11.04	Suillus decipiens EM49 v1.0	CYP5035AF4_Suillus_luteus_UH-Slu-Lm8-n1_v2.0_(24266)Suilu1	90.36	560		MSSLSLQGGFPLVVAAGLLCHYVFKRHEPTSPLSHLALLVVVPAILTTLFLPNSSTFTRTFCYVYLLYYSTVLVSVTLYRLSPWHPLARYPGPIPCRISKFWMVWVSRDGKQHIYYSKLHQKYGDVVRIGPNELSIRDVDAVVPLMGSNGMPKGPHWDGRMAEQSATRTVISVRDPVEHARRRKPWHRAFSVAALKGYNEILGKRVQQFVMILEQQTEPFNLAERISHFTFDFMSDMAFGGGSEMLRDGDKDNTWHLLESGLPTALILSHVPWLGKYYATLPGIGEGLKKFRTFCQERALLRRSAGSLSKDLFHYLIDEAGLERHTSPPTFAEVASDGVLAIVAGSDTTATTLSSLFLSLLRNPQTYYRLQAEVDSFFPPGEDVLSTAHHPHMSYLNAV…
227	jgi|Denbi1|815498|fgenesh1_pm.4_#_20	Dendrothele bispora CBS 962.96 v1.0	CYP5035AF4_Suillus_luteus_UH-Slu-Lm8-n1_v2.0_(24266)Suilu1	89.54	564		MSSPSLQGGFLVVVAAGLLCHFIFKRHEPTSPLSHLGLLVLLPAILTTLFLHSASTFTRAFGCVYLLYYSTILVSVIVYRLSPWHPLARYPGPIPCRISKFWMAWASRDGKQHIYYSRLHQTYGDVVRIGPNELSIRDVNAVVPLMGNNGMPKGPHWDGRMAEQSATRTVISVRNPVEHARRRKPWHRAFSVGALKGYEEILVKRVQQFVSVLEQQTQPFNLAERINHFTFDFMSDMAFGGGSEMLRDGDKDNTWHLLESGLPTALILSHVPWLGKYYAKLPRIGEGLKKFRTFCQERATLRQSTGSLSKDLFHYLIDEAGLERHTSPPTFAEVASDGVLAIVAGSDTTATTLSSLFLSLLRNPQTYYRLQAEVDSFFPPGEDPLSTVHHPHMSYLNAL…
228	jgi|Suipic1|1478630|gm1.2487_g	Suillus pictus EM44 v1.0	CYP5035AF4_Suillus_luteus_UH-Slu-Lm8-n1_v2.0_(24266)Suilu1	87.99	566		MSSLSFQGGFPLVLAAGLLCHYVFKRHEPTSPRSHLALLVVVPAILTTLFLPNSSSFTRTFSYVYLLYYSTVLVSVTLYRLSPWHPLARYPGPIPCRISKFWMVWVSRDGKQHIYYSRLHQTYGDVVRIGPNELSIRDVNAVVPLMGNNGMPKGPHWDGRMAEQSAIRTVIAVRDPVEHARRRKPWHRAFSVAALKGYNEILGKRVQQFVMILEQQSQPFNLAERINHFTFDFMSDMAFGGGSEMLRDGDKDNTWHLLEGGLPTALILSHVPWLGKYYATLPGIGEGLKKFRTFCQERALLRRSAGSLSKDLFHYLIDEAGLERHTCPPTFAEVASDGVLAIVAGSDTTATTLSSLFLSLLRNPQTYYRLQAEVDSFFPPGEDVLSTAHHSHMSYLNAL…
229	jgi|Hexnit1|1268939|gm1.4816_g	Hexagonia nitida CIRM-BRFM 1802 v1.0	CYP5035AF4_Suillus_luteus_UH-Slu-Lm8-n1_v2.0_(24266)Suilu1	78.55	564		MSALSMQDTLPAIVAAGLVCHFVFNRYEPDSPLSHVGLLVIVPSILTTLLLPSASTFMRAFGCAYLLYYSTIVLSVVVYRLSPWHPLARYPGPVPCRISKFWMAWVSRDGKQHCYYARLHQTYGDVVRIGPNELSMRDVNAVSPLLGANGLPKGPHWDGRMAEQSTIRTLISVRDAAEHSRRRKPWNRAFSSAALKGYEEILGKRVQQFVAMLEQRTEPVDLAELISHFTFDFMSDMAFGGGSEMLRDGDKDNTWHLLESGLPIALVLSHVPWLGKYYVKLPGIGEDLKKFRMFCQQRATLRRSQGSQSKDLFHYLIDEAGLERHSSPPTFAEVASDGVLAIVAGSDTTATTLSCLFWFLLSNPQTYRRLQAEVDRFFPPGEDLLSTVHHPHMSYLDAV…
230	jgi|Rhisa1|731579|e_gw1.86.88.1	Rhizopogon salebrosus TDB-379 v1.0	CYP5035AF4_Suillus_luteus_UH-Slu-Lm8-n1_v2.0_(24266)Suilu1	78.05	565		MSALSLQDSLPAVVAAGLVCHYVFKRYEPDSPLSHVGLLVVAPGILATLLLPSASTFTRAFGCAYLLYYSTIVLSVVVYRLSPWHPLARYPGPIPCRISKFWMAWVSRDGNQHRYYATLHQRYGDVVRIGPNELSIRDVNAVGPLMGINGLPKGPHWDGRMAEQTTIRALISVRDTAEHTRRRKPWNRAFSTAALKGYEEILGRRVQQFVTMLEQRTGPVDLAEFISYFAFDFMSDMAFGGGSEMLRDGDKDNTWHLLESGLPTALVLSHVPWLGKYYVKLPGIGGDLKKFRMFCQERATLRRSQGSQSKDLFHYLIDEAGLERHSSPPTFAEVASDGVLAIVAGSDTTATTLSCLFWFLLSNPQAYLRLQAEVDDFFPPGEDILSTAHHPEMSYLNAV…
231	jgi|Rhivi1|681821|e_gw1.22.70.1	Rhizopogon vinicolor AM-OR11-026 v1.0	CYP5035AF4_Suillus_luteus_UH-Slu-Lm8-n1_v2.0_(24266)Suilu1	77.27	572		MSALSMQDTLPAIVAAGLVCHFVFNRYEPDSPLSHVGLLVIVPSILTTLLLPSASTFMRAFGCAYLLYYSTIVLSVVVYRLSPWHPLARYPGPVPCRISKFWMAWVSRDGKQHCYYARLHQTYGDVVRIGPNELSMRDVNAVSPLLGANGLPKGPHWDGRMAEQSTIRTLISVRDTAEHSRRRKPWNRAFSSAALKGYEEILGKRVQQFVAMLEQRTEPVDLAELISHFTFDFMSDMAFGGGSEMLRDGDKDNTWHLLESGLPIALVLSHVPWLGKYYVKLPGIGEDLKKFRMFCQQRATLRRSQGSQSKDLFHYLIDEAGLERHSSPPTFAEVASDGVLAIVAGSDTTATTLSCLFWFLLSNPQTYRRLQAEVDMFFPPGEDLLSTVHHPHMSYLDAV…
232	jgi|Pisti1|991388|fgenesh1_kg.1_#_205_#_Locus3709v1rpkm55.36	Pisolithus tinctorius Marx 270 v1.0	CYP5035AF5_Pisolithus_tinctorius_Marx_270_v1.0	100	594		MATSLPDGILAILAAALACHLIFNRYEPVDPLSHLALLGVPPLALTSLLRTAFPSTFHTILVAFTLYYSFLVLSVVAYRLSPLHPLSGYPGPIPCRISKFWMAWISSDGKQHEYYTRLHQKYGDVVRIGPNELSIRDVDAIDPLMGVNGLPKGPHWDGRMAEQTSVRALISIRDTHEHMRRRKPWNRAFRVATMKGYAEILANRVHDFVSQLERQSGPGHINLSEWISRFTFDFMSDMAFGGGSEMLRDGDKDNTWHLLESGLPLALVLSHVPWLGKYYTSLPSIGEDLKKFRSYCQARALRRHAQGSQTKDLFHYLIDEEGIERDPPTFAEVASDGVLAIVAGSDTTATTLSCLFHSLMANRTAYRRLRDEVDRFYPPGEDASAATHHGKMKYLTAVI…
233	jgi|Pismi1|551133|CE426681_14791	Pisolithus microcarpus 441 v1.0	CYP5035AF6_Pisolithus_microcarpus_441_v1.0_(551133)Pismi1	100	589		MATSLPDAILAILAAALACHLIFNRYEPVNPRSHSALLLMPPLALSLLLRPAFSSTSHPFLAVFTLYYSFLLLSVVAYRLSPLHPLARYPGPIPCRISKFWMAWISSDGKQHEYYTRLHQKYGDVVRIGPNELSMRDVNAIDPLMGTNGLPKGPHWDGRMAEQTTVRALISIRDPHEHMRRRKPWNRAFRAANMKDYEEILANRVHEFISQLERQSGPGHINLTEWISRFTFDFMSDMAFGGGSEMLRDGDKDNTWHLLESGLPLALVLSHVPWLGKYYTSLPGIGEDLKKFRSYCQARALRRHAQGSRTKDLFHYLIGEEGVEGDPPTFAEVASDGVLAIVAGSDTTATTLVCLFYSLMENRTAFRRLRDEVDKYYPPGEDASATTHHAKMKYLRAVV…
234	jgi|Sclci1|1219887|fgenesh1_kg.105_#_5_#_Locus4318v1rpkm35.56	Scleroderma citrinum Foug A v1.0	CYP5035AF7_Scleroderma_citrinum_Foug_A_v1.0_(1219887)Sclci1	100	585		MPSLADALCAVLAAALASHLVFNRCEPVHPLAHCALLLFPPAVLTVLVCTAFASISHALLAVFGLYYTLTLLSVVVYRLSPFHPLFGYPGPIPCRISKFWMAWVSSDGKQHEYYSRLHHKYGDVVRIGPNELSIRDVDAIDPLMGSNGLPKGPHWDGRMAEQTTVRALISIRDPAEHMRRRKPWGRAFSVCAMKGYEPILGARVREFVSKLETRSSTDPINFTEWISRFTFDFMSDMAFGGGSDMLRDGDKDNTWHLLESGLPTALVLSHVPWLGKYYTMLPGIGEDLKKFRLFCQERALHRRQQGSHTKDLFHYLIDEAGVERHPPTFNEVASDGVLAIVAGSDTTATTLACLFYSLMANKVAYRRLQAEVDKYYPPGEDASATTYHGNMKYLTAVIN…
235	jgi|Plicr1|432908|CE251633_8389	Plicaturopsis crispa v1.0	CYP5035AG1_Plicaturopsis_crispa_v1.0_(432908)Plicr1	100	571		MSPVSDSATFMIPSLSLGLSRQDAVIFAAGAGLACHFAFKSMEPRRPLAHAVLLLVAPFVLSLILEESFEHRGQAFVLTFGIYLASLVTSLVVYRLSPFHPLARYPGPILCKLSKLWLAYKCLSGKQHIYYEELHNKYGPVVRTGPNELSFCDASVIAPLMGPNGLPKGPIWEGRRLSKQKTKTLIALTDAKDHARRRKPWLRGLNSTALKDYEIIIERRTSQLVSALAAQKGAVDMTQWISFFAYDFMSDMAFGGGSEMMSSGDTGGLWHMLENGLADVLPLGHVPWVTTYYRMLPGLGKNRKRFQAFAVARAQIRKAEGSMQKDLFHYLFNEDGAEATPPPMHEGVSDGALAIVAGSDTTATAIATVIWYLLQNRAAYTRLQAEIDANFPPGEEPTN…
236	jgi|Anobom1|1218668|e_gw1.230.7.1	Anomoporia bombycina ATCC 64506 v1.0	CYP5035AG1_Plicaturopsis_crispa_v1.0_(432908)Plicr1	62.39	561		MDSILSVPFSLCLHDSLLAIAGAGLACHFVFNRFEPRHPLIHVALLLFVPGPFALLLQSHFESVVTALAISFTIYLSALIISLILYRLSPFHPLARYPGPILCKLSKLWMAWICSGGKQHIYYKKLHDRYGNIVRIGPNEVSICDASVIAPLMGSNGLPKGPIWEGRLAEKRDRSLIAMRDPIEHARRRKPWNRAFNTTSLKDYEVIIIRRTSQLVSSLSKQVGAVDMTQWISFFAYDFMSDMAFGGGSEMMRNGDTDGLWQMIESGQTMALILGHIPWMGQYYIRVPGIGAELKKFRSFARTRAMIRQTQGSMQKDLFHHLMDEGGFQQHPPNMSQVISDGGLAIIAGSDTTATALCYLIWNLLRTPVAYSLLQKEVDKFFPPGEEPFDTTQQAAMVY…
237	jgi|Gyman1|804697|e_gw1.2.217.1	Gymnopus androsaceus JB14 v1.0	CYP5035AG2_Hebeloma_cylindrosporum_h7_v2.0_(11406)Hebcy2	47.39	536		MDCNKYSLDQCAYAIFKTHEPRSPTSLVILLVLVPATTLPFLFQSPAGVVARAGVSFGVYYSALSACTVLYRLSPWHPLASYPGPLACKLSKLYMAYISQGEKQHLYLYDLHKLYGDIIRTGPNEVSLRSTDAIIPLLGPFGLPKGSFWDGRFPANRARPLISVRDSKEHAIRRRPWNRAFNSTAIRNYEPLIFERTSQLVDVLAKQTGTVDLLKWIHYFSYDIMNDFVFGGGTQMMRDGDVDNIWPQIESSQKVALFLGHVPWLGQLIFRVPNLAKARKSLMAYATKLAAARSARRSTHKDLYYYLFDEAETALRPLSKEEAFSDSLLAIGAGADTTAGTVSNIFYFLLTNPSAYARLQDEIDRLSDSTLTYDTQAGMPYLNAVINETLRLLPVVPSG…
238	jgi|Suiame1|1052513|MIX32399_696_33	Suillus americanus EM31 v1.0	CYP5035AG2_Hebeloma_cylindrosporum_h7_v2.0_(11406)Hebcy2	45.97	546		MGLPLSNSLTQPPIHHYHGYLDSFLLALGFGITSYFIFKKSETHSPLYLAILLVAVPCALSLSVARHFSCFVYSLSFTFFVYLFTLVACICLYRLSPWHPLATYPGPLLCKLSKLWLGYVSQQGRLHIYVWRLHQKYGDIVRIGPNELSIRSAGSILPLLGPRELPKGPWFDGRYPEDAPARSLISLRNSHEHSMRRRPWNQAFSVSALKDYEPLIDARTSKLVDALSRQESPVNLTQWIFYFAYDMMSDFIFGGGTEMLRDGDVGGLWPMLESAQKTGLLFSHVPWLGQLLFKTPLLAGSRRKMIACSMQFARSRKARRPTHKDLFYYLYNEGGTIENAPTEAEAFADSISAGADTSASAIVNLFYLLLTNPATYSRLRAEIDGREDRALEFSEQARM…
239	jgi|Plicr1|52981|fgenesh1_pm.6_#_209	Plicaturopsis crispa v1.0	CYP5035AG3_Plicaturopsis_crispa_v1.0_(52981)Plicr1	100	662		MATLESLTASLKSFADNEAFARLPSETLEKLQALASSLKSHAVNEAYARLPPSTIEKLEALTESLQSVTLNDTLARLPPNVRDVIARVDVPAIVAQLESAKIALTTLKYQDALVSTVAAGLGSYFIFKRYEPSGPFALFFLLLAFPALLTPLLLPHYEDWTHAVATTFGTYLATIIGSTVFYRISPFHPLAKIPGPFLNKITKFRMAYISHQGKMHEYYQNLHRKYGDFVRIGPNEVSIADVGSIIPLMGANGWPKGPNWDGRIPAQTTRSLIALNNAKEHARRRQFWNRAFNSSALKDYEPVITRRSIELAEQLEKQKGPLDLSRWLCYFTYDFMSDMVFGGGTDMLHDHDKDGLWHMLDGGQPLSLFLGHVPWLAQYWMKLPGAGSDLIKHMKMARA…
240	jgi|Polbr1|1554465|estExt_Genemark1.C_130187	Polyporus brumalis BRFM 1820 v1.0	CYP5035AU1_Polyporus	100	560		MLKRAYSSPGAVSVALALITHQVFRRYETYSWFIHGCLLFGPPTLVATFVSDTADTTRSLLQGFFRALPIHLITLSISVILYRLSPLHPLAGYPGPLSRKVSMLVPAYLSLSGRKCQYSQALHKQYGDVVRTGPNELSIIDTAAMQHLWNLPRGPMNVGISLSDKLVPLMGIQDPAEHARRRRPWNRGMSQAAVKEYEHVFADRVHLLVRRLEEQPGKADLAKWIEYLTYDFMCDMAFGGGSELLRDGDKESVFAVMEHGLMVAGALMLVPWLGVYMGYIPGAAKALATLHQTGTRFVLERLERGSTTRDLFHYLNNEDLPDTPPPPRQHLVDDGILAVVAGSDTVSSTATSLIYCLITHPDAYADLKVEVDKYYHPGDDPCNPRHYQDMHYLNAVINE…
241	jgi|Polar1|519317|estExt_Genewise1.C_1210033	Polyporus arcularius v1.0	CYP5035AU1_Polyporus_arcularius	100	560		MLKRAYSSPGAVSVALALITHQVFRRYETYSWFIHGCLLFGPPTLVATFVSDTADTTRSLLQGFFRALPIHLITLSISVILYRLSPLHPLAGYPGPLSRKVSMLVPAYLSLSGRKCQYSQALHKQYGDVVRTGPNELSIIDTAAMQHLWNLPRGPMNVGISLSDKLVPLMGIQDPAEHARRRRPWNRGMSQAAVKEYEHVFADRVHLLVRRLEEQPGKADLAKWIEYLTYDFMCDMAFGGGSELLREGDKESVFSVMEHGLMVAGALMLVPWLGVYMGYIPGAAKALATLHQTGTRFVLERLERGSTTRDLFHYLNNEDLPDTPPPPRQHLVDDGILAVVAGSDTVSSTATSLIYCLITHPDAYADLKVEVDKYYHPGDDPCNPRHYQDMHYLNAVINE…
242	jgi|Polar1|603200|gm1.10163_g	Polyporus arcularius v1.0	CYP5035AU2_Polyporus	100	560		MSQPAYQNHTALSVAVALVTHQIFRRYETYSWFVHVILLLGPPTLVAAFLSGTSESTRSLLQVFLQSLPIHLITLSISIILYRLSPLHPLAGYPGPLSRKVSMLFPAYLSLSGEKCQYTRELHQKYGDVVRTGPNELSVIDTSAMQYLWNLPRGPANVGISLSDKRVPLVGIQDPTEHARRRRPWNRGMSQAAAKEYEHAFADRVHLLVRRLDEQPGKADLAKWIEYLTYDFMCDMAFGGGSELLRDGDKESVFAVMEHGLMVAGALMFVPWLGVYMGYIPGAAKALTALHRTGTKFVVDRLERGSTTRDLFHYLNNEDLPDTTPPPRQHLVDDGILAVVAGSDTVSSTATSLIYCLITHPDVYAALKAEVDKYYHPGDDPCNPRHYQDMHYMNAVINE…
243	jgi|Polbr1|1411615|fgenesh1_kg.118_#_36_#_Locus7271v1rpkm14.54	Polyporus brumalis BRFM 1820 v1.0	CYP5035AU2_Polyporus	95.54	560		MSQPAYQNHTALSVAVSLVTHQIFRRYETYSWFVHASLLLGPPTLVAASLSGTSESTRSLLQGFFQSLPIHLITLSISILLYRLSPLHPLASYPGPLSRKVSMLIPAYLSLSGQKCQHTQTLHKKYGDVVRTGPNELSVIDTSAMQHLWNLPRGPANVGISLSDKRVPLVGIQDPAEHARRRRPWNRGMSQAAVKQYEHAFADRVHLLVRRLEEQPGKADFAKWIEYLTYDFMCDMAFGGGSELLRDGDKESVFAVMEHGLMVAGALMFVPWLGVYMGYIPGAAKALTALHRTGTKFVVDRLERGSTTRDLFHYLNNEDLPDTTPPPRQHLVDDGILAVVAGSDTVSSTATSLIYCLITHPDVYAALKAEVDKYYHPGDDPCNPRHYQDMHYMTAVINE…
244	jgi|Polar1|519322|estExt_Genewise1.C_1210038	Polyporus arcularius v1.0	CYP5035AU3_Polyporus	100	559		MPQSQEIDPVFVSIIVAFVAHHVFRRHETYSLRAHALLIFVPPFVIATHYVHRPDGYGTLAHLFAKSLAIHVVALLSSIVVYRLSPWHPLARFPGPPLRKVSELVGAYYAAIGKKATAISELHKQYGSVVRTGPNSLSIIDPSAMSQLWSVPRGPWNIGPKMSYKNLTMMGIQDPEEHAQRRRPWGRGLGQAAIKEYEHPLMARVELLVRRLEEQKGELNLTKWMGMFSVDFMCDMAFGGGTEMLRDGEHTNAFRMLQRGMSIASVFTQVPWLGVYVGHIPGAGAPLRALHKVARTFAAKRLERGSSARDLFHYLNNEDLADAAPPPREHLIGDAILAIVAGSDTTANTLVNIFYCLLVNRSAYATLQAEIDKFYPSGDNPCNTRHYQDMHYLQAVINE…
245	jgi|Polbr1|1400732|fgenesh1_kg.13_#_277_#_Locus4005v1rpkm39.25	Polyporus brumalis BRFM 1820 v1.0	CYP5035AU3_Polyporus	99.64	559		MPQSQEIDPVFVSIIVAFVAHHVFRRHETYSLRAHALLIFVPPFVIATHFVHRPDGYGTLAHLFAKSLAIHVVALLSSIVMYRLSPWHPLARFPGPPLRKVSELVGAYYAAIGKKATAISELHKQYGSVVRTGPNSLSIIDPSAMSQLWSVPRGPWNIGPKMSYKNLTMMGIQDPEEHAQRRRPWGRGLGQAAIKEYEHPLMARVELLVRRLEEQKGELNLTKWMGMFSVDFMCDMAFGGGTEMLRDGEHTNAFRMLQRGMSIASVFTQVPWLGVYVGHIPGAGAPLRALHKVARTFAAKRLERGSSARDLFHYLNNEDLADAAPPPREHLIGDAILAIVAGSDTTANTLVNIFYCLLVNRSAYATLQAEIDKFYPSGDNPCNTRHYQDMHYLQAVINE…
246	jgi|Lenti6_1|611133|gm1.6018_g	Lentinus tigrinus ALCF2SS1-6 v1.0	CYP5035AU5_Lentinus	100	559		MPNPEKADLVALSVLSAVIAHHIFRRHETYSLRVHAVLIFVPPALVATLVASRPERGWTYSSAFVKSLATYVISLLASIVVYRLSPWHPLARYPGPPLRRATEFVGAYYAATGRKATAIDALHKQYGSVVRIGPNTLSIIDPTAMPKLWNVSRGPWNIGIKMSYKNLTMMGLRDPEEHALRRRPWNRGLNQTAIKEYEHPLTARVQLLVRRLEEQKGEVDLSKWMGMFSMDFMCDMAFGGGIELLRDGEHTNPFRMLQRGMSIASVFTVIPWFAVYLGHMPGTGWALRSLHTTARTFAAKRLQRGSSTRDLFHYLNNEDLSDVPPPPKQHLIGDAILAIVAGSDTTANALVSIFYCILANPATYTALQTEIDKFYSSNDDPCNTRHYQDMHYLHAVINE…
247	jgi|Lenti7_1|390492|CE390491_458	Lentinus tigrinus ALCF2SS1-7 v1.0	CYP5035AU5_Lentinus	100	559		MPNPEKADLVALSVLSAVIAHHIFRRHETYSLRVHAVLIFVPPALVATLVASRPERGWTYSSAFVKSLATYVISLLASIVVYRLSPWHPLARYPGPPLRRATEFVGAYYAATGRKATAIDALHKQYGSVVRIGPNTLSIIDPTAMPKLWNVSRGPWNIGIKMSYKNLTMMGLRDPEEHALRRRPWNRGLNQTAIKEYEHPLTARVQLLVRRLEEQKGEVDLSKWMGMFSMDFMCDMAFGGGIELLRDGEHTNPFRMLQRGMSIASVFTVIPWFAVYLGHMPGTGWALRSLHTTARTFAAKRLQRGSSTRDLFHYLNNEDLSDVPPPPKQHLIGDAILAIVAGSDTTANALVSIFYCILANPATYTALQTEIDKFYSSNDDPCNTRHYQDMHYLHAVINE…
248	jgi|Polar1|196845|CE196844_3694	Polyporus arcularius v1.0	CYP5035AU5_Lentinus tigrinus	66	562		MPSPLLLNLIGPSVALALVARQVFRRHEVYSLRAQILLLFVPPGVVALHATRLPSSIWTFFEAFWLSLAIYVAALLIATVVYRLSPWHPLATYPGPALRKVSELVSAYYVATGRKGTHLRTLHEQYGDIVRIGPNTLSIVDTSLMPHLWNHSILNHFLANIGIKMSYKNVTMMGIRDPEEHARRRRPWNRGLSQAAVKEYEQPLMARVLLLIRRLEEQKGEVNLAKWTSMFSMDFTCDMAFGGGTELLRDGEHTNPFNTLQKGMVLASVLAQVPWLGVCLGHIPGSGRPLRALHTASRSFAARRLKRGATTRDLFHYLNNEDLQDVPPPPQERLIGDAILAVVAGADTTSNTMVSMFYCLLANPAAYAALQAEVDKFYPPGDNPYDTKHYQEMHYLNAV…
249	jgi|Lenti6_1|586062|fgenesh1_pm.16_#_60	Lentinus tigrinus ALCF2SS1-6 v1.0	CYP5035AU6_Lentinus	100	556		MSSLQVNIVLASAILALVAHQLFRHNESYSPLLHGILVFGPPCLVAIYAFSFGDSPFDTFRQALITHIATLLSSIVVYRLSPWHPLARYPGPWSHAVTALVAGFWMATGNRNVHVRSLHERYGDVVRTAPNELSISDLSAIPHLWNVPRGPGMKGVSMSHTQVTMMGIQDPEEHARRRRPWNRGLNQAALKEYEGHIMNRAQLLVRRLEEQHGGTDLSKWLAYFAQDVMGDMAFGGVTELIRDGGHNNVFSVLEEGMIAAATLSQLPWLGIYLGFVPGVARKLTAMIRTMADLSIKRLERGSTTRDLFYYLNDEDLPDTPPPPPQQLADDGLLAVVAGSDTTAAALNNLFYCLLTNRATYVALQAEVDQVFRPEDDPYNAHRYQDMHYLRAVIYEVLRL…
250	jgi|Lenti7_1|545110|fgenesh1_pm.9_#_56	Lentinus tigrinus ALCF2SS1-7 v1.0	CYP5035AU6_Lentinus	100	556		MSSLQVNIVLASAILALVAHQLFRHNESYSPLLHGILVFGPPCLVAIYAFSFGDSPFDTFRQALITHIATLLSSIVVYRLSPWHPLARYPGPWSHAVTALVAGFWMATGNRNVHVRSLHERYGDVVRTAPNELSISDLSAIPHLWNVPRGPGMKGVSMSHTQVTMMGIQDPEEHARRRRPWNRGLNQAALKEYEGHIMNRAQLLVRRLEEQHGGTDLSKWLAYFAQDVMGDMAFGGVTELIRDGGHNNVFSVLEEGMIAAATLSQLPWLGIYLGFVPGVARKLTAMIRTMADLSIKRLERGSTTRDLFYYLNDEDLPDTPPPPPQQLADDGLLAVVAGSDTTAAALNNLFYCLLTNRATYVALQAEVDQVFRPEDDPYNAHRYQDMHYLRAVIYEVLRL…
251	jgi|Lenti6_1|547581|estExt_Genewise1Plus.C_160214	Lentinus tigrinus ALCF2SS1-6 v1.0	CYP5035AU7_Lentinus	100	559		MGSSPSDLVAVSVALALVAHQIFRRHETYAPSAHAVLIFGPPCAVAAYVSSYPGSSWTFANAFRKSLATYVVSLLSSIVAYRISPWHPLARYPGPLLHKTTNLVAGIWTASGYRNQHIRSLHERYGDVVRIAPNELSICDVSAIPYLTNVPKGPGMVGFAMSEERVTMMGIKDQEEHLRRRRPWIRGLNQSALKEYEAPVTARVQLLLRCLEEQEGEVDLSQWFSFLAQDIMGDMAFGGVTELIRDRGRNNIFSVIEEGLAIGTTFGQLPWLGIYVGRIPGAARKLTTLWNTARELAKKRLERGSTKPDLFYYLNNEDLPDAPPPPHEHLADDALLAVIGGSDTSSVALNNMFFCLLTHPAAYAALQADVDRAFRPEDNPYNTHRYTEMHYLRAVINET…
252	jgi|Lenti7_1|533921|fgenesh1_kg.9_#_130_#_Locus5292v1rpkm23.53	Lentinus tigrinus ALCF2SS1-7 v1.0	CYP5035AU7_Lentinus	100	559		MGSSPSDLVAVSVALALVAHQIFRRHETYAPSAHAVLIFGPPCAVAAYVSSYPGSSWTFANAFRKSLATYVVSLLSSIVAYRISPWHPLARYPGPLLHKTTNLVAGIWTASGYRNQHIRSLHERYGDVVRIAPNELSICDVSAIPYLTNVPKGPGMVGFAMSEERVTMMGIKDQEEHLRRRRPWIRGLNQSALKEYEAPVTARVQLLLRCLEEQEGEVDLSQWFSFLAQDIMGDMAFGGVTELIRDRGRNNIFSVIEEGLAIGTTFGQLPWLGIYVGRIPGAARKLTTLWNTARELAKKRLERGSTKPDLFYYLNNEDLPDAPPPPHEHLADDALLAVIGGSDTSSVALNNMFFCLLTHPAAYAALQADVDRAFRPEDNPYNTHRYTEMHYLRAVINET…
253	jgi|Sisbr1|577407|fgenesh1_kg.6_#_311_#_Locus8114v1rpkm7.82	Lentinus tigrinus v1.0	CYP5035AU7_Lentinus	85.69	559		MWSSPRDLVAISVALALVAHHIFRRHESYAPPAHAALILGPPCAIAVYISTYPGSNWTFSDAFRKSLATYIVSLLSSIVAYRISPWHPLARYPGPLLHKTTSLVAAVWTASGYRNQHVRSLHERYGDVVRIAPNELSIRDVSAIPCLGNVPKGPGMIGFAMSEKRVTMMGIMDQEEHLRRRRPWNRGLSQSAIKEYEAPVTSRVQQLLRCLEDHVGEVDLSQWFSFLAQDVMGDMAFGGVTELIRDRGRNNIFSVIEEGLIIGGTLGQLPWLGIYIGYIPGAARKLTALLNTARELARKRLERGSTKPDLFYYLNNEDLPNTPPPPHQHLADDALLAVVGGSDTASATLNNLFFCLLTHPAAYAALQADVDRTFRPEDNPYDTHRYLEMHYLRAVINET…
254	jgi|Polar1|667894|estExt_Genemark1.C_9200003	Polyporus arcularius v1.0	CYP5035AU7_Lentinus	84.62	559		MSSSLSDLVAISVALSLIAHQIFRRHETYAPSAHAVLIFGPPCAVAAYVSSYPRSNWTFADAFRKTLATYIISLLSSIVAYRISPWHPLAHYPGPLLHKITNLVVTTWTALGYRNQHVRYLHDRYGDVVRVAPNELSIRDPSAIPYLANVPKGPGMIGFAMSEQRVTMMGIMDQEEHLRRRRPWNRGLNQSAIKEYDVSVMARVQLLLRCLEDQAGEVDLSQWFSYFAQDVMCDMAFGGVTELIRDHGRNNIFSVIEEGVAIGTTLSQLPWLGVYIGYIPGAAHKLTTLLNTARELARKRLERGSAKPDLFYYLNNEDLPNTPPPPHQHLADDALLAVVGGSDTTSSALNAMFFCLLTTPAAYAALRADVDRTFRPEDNPYDTHRYPEMQYLRAVINET…
255	jgi|Polbr1|1455204|fgenesh1_pm.20_#_1	Polyporus brumalis BRFM 1820 v1.0	CYP5035AV1_Polyporus	100	563		MSTMWYSLAVSALIAHDSFKRYETYAIRAHTALLLGPPTLALGFLGSTGLSSQSVLHTLPLVYAAYLGALTVYTILYRISPFHPLAQYPGPLGCKVSQWWMACKSWSGYEHLYISELHHKYGDVVRIGPNELSIRDASAISPIMSIAKGPQYVGRMLSDGIHLPIIGIQDPAEHLRRRRPWNRAFTVPALRGYEETIARRARQLVDALERHNGGQVILGKWFNYFAYDFMCDMAFGGGSELLQERDNSNVWRVLDEGMKVGTLLAHVPWLGVYLSHIPLATGALDILISHCRMLTTQRVQRGATQKDLFHYLNDEDLANSSEKPRAQPPLRQLTDDGCLIVVAGADTTSSALTSLFYCLLTNPETYRRLQDEVDKFYPRGEDTFDVRYHREMRWLNAVI…
256	jgi|Dicsqu18370_1|762016|fgenesh1_kg.57_#_118_#_Locus11179v1rpkm6.55	Dichomitus squalens OM18370.1 v1.0	CYP5035AV1_Polyporus	64.53	561		MGFQVLGGLVFLALIAHQIFKRYETYSIRAHLALLFGPPVLASALLPSSYTSIHAPLLCHLTYLGALSAFVILYRLAPWHPLARYPGPPGAKLSKWWMACVSLSGYEHLYIHKLHEKYGDVVRFGPNELSIRSASAANPIMATAAGVPKGPQYVGRMLSESDANLPLIGVQNVDEHLRRRRPWNRAFSATAVKGYEEIIARRARQLVDALERQKEAGEVVLGKWFNFFAYDFMCDMAFGGGSELLRDGDDANVWKVLDEGMAAGTFLGHVPWLGVYLSHIPAAVAPLHTLISHCRALTKQRIQNGSSRRDLFHYLNNEDIPEKGVIPLRQLTDDGCLAVVAGADTTSSTMTSLFYCLLTHPEAYERLQIEVDKSYPAGEDIADSKHLADMEYLNAVINE…
257	jgi|Dicsqu463_1|903800|estExt_Genewise1.C_4460006	Dichomitus squalens CBS463.89 v1.0	CYP5035AV1_Polyporus	64.41	562		MGFQVLGGLVFLALIAHQIFKRYETYSIRAHLALLLGPPVLASALLPSSYTSIHAPLLCHLTYLGALSAFVILYRLAPWHPLARYPGPPGAKLSKWWMACVSLSGYEHLYIHKLHEKYGDVVRFGPNELSIRSASAANPIMATAAGVPKGPQYVGRMLSESDANLPLIGVQNVDEHLRRRRPWNRAFSATAVKGYEETIARRGRQLVDALERQKGVGEVVLGKWFNFFAYDFMCDMAFGGGSELLRDGDDANVWKVLDEGMVAGTFLGHVPWLGVYLSHIPAAVAPLHTLISHCKALTSKRIQNVSSRRDLFHYLNNEDLPEKGVVPLRQLTDDGCLAVVAGADTTSSTMTSLFYCLLTHPEAYERLQIEVDKFYPAGEDVADSKHLADMEYLNAVINE…
258	jgi|Dicsqu464_1|887949|estExt_Genewise1Plus.C_1340006	Dichomitus squalens CBS464.89 v1.0	CYP5035AV1_Polyporus	64.41	562		MGFQVLGGLVFLALIAHQIFKRYETYSIRAHLALLLGPPVLASALLPSSYTSIHAPLLCHLTYLGALSAFVILYRLAPWHPLARYPGPPGAKLSKWWMACVSLSGYEHLYIHKLHEKYGDVVRFGPNELSIRSASAANPIMATAAGVPKGPQYVGRMLSESDANLPLIGVQNVDEHLRRRRPWNRAFSATAVKGYEETIARRGRQLVDALERQKGVGEVVLGKWFNFFAYDFMCDMAFGGGSELLRDGDDANVWKVLDEGMVAGTFLGHVPWLGVYLSHIPAAVAPLHTLISHCKALTSKRIQNVSSRRDLFHYLNNEDLPEKGVVPLRQLTDDGCLAVVAGADTTSSTMTSLFYCLLTHPEAYERLQIEVDKFYPAGEDVADSKHLADMEYLNAVINE…
259	jgi|Artele1122_1|246774|CE246773_339	Artolenzites elegans CIRM-BRFM 1663 v1.	CYP5035AV1_Polyporus_arcularius	100	566		MSTMWYSLAVSALIAHESFKRYETYSIRAHTALLLGPPSLALGFLGSTGSSSRSVLHTLPLAYAAYVGALTVYTILYRISPFHPLAQYPGPLGCKVSQWWMACKSWSGYEHLYISELHRKYGDVVRIGPNELSIRDASAISPIMSIAKGPQYVGRMLSDGIHLPIIGIQDPAEHLRRRRPWNRAFTVPALRGYEETIARRARQLVDALERHNGGQEEVILGKWFNDFAYDFMCDMAFGGGSELLQERDDSNVWRVLDEGMKVGTLLAHVPWLGVYLSHVPLATGALDVLISHCRMLTTQRVQRGATQKDLFHYLNDEDLANSSEKPRAQPPLRQLTDDGCLIVVAGADTTSSALTSLFYCLLTNPETYRRLQDEVDKFYPRGEDACDTRYHREMRWLNA…
260	jgi|Fomfom1|130388|CE130387_124	Fomes fomentarius CIRM-BRFM 1821 v1.0	CYP5035AV1_Polyporus_arcularius	67.25	571		MSERTRFRLLQLVSSQNWTPRAAWVHKSRLLGPTNRETSPGIVRSMDFLLSSLIFLALVCTPKIAHQIFKRYETYSIRSHATLLQGPPTLIASSDLSHSTRSLLSALFVCHIVYLGSLSAFIILYRISPFHPLAHYSGPISCKVSQWWMAYISLTGYEHLYITELHRKYGDVVRIGPNEISIRHPSAVAPVMALAKGPQYHGRMLSDGTHLPLIGIQDVDDHLRRRRPWNRAFSASALKEYEETIAGRARMLVSALERKALASQEVVLGKWFNYFAYDFMCDMAFGGGSELLQGGDENNVWKILDEGMVIGTLLAHVPWLGIYLSHIPLATGPLDTLISHCRNLTKQRIQRGSTRKDLFHFLNNEDLPDGHREHPAPIRQLTDDGCLVVVAGADTTSSA…
261	jgi|Earsca1|184441|CE184440_1205	Earliella scabrosa CIRM-BRFM 1817 v1.0	CYP5035AV1_Polyporus_arcularius	64.36	592		MVTTVTALVLMAFGAHQIFKRYETYSIRLHLALLFIPPVVASLYTASNGSTLPSLLLTHLTYIGSLALFIVIHRVSPLHPLACHPGPIACKVSQWWMAYVSLSGYEHLYIAELHRKYGDVVRIGPNEISICDAAAAGPVMGIAAGLPKGPQYYGRMLSDGKNLPLIGIQDIDEHLRRRRPWNRALGASALRDYEQTIAARARQLVGALERQVSAMGPQDDGRPGRECKVILGEWFNRFAYDFMCDMAFGGGSELLESEGKDGDNVWKILDEGMVVGTFLAHVPWLGVYLSHIPLATGALDRLISHCRSLTKQRIRRGASRKDLFHFINNEDMADGEEVPMRQLTNDGCLVVVAGADTTSSAMTSLFYCLLTHPEMYARLQEEVDRFYPPGEDALDTKFH…
262	jgi|Dicsq1|156277|estExt_fgenesh1_pm.C_280013	Dichomitus squalens LYAD-421 SS1 v1.0	CYP5035AV1_Polyporus_arcularius	64.3	563		MGFQVLGGLVFLALIAHQIFKRYETYSIRAHLALLFGPPILASALLPSSYTSIHALLLCDLTYFGALIAFVILYRLAPWHPLARYPGPPGAKLSKWWMACVSLSGYEHLYIHKLHEKYGDVVRFGPNELSIRSASAANPIMATAVGVPKGPQYVGRMLSESDANLPLIGVQNVDEHLRRRRPWNRAFSATAVKGYGEMIARRARQLVDALERQKEVGEVVLGKWFNFFAYDFMCDMAFGGGSELLRDGDDANVWKVLDEGMVAGTFLGHVPWLGVYLSHIPAAVAPLHTLISHCKALTSKRIQNVSSRRDLFHYLNNEDLPEKGVVPLRQLTDDGCLAVVAGADTTSSTMTSLFYCLLTHPEAYERLQIEVDKFYPAGEDVADSKHLADMEYLNAVINE…
263	jgi|Polsqu1|708683|fgenesh1_pm.56_#_8	Polyporus squamosus CCBS 676 v1.0	CYP5035AV2_Polyporus	100	564		MSVAWYTLILFALLAHEIFRRYETYSIRAHAALLLGPPALASAFLTCSGPGVLRTVLLTHAAYLGALTSFTVLYRISLFHPLARYPGPLGCRVSKWWMVCKSWSGYEHIYISELHRQFGDVVRIGPNELSIRDSSAIGPIMDLAKGPQLIPEYVGRMLSDGVHLPLIGIQDPAEHLRRRRPWNRAFSASTLKAQQLLNVLESRAEGREGQEKVVLGKWFNYFAYDFMCDMAFGGGSELLREGDGNNVWKVLDEGMKWVSPIGTLLGHVPWLGVYLSHFPLATGALDSLINHCRKLTAQRIHQGAMQKDLFHYLNDEDLATDSPGKPNTAPSLRQLTDDGCLVVVAGADTTSSALTSLFHCLLTNPETYKRLQDEVDKFYPSGEDAFDTRFHREMPWLNA…
264	jgi|Lenti6_1|581076|fgenesh1_kg.66_#_42_#_Locus8502v1rpkm6.30	Lentinus tigrinus ALCF2SS1-6 v1.0	CYP5035AV3_Lentinus	100	580		MSDSEVVCALVFLALIAHEIFKRVETYSIGAHAALLLGPPALASPLLVHSGHHILRSIFNTYTTYLGALAAFTILYRTSPFHPLAQHPGPLGCRISQWWMACVSWSGREHLYINELHCKYGDVVRIGPNELSIRDASAVGPIMNIAKGPQYVGRMLSDGVQLPLIGIQDPAKHSRRRRPWNRAFSAPALRGYEKTIARRAQQLLEALERCTEAQEKVVLGKWFNYFAYDFMCDMAFGGGSELLREGDANNVWRILDEGMKVGTLLAHVPWLGVYLSHVPLATGALNVLIAHCRKLTIQRIERGATRKDLFHYLNDEDISDSGSIEKPPPRASEPALRQLTDDGCLVVVAGADTTSSALSSLFYCLLTNPETYKRLQAEVDRFYPTGAREDSDVFNTKDH…
265	jgi|Lenti7_1|548440|fgenesh1_pm.57_#_9	Lentinus tigrinus ALCF2SS1-7 v1.0	CYP5035AV3_Lentinus	99.31	580		MSDSEVVCALVFLALIAHEIFKRVETYSIGAHAALLLGPPALASPLLVHSGHHILRSIFNTYTTYLGALAAFTILYRTSPFHPLAQHPGPLGCRISQWWMACVSWSGREHLYINELHCKYGDVVRIGPNELSIRDASAVGPIMNIAKGPQYVGRMLSDGVQLPLIGIQDPAKHSRRRRPWNRAFSAPALRGYEKTIARRAQQLLEALERCTEAQEKVVLGKWFNYFAYDFMCDMAFGGGSELLREGDANNVWRILDEGMKVGTLLAHVPWLGVYLSHVPLATGALNVLIAHCRKLTIQRIERGATRKDLFHYLNDEDISDSGSIEKPPPRASEPALRQLTDDGCLVVVAGADTTSSALSSLFYCLLTNPETYKRLQAEVDRFYPTGAREDSDVFNTKDH…
266	jgi|Sisbr1|640151|MIX7816_141_38	Lentinus tigrinus v1.0	CYP5035AV3_Lentinus	96.81	565		QIAHEIFKRVETYSIGAHAALLLGPPALASPLLVHSGHHILRSIFNTYTTYLGALAAFTILYRTSPFHPLAQHPGPLGCRISQWWMACVSWSGREHLYINELHCKYGDVVRIGPNELSIRDASAVGPIMNIAKGPQYVGRMLSDGVQLPLIGIQDPAKHSRRRRPWNRAFSAPALRGYEKTIARRAQQLLEALECCTEAQEKVVLGKWFNYFAYDFMCDMAFGGGSELLREGDANNVWRILDEGMKVGTLLAHVPWLGVYLSHVPLATGALNVLIAHCRKLTIQRIERGATRKDLFHYLVRSIEKPPPRASEPALRQLTDDGCLVVVAGADTTSSALSSLFYCLLTNPETYKRLQAEVDRFYPAGAREDSDVFNTKDHRDMHWLNAVIYETLRLFPPVP…
267	jgi|Trapol1|1218738|fgenesh1_pm.9_#_230	Trametes polyzona CIRM-BRFM 1798 v1.0	CYP5035AW1_Lentinus	100	605		MTSQVGSQLFRRHETYAISYHTTVLLLPLGLYMYLKHFNQAADVFTLVFYYAAYPTCLVFWTILCRISPLHPLAHHPGPFWCKTSKIWWGLLTLRGYSHHRLRALHERGPNELPIRDPDTIGPLLGTSGVPKSPSMIGGTLASGEREHLHRRRPWNHAFASVAMKEYEPMITRRTRQLLDRLAEQNDILSLGKWLNYFSYDLIFGGSSELLRDGDANNIWALLNHVIVFENLILHLPWLGPYIGSIPGASGPLSTLVAHVHKISLARIERGSSTRDLFHYLNNEDLPDNPPPPTKQLVDDSILAIVAGADTTSSAPLRVIPCLATHPEAYAKFQAEVDKFFPPGEDFVALPEFREMHYLSKCPLRLYPPAPGGGQRKVPADANPVVIGSIVIPPGTCFW…
268	jgi|Sisbr1|571658|estExt_Genewise1Plus.C_660043	Lentinus tigrinus v1.0	CYP5035AW1_Lentinus	73.58	564		MSLVRELLAVHLTNPWKACFYLAYAGSQLFRRHETFAISYHAAVLLIPPILLTCYTTPLAQADIFTLAFHYVAYTASLAFWTVLYRISPLHPLAQHPGPFWYKTSKIWWGLLTLRGYNHYRLRALHDRYGDVVRIGPNELSIRDSDTVGPLLGTSGVPKSPGMIGSTLASGQRAEDVPLIALVDVDEHLLRRRPWNRAFGSAALKQYEPMIARRTRQLLDKLAEQENIVSLGKWLNYFSYDFMCDMSFGGGSELLRDGDANNIWALLDQGVILGAFFLHLPWLGPYVGSIPGAAGPFSTLMARARRFAVARVERGTSMRDLFHYLNNEDLPDKPPPPTKQLVDDSILAIVAGADTTSGAMLSIIFCLATHPDAYAKLQAEVDKFFPPEEDVLAVPEFRE…
269	jgi|Polsqu1|834477|estExt_Genemark1.C_2130002	Polyporus squamosus CCBS 676 v1.0	CYP5035AW1_Lentinus tigrinus	62	571		MTTYLTEKPWQACFCLAMGGSQLLRMHETFSISYHAVVLLLPPTLVAFYNAQARGTSVDVLALASYYAAYLTSLIVWTILYRVSPLHPLSRYPGPFCLLTLRGYGHYRLKALHEQYGDVVRIGPNEISIRDPEMIGPLLGASGVPKGPGIVGSILASGHRAEDTAMIGLVDVALSLDVDEHLHRRRPWNRAFGSTAVKEYEPLIARRTRQLLVKLSQQKGVVSLGKWLNHFSYDFMCDMAYGGGSELLRDGDENNVWALLDHGVVLGAFFCHLPWLGPYVGSIPGAAGPLSTLMAHARRFAMARIQRGSSTRDLFHYLNNEDLPDKPPPPTKQLVDDSILAIIAGADTTSSAILSVVFCLATNPQAYAELQAEVDKFFPAGEDFLSAHDAKEMPYLSAV…
270	jgi|Polbr1|1422973|fgenesh1_pg.126_#_11	Polyporus brumalis BRFM 1820 v1.0	CYP5035AW1_Lentinus tigrinus	61	549		MDTLVHTTGYSRTTINWSVSVVYGLVAALLPCNTALLLPPTAVAFYHAQETWDLLTLASYSATILYRVSPLHPLSRYPGPFWCKTSKIWWSLLTLRGYGHYRLKVLHKRYGDVVRIGPNELSIRDPEAIAPLLGAAGVPKGPGIVGSILASGQRAEDTAMIGLVDVDEHLRRRRPWNRAFGSAAVKEYEPLIARRTRQLLDALSQQEGAVELGKWFNYFSYDSMCDMAYGGGSELLRDGDANNVWALLNHGVILGAFFCHLPWLGPYVGSIPGAAGPLTTLMGHARRFAAARIQRGSSTRDLFHYLNNEDLPEKPPPPTKQLVDDSILAILAGADTTSSAILSVVFCLATHPQAHAKLQTEVDKFFPAGEDILSAPDFKDMHYLSAVINEALRLYPPAP…
271	jgi|Polsqu1|181995|CE181994_2271	Polyporus squamosus CCBS 676 v1.0	CYP5035AX1_Polyporus	100	588		MSVLSPGVASSSQSILDVGKYTVPLALVGHQIFRRRETYSILSHAAILFAPPITVAVWLWLATLIQWTFQDALRACLGTYLTTLVLSVLAYRLSPFHPLAQYPGPVWRRISMLGPALHSTRGTTSRYMKQLHDHYGDVVRIGEMLSLASYPFLMLCPGPNEVSIRDHTAVSALLGPGGLAKGPSWVGGMLSAQNLPMVGIQDIDEHLARRRAWNRGLSPTALKDYEPAIAAQTRQLLQALDSQDGCVIFGDWFKSFSLDLISDMVFGRGADLLRDGDHSSIWRIIEDGMIFATFFAKVPWLGVYVGRIPGAARPLQTLHAISRKLVSERLKIGTKSRDLFHYLSNEDLENKDPPPNRQLMDDGVLAVVASTDAVSSALTALFYCLLTHREVYNALQQEV…
272	jgi|Polsqu1|707000|fgenesh1_pm.22_#_3	Polyporus squamosus CCBS 676 v1.0	CYP5035AX2_Polyporus	100	407		MLGPALHSTRRTTSRHMKQLHDRYGDVVRIGPNEVSIRDPTAVSALLGPGGWVGGMLSAKNLPIPAIAARTRQLLQALDSQDGCVILGDWFKSFSLDFISDMADVNLRSDFGRGSDLLRGGDHSSIWRIIEDGMIFATFFAKVPWLGVYVGRISGAARPLQTLHAISRKLVYERLKIGTKSRDLFHYLSNEDLSSKDAPPDRQLMDDGALTVVAGTDTVYDLLQQEVDRFYPDGEDIGNTKHHRDMQYLHAVINETLRLYPPVPGGGQRQVPRSLLLNALIASFSCLPPGTIVGTFSLPVCFWPERWLVSSGKIFLSDARHPALGRKPDKDDFVHNEAAFIPFFHGAMNCPGKGPALLEVSMVVCALLQQFSIRLQPGWDKDRFNAELRDYFDANRPDL…
273	jgi|Trave1|51005|gm1.9889_g	Trametes versicolor v1.0	CYP5035AZ1_Trametes_versicolor	100	558		MEPMLNPGPLSSQQAVLAICFLAMVAHQLFRHLETYSIPLHTLLISLPIFAGFSLLKPTTPPLYAACISIAVFFSAMLASVVAYRISPFHRLARYPGPFGCRVTKFWMACIGFTGRQHLYLQSLHERYGDVVRIGPNELSFIDPSIRDALLGSPGVPKGPQMIGRILTVTNLPLLAIADPALHHERRKPWNRAFSAAATKEYEPLLVSRVSQLAHVLGSRKGEFDMSKFLNYFTYDFMCDMAYGGGSELLRDGDKTDIWHTMEQGWPAATFLSHAPWLGLYFVHLPVVSASVASLLSYCREFTLQRIQRGAVRKDVFHYLSNEDQLEQVSPPVQQLVDDGVLAIVAGADTTSSALSSLFFSLVTHRDVYDRLQAEVDRFYPQGENTGDTKYHREMHYLT…
274	jgi|Traci1|116365|CE116364_5445	Trametopsis cervina CIRM-BRFM 1824 v1.0	CYP5035AZ1_Trametes_versicolor	68.86	546		MITHQLFRYLETYSMATHLSLLCIPLLAGLHLLRPAMGPFSAACFSAAIFFTTMLLTTALYRISPFHRLAGYPGPFPCKLSKFWMACISFTGRQHLYIKSLHEKYGDVVRIGPNELSFNVPSIVNIALGSPGVPKGPLMIGRILTATDLPLPGIMDPQVHQERRKLWSRAMSASALKEYEPQLANRANQLVHVLQSQKQAFDIGQFVKFFAYDFMCDMAYGGGSELLRDGDENNIWDTLEEGMQAATFLSHVPWLGPYFGSLPVVSAPVTRLLSYCREYTLQRIRRGTVRKDVFHYLSNEDQPEKGAPPLQQLVDDGVLAIVAGADTTSSALTSLFFCLGTHPAAYKRLQEEIDKFYPAGEDACDAKHHRDMHYLTAVINESLRLYPPVPSGTQRQVPH…
275	jgi|Tralj1|559700|CE559699_1981	Trametes ljubarskyi CIRM1659 v1.0	CYP5035AZ1_Trametes_versicolor	68.53	556		MVFTQQHGGLLGEYPQLFICALALVTHQLLKYLETYSMATHVLLLCIPLLVGFQLLQPTMAPFGAACLSAAAFVSTLLVSTTLYRISPFHRLAKYPGPFPCKLSKVWMACVSATGRQHLYIKSLHDKYGDVVRIGPNELSFRDPSIVNVALGSPGVPKGPLMIGRILTATDLPLPGIMDPQVHQERRKLWNRAMSASALKEYEPQIANRANQLVHVLESQKDDFDIGQFVKFFAYDFMCDMAYGGGSELLRDGDEHNIWHTLEEGMPAATFLSHVPWLGPYFGSLPVISAPVARLLSHCREYTLQRIRRGTVRKDVFHYLSNEDQPGKGSPPLQQLVDDGVLAIVAGADTTSSALTSLFFCLCTHPGAYKRLQEEVDRFYAPGEDPCEAKYHKDMYYLT…
276	jgi|Trabet1|922101|MIX14000_10_17	Trametes betulina CIRM-BRFM 1801 v1.0	CYP5035AZ1_Trametes_versicolor	65.34	551		MLAMEHPIAAVGLLSLLTHQVFRRYETFSIATHTSLICIPVCIGLQLCRATMPFLDAIYATVTVFLSGLLASVVIYRVSPFHPLAQYPGPYACRISKFWMAYIGYTGYQHLYIKRLHEQYGDIVRIGPNELSVRDPSLLNDIFGTPGLPKGPLIIGRTLTATNPPLVGITDPIVHHERRKAWNRAFSATALKEYELLIANRATQLVHVLEAQTQTKGVNIDRFLNYFTYDFMCDMAFGGGSELLRDGDKNGIWSTIEGGWPIATFLSHVPWLAIYVSHIPVVSAPVAQLISHSQESVVRRVSRGAVRKDIFHYLSNEDHIDKDSPPVQQLIDDGILAIVAGADTTSSALTSLFFCVTTHPDAYKQLQAEVDQYYPVGEDPCDPKHHRDMHYLTAVINET…
277	jgi|Traci1|268679|CE268678_1423	Trametopsis cervina CIRM-BRFM 1824 v1.0	CYP5035AZ1_Trametes_versicolor	65.3	559		MDSEEPHGRPSADHSLLLICLLALMTHQLFRYFETFSKATHILLLCAPLLASFQLLRPAMAPSGAACVSAVVFFATLLLSTALYRISPFHRLAKYPGPFPCRLSKFWMACISTAGRQHLYIKGLHEGYGDVVRIGPNELSFNDPSIVNVALGSPGVPKGPLSVGRLLTATDLPLPGIMDPQVHQERRKPWNRAMSANALKEYEPQLSNRATQLVHVLGTQKQDIDIGQFIKFFAYDFMSDMAYGGGSELLRDGDQNNIWDTLKEGMPAATFLSHVPWLAIYFGSIPVVSARVMRLLSHCREYTLQRIRRGTVRKDIFHYLSNEDQPGVDSPPLKQLVDDGVLAIVAGADTTSSALTSLFFCLGTHPAAYKRLQAEIDRFYPPGEDPCDARHHRDMHYLT…
278	jgi|Trapol1|352087|CE352086_1039	Trametes polyzona CIRM-BRFM 1798 v1.0	CYP5035AZ1_Trametes_versicolor	65.25	564		MAAANFNNTAQLSETQSVVVVIMLALVTHQFFRRVETFSIAVHLSFLCLPMAIGFELFRTRMPPLSSAFNSATVFLSTLLLSVAIYRLSPFHPLARYPGPLGARLTKFWMACIGYTGRQHLYIQSLHEKYGDVVRTGPNELSFRDASLVNDILGWPGLPKGPLVIGRTLAATNPPLLGITDPAVHQERRKPWNRAFSAAALKEYEPFVAARAAQLVRVLESQKGTFDISRFFNYFTYDFMCDMAYGGGSNLLDNGDAGDIWHTMEQGWPAATFFGHVPWLASMYAAHIPLISASVSRILSHCEEFTLKRIKRGATRKDVFHYLSNEDQPEKGSPPVEQLVGDGVLAIIAGADTTSSALTSLFFLLVTHPEAYKRLQAEVDQFYPAGEDACGQKHHSQMP…
279	jgi|Tramax1|1065145|fgenesh1_pm.1_#_36	Trametes maxima CIRM-BRFM 1813 v1.0	CYP5035AZ1_Trametes_versicolor	65.04	552		MYLIQGFPQERALISICALSLITHQAFKYLETFSIAAHILLLCVPSFIGFLLLLPSTACLQAAFLSIGVFLGTLLTSVAAYRLSPFHPLTRYPGPLGCKLSKFWLAYTSLSGHQHLYIQRLHNRYGNIVRIGPNELSIRDSSLISAIFGTPGLPKGPLMVGRILTATELPMIGLTDPIVHAERRKPWNRAFSAMALKEYEPLIAGRVSQLVRVLEKQVGEVDIGRFMNYFTYDFMCDMAYGGGSELLRDGDKDSIWAIMEMSWPAATFLGNVPWLGPYVGYLPAASASVNRMLSYCRTFTLERIKRGSIRKDVFHYLNNEDQPEKGSPPVRQLIDDGVLAIVAGADTTSSALSSLFFCIATHPEAYKRLRAEVDRFYPPGEDPCDPKNYRNMGYLTAVI…
280	jgi|Leisp1|1369699|gm1.4141_g	Leiotrametes sp BRFM 1775 v1.0	CYP5035AZ1_Trametes_versicolor	64.26	554		MDLIQGFSQERAFLTISALSLITHQAFKYLETFSIAAHILLLCVPLLIGFLLLLPSMAFLHATFFSAGVFLATLLTSVTVYRLSPFHPLARYPGPLGCRLSKFWMAYRSLSGHQHLYIQRLHNRYGNIVRTGPNELSIKDPSLIGTIFGTPGLPKGPLMVGRILTATDLPMIGLMDPVVHAERRKPWNRAFSATALKEYEPLIASRVSQLVQVLERQVGEFDIGRFMNYFTYDFMCDMAYGGGSELLRDGDKDSIWATMETSWPAATFLGNVPWLGPYVGYLPAASASVNRMLSYCRTFTLERIKRGSIRKDVFHYLNNEDQPEKGSPPVRQLIDDGVLAIVAGADTTSSALSSLFFCLATHPEAYKCLQAEIDRFYPPGDDPCDPKNYRNMSYLTAVI…
281	jgi|Tragib1|1392952|fgenesh1_kg.40_#_670_#_TRINITY_DN4393_c4_g2_i3	Trametes gibbosa CIRM-BRFM 1770 v1.0	CYP5035AZ1_Trametes_versicolor	63.99	547		MDRPIIVVGLLSLLTHQLFRRYDTLSITTHTLLTFLPVCIGLELFRATMPLFHAACASIAVFLPGLLISILIYRLSPFHPLARYPGPFACKVSKFWMAYIGYAGYQHLYIKSLHERYGDFVRIGPNELSIRDPSLLNDILGSPGLPKGPLMIGRTLSAVNPPLVGITNPTIHHERRKPWNRAFSAIALKEYKPLLANRAAQLVHVLEELPQKGNVYIERFFNYFAYDLMCDMAFGGGSELLRDGDKNDIWSTIEEGWELATFLSHVPWFAIYISYIPFVSAPVNRLISYSQDCVVQRLRRGPVRKDLFHYLSNEDMPDRAQPAVQQIIDDGIVAIVAGADTTSSALTSLIFCITTHPDTYKQLQAEVDQFYPAGEDVCDPKHHRDMHYLTAVINETLRL…
282	jgi|Pyccin1|1041334|fgenesh1_pm.17_#_35	Pycnoporus cinnabarinus CIRM-BRFM 50 v1.0	CYP5035AZ1_Trametes_versicolor	63.86	559		MSSMFHPQLSTPAAGSILAICAMGLITHQLFRHLETYSISTHMLLLGIPPLVGYYLLRDFLSCSLAAIISCIIFFASMLASVIIYRLSPFHPLARYPGPLGCRVSKFWMAGISLTGRQHTYIQSLHERYGDVVRIGPNELSFRDPSVLHAMYGPGGLPKGPIFVGRILTATDLPLVGIMDPEVHAERRKPWNRAFKAAALKEYEPLIATRASQLIRVLANQHGEIDIGRFFNYFTYDFMMDMAFGGGSELLRDGDKNNIWHTMEAGWPAATALSHVPYLGPYGGRIPAIAATVDRLLSYCRDFTMRRIERGSEHKDIFHYLNNDDQPDKPSPPIKQLLDDGVLAIVAGSDTTSSALTSLAFCLATHPAALRRLQAEVDRFYPPGADPCDARHYRDMHYL…
283	jgi|Polar1|667965|estExt_Genemark1.C_9660001	Polyporus arcularius v1.0	CYP5035AZ1_Trametes_versicolor	63.59	563		MWAINPHQPLLHFAAGLFMALLNPSVGQALVAIACMALITHQIFRYLETYSIVTHVLLILVPNLIGVELLWNKFAPISTIAIALSVFCLTTLFSITFYRLSPFHPLAKYPGPLVCRLSKFWLASIAYSGRQHLYIKSLHEQYGDVVRIGPNELSFRDPSLENAMLGTPGVPKGPLFIGRLLTATNLPLVAIMDPVAHQERRKAWNRAFSAAALKEYEPLIANRAAQLVRVLERQRGATDIARFMNYFAYDFMCDMAYGGGSELLRDGDMNDVWHTMESGWPVATILGCVPWLGPYVGMLPLVSSAQLLSFARQFTMKRIRHGSLQKDIFHYLSNEDQPDKGTPPITQLIDDGVLAIVAGADTTSSALTSLMFCLASHPEALKRLQAEVDRFYPHGENPV…
284	jgi|Pycsa1|1595909|fgenesh1_kg.sc_7180000650843_#_64_#_Locus9438v1rpkm17.31	Pycnoporus sanguineus BRFM 1264 v1.0	CYP5035AZ1_Trametes_versicolor	63.2	557		MESAANSHPSMEPSLLAICAMGLITHQLFRRLETYAISTHSLLLVIPQAVGFMLLRRSMPQLTAATVSCIVFLLSLITSVTIYRISPFHPLAHYPGPIACKVSKFWMAGVSLTGRQHTYIQSLHQRYGDVVRIGPNELSMRDPSVLNPTFGPGGLPKGPIMVGRILTATNLPLVGILDPELHAERRKPWNRAFSAPALKEYEPLIANRVTQLVRVLSDQRGEIDVGRFFNYFSYDFMMDMAYGGGSELLRDGDTNNIWHTMEAGWPAATALSHVPYLGPYGGRVPAIAATVDRLVSYCRKFTMKRIERGSERKDIFHYLNNEDQPEKPSPPISQLLDDGILAIVAGSDTTSSALTSLAFCLATHPAALHKLQAEIDRFYPAGEDPCVATHYRDMHYLTA…
285	jgi|Pycco1662_1|864896|estExt_fgenesh1_pg.C_40068	Pycnoporus coccineus CIRM1662	CYP5035AZ1_Trametes_versicolor	62.66	557		MSLSHEAIMGPAFHLQASAEGSLLAISAMGLITHQLFRRLETYVISTHLLLLVIPPSVGFVLLKNSMPQLIAATVSCIVFLLSLIASVTAYRISPFHPLARYPGPLACKLSKFWMAGVSLTGRQHTYIQSLHQTYGDVVRIGPNELSVRDPSVLNPMLGPGGLPKGPIMVGRILTATNLPLVGILDPDLHAERRKPWNRAFSAVALKEYEPLIANRVTQLVRVLSDQRGEIDVGRFFNYFSYDFMMDMAYGGGSELLRDGDTNNIWHIMEAGWPAATALSHVPYLGPYGGRVPAIAATVDRLVSYCRQFTLKRIERGSERKDIFHYLNNEDQPEKPSPPISQLLDDGILAIVAGSDTTSSALTSLAFCLATHPAALRQVQAEIDRFYPAGEDPCVATHY…
286	jgi|Tralac1|748415|fgenesh1_pm.18_#_114	Leiotrametes lactinea CIRM-BRFM 1664 v1.0	CYP5035AZ1_Trametes_versicolor	62.57	561		MDPRFSTERAVLAVCVLGLLTHQLFKRFETYSIPTHILLLLLPPLLGYSLLKHTMPTFQAALVSVATIFGTMFLSIAAYRLSPFHPLARYPGPLGCRLTKFWMAILSLSGRQHIYIQELHKQYGDVVRIGPNELSFRDASVSNAMYGPGGLPKGPIMVGRLLTATDLPLVGIMDPHVHAERRKPWNRAFSAAAVKEYEPLIASRATQLVQTLEKQSGEVVIGRFFNYFTYDFMCDMAFGGGSELLRDGDQNNIWHTMEAGWPAATFLSHVPYLGPYCGHLPFAAGVVERLLSYCRTHTLQRMKRGSECKDIFHYLNNEDQPDKPSPPLKRLLDEGVLAIVAGSDTTSSALTSLAFLLVAYPPVLRRLQQEIDQFYPPGEDPCDAKHYRDMHYLTAVIHE…
287	jgi|Artele1122_1|495741|fgenesh1_pg.45_#_14	Artolenzites elegans CIRM-BRFM 1663 v1.	CYP5035AZ1_Trametes_versicolor	62.46	562		MVLQAPLSTERALLATCALAVVSHQLFRRFETYSIARHALLILVPILVGFELLGTTSPPLFAALASTFTFLATLLSSVVIYRLSPFHPLARYPGPLGCRLTKFWMACIGYTGRQHLYIRDLHERYGDVVRIGPNELSFRDPTLVSDMLGSPGVPKGPLMIGRTLSATDVPLPGVQDPAAHMERRKLWNRAMNMSSLKEYEPCMAGRANQLLEVLGRQDGELDIGKYFNYFTYDFMSDMAFGGGQELLRNGDTKNLWRSIEDAQSIATFLGNVPWLGVYLGYLPFASATVHKVITYCRTFTLQRLQHPSQRRDIFHYLSNEDQPEKGAPPVKQLIDDGILAIVAGSDTTSSALTSLFFCLGTHPHVYRRLQAEVDQFYPAGEDACNSKHGRKMHYLNAVI…
288	jgi|Tramen1|1044824|fgenesh1_pm.12_#_77	Leiotrametes menziesii CIRM-BRFM 1781 v1.0	CYP5035AZ1_Trametes_versicolor	62.32	552		MDPRLSTERALLAVCGLGLLTHQLFKRFETYSIPAHILLLLFPPLLGFSVLRHTTPALQAALVSVVSIFSTMLVSIAAYRLSPFHPLAQYPGPLGCRLSKFWMAILSFSGRQHIYIQNLHKRYGDVVRIGPNELSFRDPSVLNAMYGPGGLPRGPLMVGRLLTATDLPLVGIMDPQMHAERRKPWNRAFSAAAIKEYETLIASRATQLIQVLEMQNGEVVIGRFFNYFTYDFMCDMAFGGGSELLRDGDQNNIWHIMEAGWPMATFLSHVPYLGPYCGHLPSAARTVERLLSYSREHTLQRMKRGSERKDIFHYLNNEDQPDKPSPPLKRLLDEGVLAIVAGSDTTSSALTSLAFLLVAHPPVLKRLQEEIDQYYPPGEDPCNAKHYRDMHYLTAVIHE…
289	jgi|Artel1|812991|fgenesh1_kg.54_#_104_#_Locus4343v1rpkm35.12	Artolenzites elegans CIRM-BRFM 1663 v1.	CYP5035AZ1_Trametes_versicolor	62.28	562		MVLQAPLSTERALLATCALALVSHQLFRRFETYSIARHAFLILVPILVGFELLRTTSPPLFAALASTFTCLSTLLSSVVIYRLSPFHPLARYPGPLGCRLTKFWMACIGYTGRQHLYIRDLHERYGDVVRIGPNELSFRDPTLVNDMLGSPGVPKGPLMIGRTLSATDVPLPGVQDPAVHMERRKLWNRAMNMSSLKEYEPCMAGRAIQLLEVLGRQDGEVDIGKYFNYFTYDFMSDMAFGGGQELLRNGDTNNLWQTIEDAQSIATFLGNVPWLGVYLGYLPFASATVHKVITYCRAFTLQRLQHPSQRRDIFHYLSNEDQPEKGAPPVKQLIDDGILAIVAGSDTTSSALTSLFFCLGTHPHVYRRLQAEVDQFYPAGEDACNSKHGRKMPYLNAAI…
290	jgi|Pycsa1|1754665|estExt_Genemark1.C_sc_71800006507350015	Pycnoporus sanguineus BRFM 1264 v1.0	CYP5035AZ1_Trametes_versicolor	61.73	567		MDPAFPPQISMEGSLLVVCAMGLISHQFFRRLETYVISTHMLLLGIPPAMGFFLLRNSMSQLAAAALSCIVFLSSVITSVTIYRLSPFHPLGRYPGPVACKLSKFWMAGISLTGRQHTYIQNLHRRYGDVVRIGPNELSIRDPSVLNPMLGIGGLPKGPIMVGRILTATNLPLVGILDPDLHAERRKPWNRAFSAVALKEYEPLIANRVTQLVRVLSDRRGEIDIGRFFNYFSYDFMMDMAYGGGSELLRDGDTKNIWHTMEAGWPAATALSHVPYLGPYGGRVPAIAATVDRLVSYCRKFTLKRIERGSERKDIFHYLNNEDQPEKPSPPISQLLDDGILAIVAGSDTTSSALTSLAFCLATHPPALGRLQAEIDKLYPAGEDPCAAVHYRDMHYLTA…
291	jgi|Pycci1|2784|scf184791.g34	Pycnoporus cinnabarinus BRFM 137	CYP5035AZ1_Trametes_versicolor	60.36	507		MSLLRAAFVSCLTFYFTLLLSTALYRLSPHHPLARYPGPFACKLSKFWLAFLSLTGKQHLYLKSLHERYGDVVRIGPNELSFREPSVLEAMLGVGGVPKGPLNAGRLLSMTDLPLVAIMDPVVHAKRRMPWTRAFSVAALKEYEPTVAQRVHQLVQVLQAQEKEVIIGKFFNYFAYDSMCDVAFGGGSELLRDGDKDNVWQIIEDALLLTAFMSHVPYLGLYFAHMPIIGATVNRLLSYSKSLVLERIKRGSERKDIFHYLNNEDRPDLPPTPVKHLLDDGVLAVVAGSDTTSSALTSLFFCLLAHPHVMERLKAEIDHFYPSGEDPCDTRNYREMPYLTAVINETLRLYPPIPSGTQRQVPHHGEGVMLGAYPVPPGTAMYLHPYSLQRDPRNFYPFP…
292	jgi|Pycci1|4037|scf184844.g119	Pycnoporus cinnabarinus BRFM 137	CYP5035AZ1_Trametes_versicolor	60.21	563		MELALADNTDPVASVLFALCVAALIAHQAFKRLEPTSVSTHILLIGVPPLIGSVLLRHVLSPLHAVLVSCFVYTSTLLASTALYRVSPFHPLARYPGPLGCKLSKFWMAFLSLSGRQHLYLQSLHERYGDVVRIGPNELSFRDPSVLSAMLGPGGVPKGPLIAGRVLSMTDVPYVGIMDPAVHAERRKPWSRAFSASALKEYEPAIARRASQLVNVLEKQEKEVIVGKYLNFFAYDFMCDMAFGGGSELLRDGDKDNVWHLIDDALLLSTFASHVPYLGPYFIRLPVIGARVGRLLSYSRTLVLKRIESGSRRKDIFHYLSHEDQQDKPQPSLKHLLDDGVLAIVAGSDTTSSALTSLVYCLLTHPHAMERLREEIDHFYPVGENACDSKHFREMHYLT…
293	jgi|Pycco1|1362943|e_gw1.9.574.1	Pycnoporus coccineus BRFM 310 v1.0	CYP5035AZ1_Trametes_versicolor	58.61	546		SHRELKRLETYSVSTHLLLICVPPFIGTSMLRHTLPLVQAALISFSAFLLTLIISTALYRLSPYHPPAAYRGPLGCKLSKFWMACLSVTGRQHLYLKRLHERYGDVVRIGPNELSFRDPSFLGAMLGVGGVPKGPQIAGRVLSITNVPFIGIMDPEVHSERRKPWARAFSATALKEYEPMVARRADQLVQVLEKQEKEVMLGKFFNYFAYDFMCDMAFGGGSELLRDGDENNVWHLIEDALRQVKLPTFTSHVPYLGPYFSQLPGVGATVGRLVSYSRALVQKRIEQGSHHKDIFHYLARFSSLIQRPHPPIQQLMDDGILAIVAGSDTTSSALTSLIHCLLSHPGTMKRLQTEIDEYYPAGENVFDTTHYRAMHYLTAVINETLRLYPPVPTGTQRRV…
294	jgi|Pycco1662_1|872263|gm1.814_g	Pycnoporus coccineus CIRM1662	CYP5035AZ1_Trametes_versicolor	56.26	503		MPVAAVALVSSATFISTLLLSMAVYRLSPFHPLARYPGPLMCKLTKFWMAFLSVGGDQHLYVKRLHDRYGDVVRIGPNELSFRDASIINAMLGSGGFHRGPHLAGRVLSITDVPFIVLMDPVVHAERRKPWIRAFSPAALREYEPMITQRVNQLVHVLEKQQGEVIIGKFFNYFTYDFMCDMAFGGGSELLRHGDKNNVWHIIQKGLPGCTFLSHVPYVGVYCGRLPIVRPAIDHLLSYSMELTRKRLERGSVVKDIFHYLNNEDQPDKPSPPMWYLLNEGSLAISAGSDTTPSTMTSLFYCLLTHPAALRRLQAEVDLFYPKEADPCNPQYHRDMHFLDVAIFEAMRLYPPVPSGSQRQVPCHKKGVMLGSYFVPGGTVMFLPPYIVQRDPRNFSPFP…
295	jgi|Trave1|58095|estExt_fgenesh1_pm.C_5_t10054	Trametes versicolor v1.0	CYP5035AZ2_Trametes_versicolor	100	576		MTFELDPRVSTEAGCIAVCGLALTTHQLFRRLETYSIAVHLLLLTAPPLIGSGLLGFTLPLFYAIVASLTLFYSTLLTSVVLYRLSPFHPLARYPGPLPCRLTKFWMARIGLNGDQHTYMKELHDLYGDVVRTGPNELSFRDPSILSAMLGPSGVPKGPLMVGRIRTTTNLPLPGIMDTAVHHERRKPWSRAFSAAALKEYEPRVSNRANQLIEVLERQKGEVSLGVYINYFACVHLFRLMLVELTWAYIFCRYDFMCDMAYGGGSELMRDGDKDGIWDTMGAGSPPATFIGHVPWFGMYAARLPFMSRPGKRMGVHCREFTLRRLQRGSERKDVFHYLSNEDLPDRAPPPEIQLVSDGILAIIAGADTTSSGLTSLFFCLATHPDAYKRLQAEVDQFY…
296	jgi|Tragib1|694241|CE694240_16222	Trametes gibbosa CIRM-BRFM 1770 v1.0	CYP5035AZ2_Trametes_versicolor	76.63	582		MVLVLDPRISTETALIAVGVLALVTHQILRYLETYSISAQLLLVCVPPLIGFGLLGLTLPWLSAFCASIVVFYLTLLASVTLYRLSPFHPLARYPGPLACKLTKFWMAWIGLRGDQHLYMQALHERYGDVVRTGPNELSFRDPSLISAMLGQSGVPKGPLMVGRVRTLTNLPLPGIMDTAVHHERRKPWSRAFNAAALKEYEPQVSNRANQLVETLERQKGEISLGEFINYFTYDFMCDMAFGGGSELMREGDKDGIWTTMGAGAPPATFIGHVPWFGLYAAKLPFMSKHGKRMGVHCREFTLRRIQRGSQRKDVFHYLNNEDLTDRSPPPVVQLVNDGILAVIAGADTTSSALTSLFFCLATHPEAFARLRSEVDHFYPPGDNPCDPKHYREMHYLTA…
297	jgi|Trabet1|477754|CE477753_479	Trametes betulina CIRM-BRFM 1801 v1.0	CYP5035AZ2_Trametes_versicolor	75.82	517		MDSRLSTQAVLIAVGVAALATHQIFRHLETYSIAAHLLLISFAPLFGFRLLVFMLPWPHALGASLITFYSPLFTSVVLYRLSPFHPLSRYPGPLACRLTKFWMAWTGLCGDQHLYMQSLHERYGDVVRTGPNELSFRDPSVLNAMLGPSGVPKGPLMVGRVRTIKNLPLPGIMDTSVHHERRKPWSRAFNATALKEYESQVSNRANQLVETLERQKGEVSLGDLINYFAYDFMCDMAYGGGSELMREGDKDGIWSAMGAGAPAATFIGHVPWFGLYAAKLPFMSTHGKRLGAYCREFTLRRIQRGSLRKDVFHYLSNEDVPDEDPPPVSRLVDDGILAILAGSDTTSSALTSLFFCLATHPEAFSHLQSEVDRFYPPGENPGDPKHYREMHYLTAVINE…
298	jgi|Lenti6_1|628086|MIX9889_14_24	Lentinus tigrinus ALCF2SS1-6 v1.0	CYP5035AZ2_Trametes_versicolor	74.26	575		MAPLVSLQNSTEGALLIVCALGLVTHQLFRYLETYSIATHLALVSVPPLIGTILLSLTLSFLHALCASLSVFYSVLLISVVLYRLSPLHPLARYPGPVRCKLTKFWMAWIGLRGDQHIYIKRLHERYGDVVRTGPNELSFRDPSVISPMLGPSGVPKGPLMIGRVRTISNLPLPGIMDPAVHHERRKPWSRAFSAAALKEYEPQVASRANQLVETLERQKGEISLGEYINYFTYGGGSELMREGDKDGIWTTMGAGAPPATFIGHIPWFGLYAARIPFISKHGKRMGAHCRAFTARRIERGSERKDIFHYLNNEDLPDRSPPPVLQLINDGILAIIAGADTTASALTSLFFCLATHPDAYKRLQAEVDKFYPPGDNPGDPKHYREMHYLNAVINETLRL…
299	jgi|Tramey1|1003781|fgenesh1_pm.18_#_134	Trametes meyenii CIRM-BRFM 1810 v1.0	CYP5035AZ2_Trametes_versicolor	59.15	585		MDPRLSTESALLAVCGLGLLTHQLFKRFETYSIPTHIVLLLFPPFLGFSLLRHTMPAPQAVLVSVITLFGTMFVSITAYRLSPFHPLARYPGPLWCKLSKFYMAILSLSGRQHIYIQDLHKRYGDVVRIGPNELSFRDPAVLNAMYGPGGLPRGPIMVGRLLTATDLPLVGIMDPQVHAERRKPWNRAFSAAAIKEYEPMIANRASQLVQVLEKQSEEVIIGRFFNYFTYDFMCDMAFGGGSELLRDGDKNNIWHTMEAGWPAATFLSHVPYLGPYCGHLPFAAGVVERLLSYCREHTLQRMKRGSERKDIFHYLNNEDQPDKSPPPLKRLLDEGVLAIVAGSDTTSSALTSLAFLLVVHPPVLKHLQEEIDQFYPPGEDPCNAKHYRDMHYLTAVIQE…
300	jgi|Pycco1662_1|432733|CE432732_1267	Pycnoporus coccineus CIRM1662	CYP5035AZ2_Trametes_versicolor	58.76	565		MDFWEALMTPDAHLHRCANFNIYIGPNAMASCAEHLPSIMDSIVSSAHQATARVLLAICVAALFTHGTLKRLETYSVSTHLLLICAPPFIGTALLRHTLPLFQAALVSFSVFSLILLTSTVLYRLSPFHPLATYRGPLGCKVSKFWMACLSLTGRQHLYLKSLHERYGDVVRIGPNELSFRDLSVLSAMLGVGGIPKGPQIAGRVFSTTNIPFIGIMDPEVHSERRKPWARAFSAAALREYEPMVARRAEQLVQVLEKQEKEVMIGKFFNYFAYDFMCDMAFGGGSELLRDGDQNNVWHLIEDALRLPTFTSHVPYLGPYFAQLPGVGATVGRLVSHSKTLVQKRIEQGSHQKDIFHYLNNDDQPDKPHPPIQQLLDDGILAIVAGSDTTSSALTSLIY…
301	jgi|Pycpun1|540945|gm1.8650_g	Pycnoporus puniceus CIRM-BRFM 1868 v1.0	CYP5035AZ2_Trametes_versicolor	57.75	587		MNFTMFYPLSTEQSLLAVCAIALVTHQIFKRLETYSLAAHIVLLCTGPLMGFALLRHTIPIVRALWLSFATFISTMLVSITIYRLSPFHPLARYPGPLGCKLSKFWLAFIASRGNQHLYLKSLHERYGDVVRIGPNELSFRDSSILNAMLGVGGIPKGPLVVGRTLNAEDLPLVGIADPAVHTERRKPWIRALSTAAVKEYEPMIAHRTTQLVQAFERQSGEVMISDFFNYFSFDFMCDMAFGGGSNVLRDGDTNDVRHILEDGMPVASFFGHLPWLAVHCGRLPIFTAAAGPILEFSKKFAAARLERGSVTKDIFHYLNNEDQPDKPPPPMKQLLDDGILAIIAGSDTTSSALTSLVFCLLTHPPTLKRIQAEIDQFYPAGESPCDPKHHRDMHYLTA…
302	jgi|Pycsa1|1754664|estExt_Genemark1.C_sc_71800006507350014	Pycnoporus sanguineus BRFM 1264 v1.0	CYP5035AZ2_Trametes_versicolor	57.39	582		MRTSPIGCPNPAAARSPVGVYKRPLKVRMSLTQNTMTSSIYEPQPSTWHRLIALCALALVIYQAFRRFETFDIKIHLILLCAPIFLGFGLLKDTVPWHWAVLISILTFSITIVVALALYRLSPFHPLARYPGPTPCKLSKFWMAYISLGGYQHLYIKDLHDCYGDIVRIGPNELSLRDPSILNAMMGPGGLPRGPYLAGRALTATDLPIVAIMDPSIHAERRKPWARAFSSTALKEYAPMIANRVQQLVHVLEQQQGHVVIGKFFNYFAYDFMCDMAYGGGSELLRDGDTDNVWHIIEEGLPGSTFISHVPYMGFYLGHLPIFRPAVDRLLSHSKQFTLRRLKRGSELKDIFHYLNNEDQPGKAPPPMKHLLDDGVVAIIAGADTASSALTSLVFCLLT…
303	jgi|Pycco1662_1|816086|estExt_Genewise1.C_650085	Pycnoporus coccineus CIRM1662	CYP5035AZ2_Trametes_versicolor	57.24	573		MNSGTIAGDSYHSAPSTLLVGLCVSALVAHQGLKRLETYSISTHLLLIGVPPVIGVVLLQHDMPLLRAALVSFSTFFLTLLISTALYRLSPYHPLARYPGPIGCKLSKFWMASLAAFTGRQHLYLKSLHERYGDVVRIGPNELSFRDPSVLDAMLGVGGVPKGPLNAGRLLSMDDLPLVAIMDPAFHAKRRKPWTRAFSIAALKEYESTVAHRVSQLVQVLQAQPKEVIIGKFMNYFAYDVMCDVAFGGGSELLRDGDSNNVWHIIEDALLPTVFMSHVPYLGLYVARLPGVSSTINRLLSYSKSMVLNRIKRGSERKDIFHYLNHEDQPDMPPPPVQHLLDDGVLAVVAGSDTTASALTSLAFCLLAHPHAMRRLQEEVDRFYPAGENACDPKSYRDM…
304	jgi|Pycco1|1461855|estExt_fgenesh1_pg.C_640034	Pycnoporus coccineus BRFM 310 v1.0	CYP5035AZ2_Trametes_versicolor	56.94	576		MAGNSNHSAPPALLVGLCVSALVAHQGLKRLETYSIATQLLLIGVPPAVGSVLLRYAMPPLRAALVSFSTFFLTLLVSTALYRLSPRHPLARYPGPVGCKLSKFWLAFLAAFTGKQHLYLKSLHERYGDVVRIGPNELSFRDPSVLDAMLGIGGVPKGPLNAGRLLTMKDLPLVAIMDPVFHAKRRKPWTRAFSVAALKEYEPTVAHRVNQLVQVLHAQPKEVVIGKFMNYFAYDVMCDVAFGGGSELLRDGDSNNVWHIIEDALLLTVFMSHVPYLGLYVARLPGVSSTVDRLLSYSRSMVLKRLKRGSERKDIFHYLNHEDQPDMPPPPVQHLLDDGVLAVVAGSDTTASALTSLVFCLLAHPHTMKRLQEEIDRFYPAGENACDPKFYREMYYLTA…
305	jgi|Pyccin1|168386|CE168385_664	Pycnoporus cinnabarinus CIRM-BRFM 50 v1.0	CYP5035AZ2_Trametes_versicolor	56.78	583		MSLAVTEMQHSTESSLFATCVIALITHQLFKRFETYSIPMHLLFLCAPLLFSFTILKHTMSLPWAAAVSSTTFFSTILVSIAVYRLSPLHPLAQYPGPLSCRLSKFWMAYISLSGRQHFYIKSLHDRYGDIVRIGPNELSFRDISILNSMMGIGGLPKGPYLAGRALTVTDLPFVAIMDSVVHAERRKPWARAFSATALKEYAPMIANRASQLIQVLEKQCGEIMIGDFFNYFAYDFMSDMAYGGGSELLRDGDKNNVWHIIEEGLPSSTFLSHVPYLGVYCGHLPLFRPAVERLLSHSKALALKRIERGSKLKDIFHYLNNEDQPDKPPPLLRHLLDDGVIAIVAGSDTTSSALTSMVFCLLTHAPAYRRLQGEIDRFYPADEDPCDPQHHRDMHYLT…
306	jgi|Pycco1|1450696|estExt_fgenesh1_pm.C_90107	Pycnoporus coccineus BRFM 310 v1.0	CYP5035AZ2_Trametes_versicolor	56.54	573		MKSGTISGDSYHSAPSTLLVGLCVSALVAHQGLKRLETYSISTHLLLIGVPPVIGVVLLQHDMLLLRAVLLSFSTFFLTLLISTALYRLSPYHPLARYPGPIGCKLSKFWMASLAAFTGRQHLYLKRLHERYGDVVRIGPNELSFRDPSVLDAMLGVGGVPKGPLNAGRLLSMDDLPLVAIMDPAFHAKRRKPWTRAFSIAALKEYEPTVAHRVRQLVQVLQAQSKEVIIGKFMNYFAYDVMCDVAFGGGSELLRDGDSNNVWHIIEDALLPTVFMSHVPYLGLYVARLPGVSSTIYRLLSYSKSMVLNRIKRGSERKDIFHYLNHEDQPDMPPPPVQHLLDDGVLAVVAGSDTTASALTSLAFCLLAHPHAMRRLQEEVDRFYPAGENACDPKSYRDM…
307	jgi|Pyccin1|1049319|gm1.3862_g	Pycnoporus cinnabarinus CIRM-BRFM 50 v1.0	CYP5035AZ2_Trametes_versicolor	56.17	575		MDLPSLATYQPTPRTLVVGLCLSALFAHQGLKRLETYAMSTHVLLVGVPPLIGSLLLQGDMSLLRAAFVSCSTFYFTLLLSTALYRLSPHHPLARYPGPFACKLSKFWLAFLSLTGKQHLYLKSLHERYGDVVRIGPNELSFREPSVLEAMLGVGGVPKGPLNAGRLLSMTDLPLVAIMDPVVHAKRRKPWTRAFSVAALKEYEPTVAQRVHQLVQVLQAQETEVIIGKFFNYFAYDSMCDVAFGGGSELLRDGDKDNVWQIIEDALLLTAFMSHVPYLGLYFAHMPIIGATVNRLLSYSKSLVLERIKRGSERKDIFHYLNNEDRPDLPPTPVKHLLDDGVLAVVAGSDTTSSALTSLFFCLLAHPHVMERLQAEIDHFYPSGEDPCDTRNYREMPYL…
308	jgi|Earsca1|604737|e_gw1.1.2281.1	Earliella scabrosa CIRM-BRFM 1817 v1.0	CYP5035AZ2_Trametes_versicolor	55.76	590		MALPAIESQLSTSQSVLAICLFALVIHQIFKRVEPLSISVHLALLCTPVLLGFQLLRGTMPVPWAAAVSFATFVSTLLVSIGLYRLSPFHPLARYPGPIACRLSKFWMACLAFGGYQHRYVKRLHEYYGDVVRIGPNELSFRDPSVLQAMLGTGGLPRGPYLASRALADTDFHNIDLPFVAIMDPVVHSERRKPWLRALSATAIKAYEPMVANRANQLVQVLREQRGEVPIGKFFNYFAYDFLCDMAFGGGSELLRDGDKDNVWQLIEESIQGCTFISHVPYLGVYFGILPGLRLAVDRLQAFTKGFTLKRIERGSEIKDMFHYLNNEDQPEKPPTPLQYLLEDGIVAIIAGSDTTSGALTSLVFCLLTHPSALRRLHAEVDQFYPPEEDPCNPKHHRD…
309	jgi|Pycci1|4039|scf184844.g121	Pycnoporus cinnabarinus BRFM 137	CYP5035AZ2_Trametes_versicolor	55.52	589		MARSQIPNLQKDSYTMAPLAIENQLSTSQSVLAICLFALVIHQIFKRVEPLSISVHLALLCTPVLLGFQLLRGTMPVPWAAAVSFSTFVSTLLVSIGLYRLSPFHPLARYPGPIACKLSKFWMACLSFGGYQHRYVKRLHEYYGDVVRIGPNELSFRDPSVLQAMLGTGGLPRGPYLASRALASTDFHNIDLPFVAIMDPVVHSERRKPWLRALSATAIKAYEPMVANRANQLMQVLREQRGEVPIGKFFNYFAYDFLCDMAFGGGSELLRDGDKDNVWQLIEESIQGCTFISHVPYLGVYFGILPGLRLAVDRLQAFTKRFTLKRIERGSEIKDMFHYLNNEDQPEKPPTPLQYLLEDGIVAIIAGSDTTSGALTGLVFCLLTNPSALKRLQAEIDQF…
310	jgi|Pycci1|4038|scf184844.g120	Pycnoporus cinnabarinus BRFM 137	CYP5035AZ2_Trametes_versicolor	54.59	599		MESSLYATCVLALITHQVFKRFETYSIPMHLLFLCAPLLFSFTILKHTMSLPWAAAVSSTTFFSTILVSISVYRLSPLHPLAQYPGPLSCRLSKFWMAYISVSGRQHLYIKSLHDRYGDIVRIGPNELSFRDISILHSMMGIGGLPKGSYLAGRALTVTDLPFVAIMDSAVHAERRKPWARAFSATALKEYAPMIANRASQLIRVLEKQCGEIIIGDFFNYFAYDFMSDMAYGGGSELLRDGDKDNVWHIIEKGLSSSTFFSHVPYLGVYCGHLPLFRPAVERLLSHSKELALKRIERGSKLKDIFHYLNNEDQPEKPPPLLRHLLDDGVIAIVAGSDTTSSALTSMVFCLLTHAPAYRRLQGEIDRFYPADEDPCDPKHHRDMHYLTAVMHVSPVVMP…
311	jgi|Pycsa1|1672486|gm1.2126_g	Pycnoporus sanguineus BRFM 1264 v1.0	CYP5035AZ2_Trametes_versicolor	54.51	587		MAHMGADSPRSTGSSLIAICLIALVTHQIFRRVETYAFTIHFSLLCAPLLLSFELLRGTMPAVWAALVSSATFLSTLFLSIAFYRLSPFHPLAQYPGPLMCKLTKFWMAYLSLEGYQHLYVQRLHDRYGDVVRIGPNELSFKDASIVNAVLGAGGPHRGPHLAGRALSITDVPFVVLMDPAVHAERRKPWIRAFSPAALKEYEPMIAHRVNQLVHVLAKQPGEVIMGKFFNYFAYDFMCDMAFGGGSELLREGDKDNIWHIIEDGLPGCTFLSHVPYLGVYCGRLPILRPAVDHLLSYSMKLVRDRLERGSKVKDIFHYLASLLQTASKNNEGQPDKPAPPVQYLLNEGSLAVLAGSDTTSSALTSLIFCLLTHPAALRQLQVEVDLFYPREDDPCDPK…
312	jgi|Pycco1|1292875|CE1292874_4946	Pycnoporus coccineus BRFM 310 v1.0	CYP5035AZ2_Trametes_versicolor	53.55	577		MAHTVTESTRLTGQSLVAVCFIALVIHKVFRKIETYSFTIHFSLLCVPLLTSFELLRGTMPAAAAALVSCATFISTLLLSMALYRLSPFHPLARYPGPLMCKLTKFWMAFLSTTGDQHLYVKRLHDRYGDVVRIGPNELSFRDASIINAMLGAGGFHRGPHLAGRVLSITDVPFIVLMDSTIHAERRKPWIRAFSPAALKEYEPMIAHRVNQLVHVLEKQQGAIIIGKFFNYFAYDFMCDMAFGGGSELLRDGDKNNVWQIIQKGLPGCTFLSHVPYLGVYCGRIPILRPAVDHLLSYSMELTRERLERGSIVKDIFHYLNNEDQPEKPPPAMRYLLNEGSLAILAGSDTTSSTLTSLFFCLLTHPTAFKLLQAEVDLFYPRDEDPSNPQHHREMHFLD…
313	jgi|Pyccin1|1050304|gm1.4847_g	Pycnoporus cinnabarinus CIRM-BRFM 50 v1.0	CYP5035AZ2_Trametes_versicolor	52.15	581		MALTTIDSRLSMQQSLLATCLMALVTHQILKRLETYSIEAYLSLVGTPMLFSFELFRGTVSAPWAALVSSATFLSTLLVSVTVYRLSPFHPLARYPGPLACKLSKFWMACISATGYQHLYFKRLHETYGDVVRTGPNELSFRDLSVFKPMLGVGGLPRGPCRVLSDTDIPFAAVMDRIVHAERKKPWIRALGTSALKVYEPMIANRTMQLMRVLEEQPGEVNIGDFFNYFSYDIMCDVTYGGGSELLRDGDTDNVWHFIDEALPSSTFLSHVPYLGILCGKLPMFRPAMDRLINFSKSVTAKRLERGSTIKDIFYYLNNEDLPEKDPPPERHLLDDSLLAIVAGSDTTSSALTSLVYCLLTHPSALKNLQMEIDRFYPADADPCDSKHHREMHYLTAVL…

## Sheet: sorted by %ID
seq ID	species	best hit	%ID	aln length
jgi|Phaca1|153972|estExt_Genewise1Plus.C_13_t10148	Phanerochaete carnosa HHB-10118-Sp v1.0	CYP5035A_Phanerochaete_carnosa	100	524		MRLDVVSPLLLFAPAVVSTLLISHFGALTGLVLGFSTYYTTLLSSIVIYRLSPFHPIAQYPGPLLAKVSKFYHVSKTYSGKQQQYMRQLHDRYGDIVRTGPNEVIIRDASCIVPLLGTQGCPKGPMYQGRHLWPQIPSLIGMRDPKEHQRRRRPWNRAFSTAAVKDYDPVIQHRVHGLGEGLGARQGEVLDLSDWLGFFTFDFMGDLVYGGWTEMMREGGDHNGLWSILTSGLKHVLPETSFVYEHVPWLSYYVKKLPGGVGAVKTMHALAFSQAEKRYTSGSTSRDLFYYLSNEDGTEKVDPPRSMVISDGLLALVAGADTTKTVLAGTFYSILLNPEVYKCLQAEVDKFYPPGENSLDPKHLPEMQYLEGVIMEGLRLFPAVPSGSQRAPEPGTRGK…
jgi|Suibr2|843826|Suibr1.fgenesh1_pm.7_#_53	Suillus brevipes Sb2 v2.0	CYP5035B	100	561		MGIAETLIPQPRLGDALILIGVAGVGVHGIFKRYEPPEISHHAGLLLGVPSLLSLLLWNHYSPVRALVTTIATFLAALVTSVVFYRLSPFHPLAKYPGPLYLKISRIPLTWIAMQGKEHLVIQKLHDWYGDVVRISPNEVSVRDANAIMPMMGSTGLTKGPHWRGRSMRAPVPPIIAMTNPAQHLERRKLWNRAFNTAALKGYEHIIARRANLLIETIAEAKEVDLATRISWFTFDFMSDLVFGGGSDMLRQGDDGSIWKIINKGMISAHMLAHLPWLVPYAQKLGMGEDVRQMRSFGIERAKGRVKAGSLDKDLFYYLNNEDGAGAPRPFADVVSDGALAVIAGSDTTSSVLSNLFFFLLKEPKYYKRLQVEVDKFYPPGEDALSTKHHGDMPFLTAA…
jgi|Polbr1|1481810|gm1.5391_g	Polyporus brumalis BRFM 1820 v1.0	CYP5035H2_Polyporus	100	556		MVFQLPAHHALFTVVGSAFMVHLIFKRYEPHRVAVHALLLLAVPSFLSVLLLDRMPAIKALSASFLMFWTALVSSVALYRLSPWHPLARYPGPVFLRLSKLSMAWISRGGRRHLYTQELHRRYGDIVRVGPNEVSVSNAAAIHPLMGTSGLHKGPQWEARTATQSVLPLIAIGDPKEHLRRRKPWNRALNVASLKDFEPFVAHRAEQLVSRLASQKETTNLARWFGWFTYDLMSDMAFGGGSEMMLNGDDGSVWPLLEIGLLNSDTYGHLPWMADYIRAVPSLGTNMKQMRSFCIQRTEERIKLGNTSRKDLFYYLNNEDGAEPTPPVPEVTADGTLAIVAGSDTTSSVLSNVFYCLLTHPEACARLRAEVDSYYPPGEDALNTKHHADMPYLNAVINE…
jgi|Polar1|665169|estExt_Genemark1.C_3560004	Polyporus arcularius v1.0	CYP5035H2_Polyporus_arcularius	100	556		MVFQLPAHHALFTVVGSAFIVHLIFKRYEPHRVAVHALLLLAVPSFLSVLLLDRMPAIKALSASFLTFWTALVSSVALYRLSPWHPLARYPGPVSLRLSKLSMAWISRGGRRHLYTQELHRRYGDIVRVGPNEVSVSNAAAIHPLMGTSGLHKGPQWEARTATQSVLPLIAIGDPKEHLRRRKPWNRALNVASLKDFEPFVTHRAEQLVSRLASQKETTNLARWFGWFTYDLMSDMAFGGGSEMMLNGDDGSVWPLLEIGLLNSDTYGHLPWMADYIRAVPSLGTNMKQMRSFCIQRTEERIKLGNTSRKDLFYYLNNEDGAEPTPPVPEVTADGTLAIVAGSDTTSSVLSNVFYCLLTHPEAYARLRAEVDSYYPPGEDALNTKHHADMPYLNAVINE…
jgi|Polsqu1|24110|CE24109_7285	Polyporus squamosus CCBS 676 v1.0	CYP5035H3_Polyporus	100	556		MVFELPAHHALFTVVGSAFIVHLIFKRYEPHRVAVHALLLLAVPSFLSVLLLDRMPVIKALSASYLTFWTTLVSSVALYRLSPWHPLARYPGPVFLRLSKLSMAWVSRGGRRHLYTQELHRRYGDIVRVGPNEVSVSNAAAIHPLMGTSGLHKGPQWEARTATQSVLPLIAISDPKEHLRRRKPWNRALNVASLKDFEPFVAHRAEQLVSRLASQKETTNLARWFGWFTYDLMSDMAFGGGSEMMLNGDEGSVWPLLEIGLLNSDTYGHLPWMADYIRAVPSLGTNMKQMRSFCIQRTEERIKLGNTSRKDLFYYLNNEDGAEPTPPVPEVTADGTLAIVAGSDTTSSVLSNIFYCLLTHPEAYARLRAEVDSYYPPGEDAINTKHHADMPYLNAVINE…
jgi|Lenti6_1|578269|fgenesh1_kg.34_#_55_#_Locus13854v1rpkm1.21	Lentinus tigrinus ALCF2SS1-6 v1.0	CYP5035H4_Lentinus	100	558		MAFELPAHHALFTLVGSAFIVHLIFKRSEPHRVAVHALLLLAIPAFLSVLLLDRMPVTKALSVSFLTFWTALISSVTLYRLSPWHPLARYPGPVFLRLSKVSMAWISRGGKRHLYTQELHRRYGDIVRVGPNEVSISNAAAIHPLMGTSGLHKGPQWEARTATQSVPPLIAIGDPKEHLRRRKPWNRALNVASLKDFEPFVAHRAEQLVSRLAAQKETTNLARWFGWFTYDLMSDMAFGGGSEMMLNGDEGSVWPLLETGLLNSDTFGHLPWMADYIRAVPGLGANMKQMRSFCIQRTQERIKLGNTSRKDLFYYLNNEDGAEPKPPVSEVTADGTLAIVAGSDTTSSVLSNVFYCLLTHPEAYARLRAEVDSYYPAGEDAFNTKHHADMPYLNAVINE…
jgi|Trave1|41578|gm1.462_g	Trametes versicolor v1.0	CYP5035H5_Trametes_versicolor	100	554		MASTIFEVEPSLPHVLCAVVGSALAAHWIFKRFEPQHAAAHAVLILGVPALLSVLLLLHLSGIKALLVSFSMYWCTLAGSVALYRLSPWHPLARYPGPVALKLTKLSLAWISRGGKRHIYTQQLHRRYGDVVRVGPNELSISNAAAIHPLMGTAGLHKGPQWGARAATQAVPPLIALGDPKEHLRRRKPWNRAFSVASLKDFEPMVARRTQQLVDLLSSKKGEVNMSKWFSWFTYDLMSDMAFGGGSEMMRNGDEGSVWPLLEDGLVNSDTFGHLPWTADYVRKLPSLGSKMKEMRTFCIRRTAERVKLGNNSTKDLFYYLNNEDGAEATPPLSQVVADGALAVVAGSDTTSSVISNLIFFVLTHPEVYARLRTEVDFYYPPGENALNTTHHADMPYLN…
jgi|Sisbr1|623797|gm1.4470_g	Lentinus tigrinus v1.0	CYP5035N10_Polyporus	100	560		MDLDVYVWSPKRQTAVYAMVLGIMAHQVFRQHETYRISIHFTLLLTPPLLVAVTVSSTSQSTLEKALLDSYAAYLSALVLSVVAYRLSPSHPLACYPGPISLRLSKLWMAFISRSGYQHLYYKDLHERYGNVVRIGPNELSIREPSAVMALVGPSGLPKGPHVTGRLLTDKDLPMIGIEDISSHMTRRRAWNRGFSSAAIAEYEELVGRRAMQLVQRLEAHQGRQVDLERWFDYFSYDAMYDITFGGGSELLRDGDENNVWSVLSEGMTAMTFFGHVPWLGVYFGFLPAATRPIKSLLAACKGLVKQRMQRGSRTRDLFHYLNHEDQKDKAPPPMRQLVDDGILAIVGGADTVSGALTSVLFCLLTHPEAYEKLQTEIDEYYPRGDNVLSTRCHRDMKY…
jgi|Polsqu1|835110|estExt_Genemark1.C_2790009	Polyporus squamosus CCBS 676 v1.0	CYP5035N11_Polyporus	100	550		MSVVVDEGMSPSRAVAIAVSLGLVAHQIFRRYETYNIAVHAALLFGPPTLLLASALPPQWSLLHAIFVVYSTYLVTLATSIVLYRLSPFHPLARYPGPIGCRISKLYMGAVCIPGYQHKYIKALHERYGDVVRIGPNELSIRDASLVNPLMGSSGVPKGPHFIGRMLSSTSLPMVGIQDTDVHLRRRKNWQRGMSPAAIKEYEHFIQRRARQLLSRLEEQKGEVVIGNWINYLTYDFMSDMAFGGGSELLEAGHDEGNVWALLDEGMFIATFFGHLPWLGVYVGKIPAATGNLIILLNRCVECTAARVKKGSEKKDLFHYLNQEDLPDAQPVPMQQLVDDGVLAIIAGADTTVERDDDSRAEIDKYYPPGEDALSTKHHREMPYLNAVINEVLRVYPPV…
jgi|Lenti6_1|581920|fgenesh1_kg.91_#_6_#_Locus2506v1rpkm67.23	Lentinus tigrinus ALCF2SS1-6 v1.0	CYP5035N12_Lentinus	100	563		MAEVAEGVSPSKAVAVAVSLGLVAHQIFRRYETYNIIVHAALLFGPPTLLTAFTLPSEWSLLYGAFVLFSTYLATLAASIVIYRLSPLHPLARYPGPIGCKISKLYLGAICIPGYQHKYIQALHNRYGDVVRIGPNDLSIRDASRINPLMGASGVPKGPHFIGRMLSATGLPMVAIQDTDVHLRRRKLWQRGMSPSAIKEYEHFIARRARQLLDRMGEQKGEITIGNWFNYFTYDFMSDMAFGGGSELLDAGHDEGNVWALLDDAMFIATFFGHLPWLGVYIGKIPAATGNLSILLNRCVECATARVKKGSEKKDLFHYLNQEDLPNLPPPPMQQLIDDGVLAIIAGADTTSSALTSLVYCLLMHPDVYDKLQAEVDKFYPSGEDAMDTKHHREMPYLN…
jgi|Lenti7_1|538117|fgenesh1_kg.30_#_15_#_Locus2021v2rpkm35.61	Lentinus tigrinus ALCF2SS1-7 v1.0	CYP5035N12_Lentinus	100	563		MAEVAEGVSPSKAVAVAVSLGLVAHQIFRRYETYNIIVHAALLFGPPTLLTAFTLPSEWSLLYGAFVLFSTYLATLAASIVIYRLSPLHPLARYPGPIGCKISKLYLGAICIPGYQHKYIQALHNRYGDVVRIGPNDLSIRDASRINPLMGASGVPKGPHFIGRMLSATGLPMVAIQDTDVHLRRRKLWQRGMSPSAIKEYEHFIARRARQLLDRMGEQKGEITIGNWFNYFTYDFMSDMAFGGGSELLDAGHDEGNVWALLDDAMFIATFFGHLPWLGVYIGKIPAATGNLSILLNRCVECATARVKKGSEKKDLFHYLNQEDLPNLPPPPMQQLIDDGVLAIIAGADTTSSALTSLVYCLLMHPDVYDKLQAEVDKFYPSGEDAMDTKHHREMPYLN…
jgi|Sisbr1|585391|fgenesh1_kg.48_#_39_#_Locus9062v1rpkm5.09	Lentinus tigrinus v1.0	CYP5035N12_Lentinus	100	563		MAEVAEGVSPSKAVAVAVSLGLVAHQIFRRYETYNIIVHAALLFGPPTLLTAFTLPSEWSLLYGAFVLFSTYLATLAASIVIYRLSPLHPLARYPGPIGCKISKLYLGAICIPGYQHKYIQALHNRYGDVVRIGPNDLSIRDASRINPLMGASGVPKGPHFIGRMLSATGLPMVAIQDTDVHLRRRKLWQRGMSPSAIKEYEHFIARRARQLLDRMGEQKGEITIGNWFNYFTYDFMSDMAFGGGSELLDAGHDEGNVWALLDDAMFIATFFGHLPWLGVYIGKIPAATGNLSILLNRCVECATARVKKGSEKKDLFHYLNQEDLPNLPPPPMQQLIDDGVLAIIAGADTTSSALTSLVYCLLMHPDVYDKLQAEVDKFYPSGEDAMDTKHHREMPYLN…
jgi|Polsqu1|746845|gm1.13007_g	Polyporus squamosus CCBS 676 v1.0	CYP5035N13_Polyporus	100	517		MLVIALAAPSQLSLLHAISVVYSTYFATLATSVVLYRLSPLHPLARYPGPVGCRLSKLYMGMVCISGYQHKYITALHDQYGDVVRIGPNELSVRDASLINPLLGSSGVPKGPHFIGRNLTTTMLPMIGIQDTDAHLRRRKNWNRGMGSAAIKEYEHFVARRVRQFLSRLEEQKGEVVIGTWFNYLTYDTTLDITFGGGSELLIAGHDKGNFWALLNDSAFIATLFGHMPWLGVYAGKIPASTGNLSILLNGCAERAAVRVREGSEKKDLFHYLNQEDLPNSWQPPRIQQLVNDGALAIIAGADTTSGALTSLVYCLLVHPEVYERLQAEIDKFYPPGEDALSTEHHREMHYLTAVINEVLRMYPPVPGGTQRQVPPNGQAVVVGNLYLPPGTIFWCHMY…
jgi|Polsqu1|818645|estExt_Genewise1Plus.C_2790008	Polyporus squamosus CCBS 676 v1.0	CYP5035N14_Polyporus	100	564		MLPVVDGGLPPSGTVAITVSLGLIAHHLFRRHETYSIAVHAALLLGPPTLVLASALPSQRSLLHAISVVYSTYLATLATSIVLYRLSPFHPLARYPGPVGCKISKLYMGAVCIPGYQHIYIKALHERYGDVVRIGPNELSIRDASLINPLLGASGVPKGPHFIGRMLTATSLPMVGIQDTDTHLRRRKNWQRGMSPAAIKEHEHSIQRRARQLLSRPQEQKGEVVIGNWINYLTYDFTLDMAFGGGSELLEAGHDEGNVWALLDDGMFIATFFGHVPWLGVYIGKIPAATGNLNILLNRCIECTVARVKKGSEMKDLFHYLNQEDLPDAQPVPMQQLVDDGALAIIAGADTTSSALTSLVYCLLTHPEVYERLQAEIDRIYPPGEDALSTEHHRDMPYL…
jgi|Polsqu1|588169|e_gw1.213.21.1	Polyporus squamosus CCBS 676 v1.0	CYP5035N15_Polyporus	100	544		MRSTKKKKKKKKNIAVHAALLFGPPTLLLALALPPQWSLLHAIFVVYSTYLATLATSVVHYRLSPFHPLARYPGPVSCRISKLYMGAVCIPGYQHKYIKALHERYGDVVRIGPNELSIRDASLINPLLGSSGVPKGPHFIGRMLSATSHPMVGIQDTDVHLRRRKNWQRGMSPAAIKEYEHSIERRARQLLSRLEEQKGEVAIGNWINYFTYDIMSDMAFGGGSELLEAGHDEGNVWALLDDGMLIATFFGHMPWLGVYIGKIPAATGKLNIVLNRCIECTVARVKKGSEKKDLFHYLAHRIQEDLPDAQPVPMQQLVDDGILAIIAGAHTTSSALTSLVYCLLTHSEVYERLQAEIDKFYPPGEDPLSTEQHRDMHYLTAVINEVLRVYPPVPGGSQR…
jgi|Polar1|667057|estExt_Genemark1.C_6280002	Polyporus arcularius v1.0	CYP5035N16_Polyporus	100	550		MDTRLVVAGTALIGHQVFRRYETYSIAVHAFLLFGPPLLLAVGTASTITFGVLFSVCWTYLATLVLSILVYRLSRLHPLSQYPGPICCRASKLWHACLVLSGRQHKYLQALHERYGDVVRIGPNDLSIRDASLIPALLGASGVPKGSNFHGAMLTATNPPMAGIQDTQLHMARRRPWARGLAPSALKEYEGLVGKRTQQLVRLLEKRGGAVVLLGQVFNYFSYDLMCDMAFGGGAELMEEGDPTNVWHLLDEGCKAAAFFHQIDWLGVYVGHIPAAVKPLQIFLSHGKTLAMERMRRGSTRPDLFHYLNEEDIPERPSPPLQHLVNDGILAVVAGSDTSSSCLTSLFFLLLTHPETYAKLQAEVDRYYSAGEDPAETKHHRDMPYLHAVISEALRLLPP…
jgi|Lenti6_1|558432|estExt_Genewise1Plus.C_910024	Lentinus tigrinus ALCF2SS1-6 v1.0	CYP5035N17_Lentinus	100	544		MQIVHQIFRRYETYSLLVHALLLFGPPMLVATGTHSGSFPTFGFLLSCFSTYIATLSLSILVYRLSPLHPLSKYPGPFWCRTSKLWHACLAYSGEQHKYLQALHERYGDVVRIGPNDLSIRDAAAIPQLMGISGVPKGTNFHGAMLTATNPPMVGIQDTQVHLARRRSWARGLNPSALKEYEPLIGKRAKQLVRLFETHDGVIVLGQIFNYFSYDLMCDMAFGGGAELMAEGDPNRVWAVLEDGCRAVMFFHQIDWLGVYFGYIPAAVKPVQAFLMHGKKMVQERMRRGSTTRDLFHYLNEEDLPEKPAPPLQQLVDDGLLTVVAGSDTASSCLTSIFFTLLTHPRCYAQLQAEIDKCYPAGEDPCETMHHRDMAYLNAAINEALRLFPPVMTSSPRKV…
jgi|Lenti7_1|468757|e_gw1.30.223.1	Lentinus tigrinus ALCF2SS1-7 v1.0	CYP5035N17_Lentinus	100	544		MQIVHQIFRRYETYSLLVHALLLFGPPMLVATGTHSGSFPTFGFLLSCFSTYIATLSLSILVYRLSPLHPLSKYPGPFWCRTSKLWHACLAYSGEQHKYLQALHERYGDVVRIGPNDLSIRDAAAIPQLMGISGVPKGTNFHGAMLTATNPPMVGIQDTQVHLARRRSWARGLNPSALKEYEPLIGKRAKQLVRLFETHDGVIVLGQIFNYFSYDLMCDMAFGGGAELMAEGDPNRVWAVLEDGCRAVMFFHQIDWLGVYFGYIPAAVKPVQAFLMHGKKMVQERMRRGSTTRDLFHYLNEEDLPEKPAPPLQQLVDDGLLTVVAGSDTASSCLTSIFFTLLTHPRCYAQLQAEIDKCYPAGEDPCETMHHRDMAYLNAAINEALRLFPPVMTSSPRKV…
jgi|Sisbr1|570632|estExt_Genewise1Plus.C_480102	Lentinus tigrinus v1.0	CYP5035N17_Lentinus	100	544		MQIVHQIFRRYETYSLLVHALLLFGPPMLVATGTHSGSFPTFGFLLSCFSTYIATLSLSILVYRLSPLHPLSKYPGPFWCRTSKLWHACLAYSGEQHKYLQALHERYGDVVRIGPNDLSIRDAAAIPQLMGISGVPKGTNFHGAMLTATNPPMVGIQDTQVHLARRRSWARGLNPSALKEYEPLIGKRAKQLVRLFETHDGVIVLGQIFNYFSYDLMCDMAFGGGAELMAEGDPNRVWAVLEDGCRAVMFFHQIDWLGVYFGYIPAAVKPVQAFLMHGKKMVQERMRRGSTTRDLFHYLNEEDLPEKPAPPLQQLVDDGLLTVVAGSDTASSCLTSIFFTLLTHPRCYAQLQAEIDKCYPAGEDPCETMHHRDMAYLNAAINEALRLFPPVMTSSPRKV…
jgi|Trave1|60226|estExt_fgenesh1_pm.C_100063	Trametes versicolor v1.0	CYP5035N19_Trametes_versicolor	100	553		MSAGTALAPIVFMGLVAHQLFKRHETFDIAYHISLLCGPIFLGTALLSPSLPLLRATYVSAGTYLASLIISTLVYRASPLHPLAIYPGPFGCRLTKFWMASVSFTGQQHNYIKSLHDRYGDVVRIGPNEVSVKDPSVVHAMLGPTGLPHGPMYYGKLLVRKPGDMPMLGITDTVEHLRRRRPWARAFSGPAIKEYKPMVASRTLQLVQALQSQQGEVDIGKWINYFSYDFMCDMAFGGGSELLRDGDLNNFWEMLENGLPPGTFVGHVPWLGPYLARIPALTADLQKVLAHCQSLTVGRIQRGAQRRDLFHYLNNEDEPETQPPPLKLIVNEGVVAIVAGSDTVSITLTSIFFCLATHPEAYKRLEEEIDRFYPPGQDPYNTEHHREMYYLTAVINEAL…
jgi|Trave1|130760|e_gw1.10.841.1	Trametes versicolor v1.0	CYP5035N20_Trametes_versicolor	100	581		MVFRLQLASLSDEDHALLLIVALGLVGPCHRPLKARVVLKADGSQVAHQAFKRHETFSISFHLSLLLLPPAFGATLLVPTFAPLNAILTSFTLYICALVSSTLAYRASPYHPLARYPGPIVYRLTKFYMARVGFGGHQYLHVKSLHDRYGDIVRIGPNELSLRDPSLLNPVYGTSGLPHGPLFVGRLLTSTNLPLVGIMDTEEHLERRKPWARAFTPAALKEYQPMVAARARQLVEALGKQAGEVDIAKWVNYFSYDMMSDMAFGGGSELLRDGDVNNVWHILDHSFPAATFTSHVPWLGPYLGRVPSIAAAQAQLTVYSHKLALARIKRGSDHKDIFHYLSEEDRPNNPQLPLSRLIDDGVLAIVAGADTTSSALTSIFYCLLTHPDACQKLQAEIDQ…
jgi|Trave1|45128|gm1.4012_g	Trametes versicolor v1.0	CYP5035N20_Trametes_versicolor	100	542		MHLIPTDIVLAVVSAGLGAHQVFKRFEPDNLAAQLALLALPPTLFSVALNSHAPLLAAITYAFGIYLSTLVLSVVVYRLSPFHPLASYPGPLYLKVSKLSLIWIASRGAQHKFIKQLHERYGDVVRTGPNEVSIRDVDALPSVSTIPKDPRYGFNSKMAFSNSLSLIAERNPIEHARRRKPWNRAFNASALKGYEEIVAKRANALVQALAAQKGEVDLGKWFAYFTFDFMSDMAFGGGSEMIRDGSSGSKWHVLEEGIVYFHAFGQLPWAILYLRRIPAIARTTQRLVAQGRGLAIERLKNGSLSRDLFYYLNNEDGADAVTPPFPETVSNGVLAMIAGADTTSIALSNLFYFVLADRAVYERLQAEVDRYFPPGEDPLDTKHHASMPFLNAVINETLR…
jgi|Polbr1|1454895|fgenesh1_pm.17_#_33	Polyporus brumalis BRFM 1820 v1.0	CYP5035N5_Polyporus	100	565		MMSVDVYAWAPERQGIAYAAVLGVLAHQVFRRHETYRISTHLTLLLVPPLLLALSVSNPSHCPLKKSLPVLYAAYLSALVLSVVTYRLSPSHPLARYPGPLGCRVSKLWMAFLSRSGYQHVYYRDLHKRLGSVVRIGPNELSICEPSAVMALVGPNGLPKGPHVTGRLLTDKDLPMIGIEDLSTHMTRRRAWNRGFSSAAIAEYEELVGRRVMQLVQRLEEQQGKQVDIERWFDYFSYDAMCDMTFGGGSELLRDGDENNVWSVLSEGMTAMTFFGHVPWLGVYFGYLPAATRPIKSLLTACKGLVEQRMQQGSRTRDLFHYLNHEDQINKSPPPMRQLVDDGILAIVGGADTVSGALTSVIFCLLTHPETYDKLQVEVDKYYPPGEDVSSTRWHRDMK…
jgi|Polbr1|1501025|MIX9741_377_27	Polyporus brumalis BRFM 1820 v1.0	CYP5035N5_Polyporus_arcularius	100	566		MELDGHIYVWSPERLTATYAAVLGLLTHQVFRRHETYCISAHLTLLLAPPLLIALTVSDSWQCIPKTRLLVSYAAYLSTLVLSLVSYRLSPLHPLARYPGPLGCRVSKLWMASLSRAGYQHVYYRDLHKRYGSVVRIGPNELSIREPSAVMALVGPSGLPKGPHVTGRLLTDKDLPMIGIEDLSTHMTRRRAWNRGFSSAAIAEYEELVGRRAMQLVQRLEEHQGKQVDIERWFDYFSYDAMCDMTFGGGSELLRDGDENNVWSVLSAGMTAMTFFGHVPWLGVYFGYLPAATRPIKSLLAACKGLVEQRMQQGSRTRDLFHYLNHEDQMEQSPPPMRQLVDDGILAIVGGADTVSGALTSVIFCLLTHPETYDKLQVEVDKYYPPGEDVSSTRWHRDM…
jgi|Polar1|521854|estExt_Genewise1.C_1740023	Polyporus arcularius v1.0	CYP5035N6_Polyporus_arcularius	100	538		MFRRHETYSIAIHALLLFGAPLLLTVGTASTLTFGVLLSACWTYLVTLILSILLYRLSHLHPLSKYPGPICCRASKLWHACVVLKGRQHEYLQALHERYGDVVRIGPNDLSIRDASLIPAILGASGVPKGPNFHGSMLTATNPPMVGIQDTRLHLARRRPWARGLALSALKEYHRLVGKRTNQLVHLLENRHGTVVVLGEMFDYFSYDLMCDMAFGGGAELMEEGDPKQVWCLLTEGLEAGASFHQMDWLGVYFGHIPAVVKPLQTFLTHGKTLALERMQRGSTRRDLFHYLNEEDLPERTSPPLQQLVDDGILAIVGGSDTTSSCLTSVFFALLTHPETYVKLQAEVDKYYPAGENPCATKQHRDMTYLHAVINEALRLFPPVMTLSTRKVPARAPGV…
jgi|Polbr1|1363373|e_gw1.115.31.1	Polyporus brumalis BRFM 1820 v1.0	CYP5035N6v2_Polyporus	100	552		MDDLPLLFVQIGHQLFRRHETYSIAIHALLLFGAPLLLTVGTASMLTFGVLLSACWTYLVTLILSILLYRLSHLHPLSKYPGPICCRASKLWHACVVLKGRQHEYLQALHERYGDVVRIGPNDLSIRDASLIPAILGASGVPKGPNFHGSMLTATNPPMVGIQDTRLHLTRRRPWARGLALSALKEYDRLIGKRTNQLVHLLENGHGTVAVLGEMFGYFSYDLMCDMAFGGGAELMEEGDPKKVWCLLTEGLEAGAFFHQMDWLGVYFGHIPAVVKPLQTFLMHGKTLALERMQRGSTRRDLFHYLNEEDLPEKTSPPLQQLVDDGILAIVGGSDTTSSCLTSVFFALLTHPETYVKLQAEVDKYYPAGEELCATKHHRDMTYLHAVINEALRLFPPVM…
jgi|Polar1|498992|e_gw1.455.14.1	Polyporus arcularius v1.0	CYP5035N7_Polyporus	100	564		MAAVTDNGVSPSRAIAIVVSLGLVAHQIFRRYETYNIAVHAALLFGPPTLVIALALPSQWSIIHAALVLYSTYLATLATSVVLYRLSPLHPLARYPGPIGCRISKLYMGTVCIPGYQHKYIKALHERYGDVVRIGPNELSIRDASLVNPLMGSSGVPKGPHFIGRMLTDSALPMVGIQDTDVHLRRRKNWQRGMGPAAIKEYEQFIARRARQLLSRLEEQKGEVVIGNWINYLTYDFMSDMAFGGGSELLEAGHDEGNVWALLDEGMFIATFFGHMPWLGVYIGKIPAATGNLNILLNRCIECTVARVKKGSEQKDLFHYLNQEDLPDAPPVPMQQLVDDGVLAIIAGADTTSSAMTTIVYCLLTHPDVYERLQAEVDKFYPSGEDALSTKHHREMPYL…
jgi|Polar1|655629|estExt_fgenesh1_pg.C_5030002	Polyporus arcularius v1.0	CYP5035N8_Polyporus	100	564		MAAASAEGVSPSRAVAIAVSLGLVAHQIFRRYETYNVAVHAALLFGPPTLVTAFALPSEWSLPYAALVLYSTYLATLAISVVLYRLSPLHPLARYPGPLGCRISKLYMAAICVPGYQHKYIKSLHERYGDVVRIGPNELSIRDASLINPLMGPSGVPKGPHFIGRMLSATGLPLVGIQDTDVHLRRRKNWQRGMGPAAIKEYEHFIARRARQLLSRLEEQKGELNIGTWINYLTYDFMSDMAFGGGSELLEAGHDEGNVWALLDEGMFISTFFGHVPWLGVYIGKIPAATGNLIILLNRCVECTLARVKKGSEKKDLFHYLNQEDIPDAQPPPTQQLVDDGVLAIIAGADTTSSAMTTLVYCLLTHPDVYERLQAEIDKFYPPGEDPMSTKHHRQMSYL…
jgi|Polar1|50867|CE50866_1041	Polyporus arcularius v1.0	CYP5035N9_Polyporus	100	613		MTGQDRPRGFGRLGHDGRQWRNNTPMELERTYNLNPTRPPLFLAPTTMPASADEALSPAQAIMIAACLGLVAHQVFRKYETYNTAVHAALLFGPPTLIIAFVSVSRWSLLHAVLVLYPTYLATLATSTVIYRLSPFHPLARYPGPIGCKISKLYLAAICVPGYQHKYIKALHDRYGDVVRIGPNELSIRDASLIDPLLGSSGVPKGPHYIGRMLSATALPMVGIQDTDAHLRRRKNWQRGMGAGAIKEYEQIIARRARQFVARLEEQKGTVVIGTWVNYFMYDVTLEIAFGGGSELLEAGHDKGNVWALLNDGMFIATLFGHAPWLGVYVGKIPAATGNLSILLNRCAECAATRVKKGSAEKDLFYYLNQEDLPPNTGQPPPMEQLVDDGALAIVAGAD…
jgi|Lenti6_1|581782|fgenesh1_kg.85_#_2_#_Locus7014v1rpkm12.86	Lentinus tigrinus ALCF2SS1-6 v1.0	CYP5035S10_Lentinus	100	592		MVLLSSSLILVLLAVAVHQLFRTRETYRISAHLALLLGPPTLLVIFDGYLTALLPTSSSLFLYYTTYLSALVASVVFYRISPFHPLWRYPGPFWCRTTMFWHAAVAATGEQPRYIQRLHEKYGDIVRFGPNNLSIRDSSLVGPLMGSSGVGKGPNFIGAMLTETNIPMVGIMDSDEHIRRRRAWTRGLGPAALKEFEHLIVRRAQQLVDRLGEQEGVVNIGKWINYFSYDLMSDMTFGGGSELLQEGDQTNVWRVIYEADTPLSPATFLAQVPWLGLYVAHIPAAVKALDTFLQLGKEFAMRRIKKGSTTPDLFHYLTNEDLPDKPQPPLQQLVDDGILAIVAGADTVSSAMTSLFHCLLTHPETYRKLQEEVDKYYPQGEDAFNSKHYRDMVYLQAVI…
jgi|Lenti6_1|658665|estExt_Genemark1.C_910014	Lentinus tigrinus ALCF2SS1-6 v1.0	CYP5035S11_Lentinus	100	614		MAFCRHAAYQLLGLRHTRFVPNLLYPLATMVLLSSTSILVLLAVAVHQLFRTRETYRISAHLALLLGPPTLLVIFDGCLTALLPTWSSLFLYCTTYLSALVGSVVFYRISPFHPLWRYPGPFWCRTTMFWHAAVAATGEQPRYIQRLHEKYGDVVRFGPNNLSIRDPSLVGPLMGSSGVGKGPNFIGAMLTETNVPMVGIMDTDEHIRRRRAWNRGLGPAALKEFEHLIVRRAHQLVDRLGEQEGAVNIGKWINYFSYDLMSDMTFGGGSELLQEGDQTNVWRVIEEGVVPATIMAQVPWLGLYVARIPAAVKALDAFLQLGKEFAMRRMEKGSTTPDLFHYLNNEDLPDKPQPPLQQLVDDGILAIVAGADTVSSAMTSLFHCLLTHPETYRKLQEEI…
jgi|Lenti7_1|538108|fgenesh1_kg.30_#_6_#_Locus7399v1rpkm10.51	Lentinus tigrinus ALCF2SS1-7 v1.0	CYP5035S11_Lentinus	100	585		MVLLSSTSILVLLAVAVHQLFRTRETYRISAHLALLLGPPTLLVIFDGCLTALLPTWSSLFLYCTTYLSALVGSVVFYRISPFHPLWRYPGPFWCRTTMFWHAAVAATGEQPRYIQRLHEKYGDVVRFGPNNLSIRDPSLVGPLMGSSGVGKGPNFIGAMLTETNVPMVGIMDTDEHIRRRRAWNRGLGPAALKEFEHLIVRRAHQLVDRLGEQEGAVNIGKWINYFSYDLMSDMTFGGGSELLQEGDQTNVWRVIEEGVVPATIMAQVPWLGLYVARIPAAVKALDAFLQLGKEFAMRRMEKGSTTPDLFHYLNNEDLPDKPQPPLQQLVDDGILAIVAGADTVSSAMTSLFHCLLTHPETYRKLQEEIDKYYPQGEDPFNPKHYRDMTYLQAVIHEA…
jgi|Lenti6_1|581800|fgenesh1_kg.85_#_20_#_Locus7488v1rpkm10.32	Lentinus tigrinus ALCF2SS1-6 v1.0	CYP5035S12_Lentinus	100	594		MVLAVHQLFRTRETYRVSAHLALLLGPPTLLVIVDGYRTTLLPASNSLLSYYFTYLSALVASVVLYRISPFHPLWPYPGPFWCRTTMFWHAAVAATGEQPRYLQRLHDKYGDIVRFGPNNLSIRDPSLVGPLMGSSGVGKGPNFVGAMLTETNVPMVGIADTDEHIRRRRAWTRGLGPAALKEFEHLIVRRAHQLVDQLGEQKGVVNIGKWINYFSYDLMSDMTFGGGSELLQEGDKTNVWHVIEEGVVPATFLAQVPWLGLYVARIPAAMKALDAFLQLGKDFAMRRIEKGSTTPDLFHYLNNEDLPDKPQPPLQQLVDDGILAIVAGADTVSSAMTSLFHCLLTHPETYRKLQEEVDKYYPQGEDAFNSKHYRDMTYLQAVIHEATRLYPPIMTSSP…
jgi|Polsqu1|829759|estExt_Genemark1.C_480067	Polyporus squamosus CCBS 676 v1.0	CYP5035S13_Polyporus	100	563		MSLREVSPLTVPLAIIAHQAFRRYEIYSVSVHACLFLVPPALVAAYISSQPYCLSSFPTAFVNALASYVAAIVASTIIYRLSPLHPLARYPGPVWRKVSMIGPAILASTGNRARAFADMHRKYGDIVRSGPNELSIADSSLVGPLLGASGLPKGPNHVGASVTPEHVSMAGIQDTPYHLQRRRPWNRGLNQSALKEYEPLIVDRLQLLVRRLREQSGTIDLGLWLKYFAYDFMSDMAFGGGSELLKDGDKNNVWAIIEEGMIFATILHTLPWLGAYLFKLPGSVKPLLAMQQTTARLAEERFKRGSKTRDLYYYLSNEDLPDKAPPPLRELADDGVLAVVAGSDTASVTMTSVFYLLLTHPETYVKLQGEIDSLYLPGESSSETKHHREMPYLHAVINE…
jgi|Lenti7_1|572566|gm1.8370_g	Lentinus tigrinus ALCF2SS1-7 v1.0	CYP5035S14_Lentinus	100	560		MSLREVSPLTIPLAILAHQIFRRYETYRIYVHVCLLLAPPALVAAHVSSSRRASALLYTFANALISYLAALVTSVIVYRLSPFHPLARYPGPVWRRVSMFGPAAVAASGNRHRAFAEMHRKYGDVVRTGPNELSIADASFVVPIMGPSGLPKGPNHVGASMSDTKMSMVGLRDTAYHLQRRRPWNRGLGQSALKEYEPLVAERVRQLVQRLQGQSGSVDLGIWLKYFGYDFICDVAFGGGSELLRDGDKNNVWSIIEEGMVVCAVMHSLPWLGIYLGTIPGATGPMEAFQANGRKLARERLERGSKTRDLYHYLCNEDLPGDWAPPPLQELADDGTLAVVAGSDTASLTLTSVFYCLLTHPDAYRRLQEEVDKFYLAGEPALETKHHREMHYLQAVINE…
jgi|Sisbr1|627566|gm1.8239_g	Lentinus tigrinus v1.0	CYP5035S14_Lentinus	100	560		MSLREVSPLTIPLAILAHQIFRRYETYRIYVHVCLLLAPPALVAAHVSSSRRASALLYTFANALISYLAALVTSVIVYRLSPFHPLARYPGPVWRRVSMFGPAAVAASGNRHRAFAEMHRKYGDVVRTGPNELSIADASFVVPIMGPSGLPKGPNHVGASMSDTKMSMVGLRDTAYHLQRRRPWNRGLGQSALKEYEPLVAERVRQLVQRLQGQSGSVDLGIWLKYFGYDFICDVAFGGGSELLRDGDKNNVWSIIEEGMVVCAVMHSLPWLGIYLGTIPGATGPMEAFQANGRKLARERLERGSKTRDLYHYLCNEDLPGDWAPPPLQELADDGTLAVVAGSDTASLTLTSVFYCLLTHPDAYRRLQEEVDKFYLAGEPALETKHHREMHYLQAVINE…
jgi|Lenti7_1|489422|estExt_Genewise1.C_190148	Lentinus tigrinus ALCF2SS1-7 v1.0	CYP5035S15_Lentinus	100	560		MSSLREVAPLTVPLALIGHQVFRRLESYRIAVHLSLLFGPPALVAIHVSSSQPYSVLLTTFLCALLTYLATLVASVVVYRLSPLHPLAQFPGPLWRRVSMIGPAVVASKGNRHRTFVEMHEKYGDIVRTGPNEVSINDASFVEPLLGASGLPKGPNHMGSAMSETNVNLVGIRDIPLHLQRRRPWNRGLKQGALKEYEPLIAERAQLLVRRLKDQSGSVDLGLWFKYFGYDFMSDMAFGGGSELLKEGDKNNIWSLIEEGMVIVTILHTLPWLGIYLGKIPSATGPMHVMQDNGRRLAKERLERGSKTRDLYHYLCNEDQPDKAPPSLQELADYGILAVIAGSDTASMTLTSLFYCLLTNPEAYSKLQAEVDKFYPAGESTSDTQYHRDMHYLQAVINE…
jgi|Polbr1|1506430|MIX15146_586_20	Polyporus brumalis BRFM 1820 v1.0	CYP5035S15_Lentinus	100	560		MSSLREVAPLTVPLALIGHQVFRRLESYRIAVHLSLLFGPPALVAIHVSSSQPYSVLLTTFLCALLTYLATLVASVVVYRLSPLHPLAQFPGPLWRRVSMIGPAVVASKGNRHRTFVEMHEKYGDIVRTGPNEVSINDASFVEPLLGASGLPKGPNHMGSAMSETNVNLVGIRDIPLHLQRRRPWNRGLKQGALKEYEPLIAERAQLLVRRLKDQSGSVDLGLWFKYFGYDFMSDMAFGGGSELLKEGDKNNIWSLIEEGMVIVTILHTLPWLGIYLGKIPSATGPMHVMQDNGRRLAKERLERGSKTRDLYHYLCNEDQPDKAPPSLQELADYGILAVIAGSDTASMTLTSLFYCLLTNPEAYSKLQAEVDKFYPAGESTSDTQYHRDMHYLQAVINE…
jgi|Sisbr1|544206|estExt_Genewise1.C_170201	Lentinus tigrinus v1.0	CYP5035S15_Lentinus	100	560		MSSLREVAPLTVPLALIGHQVFRRLESYRIAVHLSLLFGPPALVAIHVSSSQPYSVLLTTFLCALLTYLATLVASVVVYRLSPLHPLAQFPGPLWRRVSMIGPAVVASKGNRHRTFVEMHEKYGDIVRTGPNEVSINDASFVEPLLGASGLPKGPNHMGSAMSETNVNLVGIRDIPLHLQRRRPWNRGLKQGALKEYEPLIAERAQLLVRRLKDQSGSVDLGLWFKYFGYDFMSDMAFGGGSELLKEGDKNNIWSLIEEGMVIVTILHTLPWLGIYLGKIPSATGPMHVMQDNGRRLAKERLERGSKTRDLYHYLCNEDQPDKAPPSLQELADYGILAVIAGSDTASMTLTSLFYCLLTNPEAYSKLQAEVDKFYPAGESTSDTQYHRDMHYLQAVINE…
jgi|Polsqu1|834295|estExt_Genemark1.C_1970014	Polyporus squamosus CCBS 676 v1.0	CYP5035S16_Polyporus	100	550		MVAHQVFRLRETYRISVHLSLLFGPPALVVAHVARSQPHNALLATFVNALLSYLAALATCVVVYRLSPLHPLARYPGPLWRRVSMIGPAAVATKGNRHRMFADMHRKYGDVVRTGPNELSIADTSFVEPLLGASGLPKGPNHTGGAMSDVHVGLVGTIDIPLHLQRRRPWIRGLKQSALKEYEPLVAERAQLLVQRLGDQSGSADLGLWLKYFGYDFMSDMAFGGGSELLKDGDKNNIWSIIEEGMVVCTVLHTLPWLGIYLGKIPSVTGPMRVMQENGRRMAKERLERGSKTRDLYHYLCNEDLPEKTPPTIRELADDGILAVVAGSDTASMTMTSVFYCLLTHPEAYAKLQEEMDKFYPAGESALETKHHRDMHYLQAVINEALRLFPPVPLGSQRQ…
jgi|Lenti6_1|578126|fgenesh1_kg.33_#_59_#_Locus7286v1rpkm11.29	Lentinus tigrinus ALCF2SS1-6 v1.0	CYP5035S17_Polyporus	100	538		MSLREVSALTIPLAIGAHQVFRLRETYRIAVHLSLLFGPPALVAAHVARSQPHNALLTTFVNALLSYLAALATCVVVYRLSPLHPLARYPGPLWRRVSMIGPAAVATKGNRHRMFADMHRKYGDVVRTGPNELSIADTSFVEPLLGASGLPKGPNHTGGAMSDVHVGLVGTIDIPLHLQRRRPWNRGLKQSALKEYEPLVAERAQLLVQRLSDQSGSADLGLWLKYFGYDFMSDMAFGGGSELLKDGDKNNIWSIIEEGMVVCTVLHTLPWLGIYLGKIPSVTGPMRVMQDNGRRMAKERLERGSITRDLYHYLASTQCNEDLPEKNPPTIRELAEDGILAVVAGSDTASMTMTSVFYCLLTHPVAYAKLQEEIDKFYPPGESALETKHHRDMHYLQAV…
jgi|Polsqu1|689230|fgenesh1_kg.927_#_2_#_TRINITY_DN13709_c0_g3_i2	Polyporus squamosus CCBS 676 v1.0	CYP5035S18_Polyporus	100	564		MTASPTWSLVSLAVLVHHIFRTRETYRISAHAVLLLGPPTLLAVLDGYLAGVIPTTKTLLSYLATFWTGLLASVIVYRISPFHPLWHYAGPFWCRTTKLWHAALATTGRQPTYLQRLHEKYGDVVRIGPNDLSIRDPSVISALMGSSGVGKGPNFIGAMLTETNIPMVGIMDVDEHLRRRRAWNRGLGPAALKEYEHLIVRRARQLVDRLGEQDGEVNIGKWLNYFSYDIMSDMTFGGGSELLQEGDKNNVWRVLEEGVVPATFMAQVPWLGLYVAHIPAAVKALDAFLQLGKEFAMRRIERGSTTPDLFHYLNNEDLPDKPQPPLQQLVDDGILAIVAGADTVSSAMTSIFYCLLTHPETYRRLQEEVDRFYPLGEDAFNPKHHRDMIYLQAVIHEAI…
jgi|Polsqu1|676477|fgenesh1_kg.308_#_4_#_TRINITY_DN13709_c0_g3_i5	Polyporus squamosus CCBS 676 v1.0	CYP5035S19_Polyporus	100	558		MTASPTWSLVSLAVLVHQIFRTHETYRISAHAVLLLGPPTLLLVLDGYLAGVLPTATTLLLYHVQYLSALAALVVLYRISPFHPLWPYPGPFWCRTTKLWHAALATTGRQPQYLQQLHEKYGDIVRIGPNDLSIRDASVVGPLMGSSGVPKGPNFIGAMLTETNVPMVGIMDTEEHLCRRRAWNRGLGPVALKEYEHLIDRRARQLVDRLGEQDGEVNIGKWLNYFSYDIMSDMTFGGGSELLQEGDKNNVWRVLEEGVVPATFMAQVPWLGLYVAHIPAAVKALDAFLQLGKEFAMRRIERGSTTPDLFHYLNNEDLPDKPQPPLQQLVDDGILAIVAGADTVSSAMTSIFYCLLTHPETYRRLQEEVDRFYPLGEDAFNPKHHRDMIYLQAVIHEAI…
jgi|Lenti6_1|581802|fgenesh1_kg.85_#_22_#_Locus4085v1rpkm37.01	Lentinus tigrinus ALCF2SS1-6 v1.0	CYP5035S21_Lentinus	100	573		MDLEKWEVVLTLAAASIAHQAFRRYDTYYPSVHAVLLLAPPLVAALVASSWSDSPAPGFIPIIFLRYIIGLGTSIILYRLSPVHPLSRYPGPYLRRSSHFVSACIAVAGNRCRHFDALRRRYGDIVRTGPNELLTTDPSLIPALLGPSGAPKGPGWIGGSLTYKNLPMVGIPDPELHLRRRRPWTRGLGPGALKEYEVIVAKRARQLAERLQEQSGEVVLGRWLNYFGYDFMSDMAFGGGSELLRDGDRNNVWGIIDDGMRIATFLGHVPWLSIYIGYIPGAAGPLNKLLASGAAFARKRVARGSQTRDLFHYLNNEDLPNKEAPTTRQLIDDGILAVVAGSDTTSVALTNIFFCVLTHPEVYATLQAEIDMYYPPGEDAYSTKDHRNMPYLQAVINEA…
jgi|Lenti7_1|540912|fgenesh1_kg.70_#_31_#_Locus4424v1rpkm31.63	Lentinus tigrinus ALCF2SS1-7 v1.0	CYP5035S21_Lentinus	100	573		MDLEKWEVVLTLAAASIAHQAFRRYDTYYPSVHAVLLLAPPLVAALVASSWSDSPAPGFIPIIFLRYIIGLGTSIILYRLSPVHPLSRYPGPYLRRSSHFVSACIAVAGNRCRHFDALRRRYGDIVRTGPNELLTTDPSLIPALLGPSGAPKGPGWIGGSLTYKNLPMVGIPDPELHLRRRRPWTRGLGPGALKEYEVIVAKRARQLAERLQEQSGEVVLGRWLNYFGYDFMSDMAFGGGSELLRDGDRNNVWGIIDDGMRIATFLGHVPWLSIYIGYIPGAAGPLNKLLASGAAFARKRVARGSQTRDLFHYLNNEDLPNKEAPTTRQLIDDGILAVVAGSDTTSVALTNIFFCVLTHPEVYATLQAEIDMYYPPGEDAYSTKDHRNMPYLQAVINEA…
jgi|Polbr1|1500065|MIX8781_4600_46	Polyporus brumalis BRFM 1820 v1.0	CYP5035S22_Polyporus	100	587		MDIQRWEVVLALTAALTAHQGFRRYDTYYPSVHAVLLLGPPVVAALIVSSWSDAPSEGILPALRRIFPTYLFYLGLSIILYRLSPLHPLARYPGPYLRRVSHVVSACIAAPGNRCRRFDALRLKYGDVIRTGPNEVLITDPSLIPALLGTSGSPKGPSWIGGLLSYKNMPMVGIPDTEEHLRRRRAWNRGLGPVALREYEGIVAERARQLAARLEEQQGEVSLGQWVNYFGRVHLSYDVMSDMAFGGGSELLRDGDRNNVWSVIDDGMRVASFLGHIPWLSVYLGHIPGAAGPLNKLLASGWDFAGKRIARGSHTRDLFHYLNNEDLPDKEPPPVRQLIDDGILAVVAGSDTTSVALTSTFYCILTNPAVHTTLLAEIDKYYPPGEDASVTAHHRNMPY…
jgi|Polar1|505708|e_gw1.1106.2.1	Polyporus arcularius v1.0	CYP5035S24_Polyporus	100	561		LVHQIFRTRETYYILVHAALLLFPPILLLILDAYLAGPRSLLPYYTVYWMSLGASVVLYRISPFHPLWRYPGPVWCRTTKFWHAAVATTGAQPKYLQQLHEQYGDVVRFGPNDLSIRDPSVIAALMGSSGVGKGPNFVGAMLTATNVPMVGIMDVDEHLHRRRAWNRGLGPAALKEYEHLVVGRARLLVERLGEQVGDVNIGNWINYFRFVLMSLGRKDVLMLVALRFGGGSELLEEGDQNNVWSVLEEGVVPATFMGQVPWLGLYVAHIPAAVKALDAFLQLGKEFATRRMERGSITPDLFHYLNNEDLPERPPPPLQQLVDDGILAVVAGADTVSSAMTSIFHCLLTHPETYRRLQEEADQFYPLGEDACDSRPHREMTYLQAVIYEAVRLYPPIMT…
jgi|Polar1|531655|estExt_Genewise1.C_6280007	Polyporus arcularius v1.0	CYP5035S25_Polyporus	100	580		MRSWLPAGSMAPPPTLLLLFLGVLAHQLFRTRETYRIDVHGVLLLAPPTLLLVLDAYIAGRPRSLLAYYAIYWTSLVASVVLYRISPFHPLWRYPGPVWCRTTKFWHAALATTGAQPKYLQRLHEQYGDVVRFGPNDVSIRDPSLIGALMGSSGVGKGPNFIGAMLTTTNVPMVGIMDVEEHLRRRRAWNRGLGPAALKEHEHVVFKRARQLVERLGEQQGEVNIGDWLNYFSYDVMSDMTFGGGSELLQDGDANNVWRVLEEGVVPATFLGQVPWLGLYVAHLPAAVKALDAFLHLGKDFAMRRIERGSITPDLFHYLNNEDLPDKPPPPLQQLVDDGILAVVAGADTVSSAMTSIFHCLLTHPETYRRLQEEVDRSYPPGEDAFSPKHHREMTYLQA…
jgi|Polar1|521853|estExt_Genewise1.C_1740022	Polyporus arcularius v1.0	CYP5035S26_Polyporus	100	560		MINVSYETLSTVILAVMTHQVFRQYETYYPSVHFCLLLGPPTFLAFHFAGLSSGLYSGIADAFPWTVPTFLAALSASVVAYRLSHVHPLARYPGPYFRRVSRLVGACATMSGDRSKRLDTFRRRYGDIVRTGPNELTIFDPSFVAPLLGPTGLPKGPSWMGGSLSYKHLPMVGIPDTDLHLRRRRPWNRALAPPALKEYEIAITRRAQQLLQRLEEQAGEVILGEWLSYFSYDFMSDIAFGGGSELLRDGDKDHVWAIIADGMKAATFLGSVPWLGIWVGYIPGAAGPLNTLFTRGEELVSKRLARGSSSRDLFYYLSNEDLVDKEPPPARELIDDANLAIVAGSDTTTIVLTSIFFCLLTNLEAYATLLNEIDEFYPPGSTPYSTQHHRRMPYLQAVI…
jgi|Polbr1|1480930|gm1.4511_g	Polyporus brumalis BRFM 1820 v1.0	CYP5035S6_Polyporus	100	569		MAVGQSAVLTVILALIAHQIFRRHETYYISVHASLLFGVPAGVVLALCWGSHPANALHIGLEVFKTYLITLGISVAVYRVSPWHPLARFPGPYLRRISHFVSACIYIPGNRSRHFAALHRQYGDVVRTGPNELCIVDPSMIPHILGVPGVPKGPIWVGGSLSYKTLPLVGIADTEEHMRRRRAWNRGLAPSALREYEVVTASRAKQLVQRLQEQVGEINLGDWMNRFTYDFMSDMAFGGGSELLNDGDRDNMWTTISDAMKIAMFLGHVPWLGVYLGYIPPAVSQLKRLLSRGEELAAQRLAQGSTTRDLFHYLNNEDLPDKEPAPRHQLIDDGVLAVVAGSDTTSIVLTSTFYCVLTNPDAYEELQAEIDKHFPPGDDPYITQHHRNMPYLQAVINEA…
jgi|Polar1|652223|estExt_fgenesh1_pg.C_1210011	Polyporus arcularius v1.0	CYP5035S6_Polyporus_arcularius	100	569		MRVVGQSAVPTIILALIAHQIFRRHETYYISVHASLLFGVPAGVVLALCWGSHPANALHIGLEVFKTYLITLGISVAVYRVSPWHPLARFPGPYLRRISHFVSACIYIPGNRSRHFAALHRQYGDVVRTGPNELCIVDPSMIPHILGVPGVPKGPIWVGGSLSYKTLPLVGIADTEEHMLRRRAWNRGLAPPALREYEVVTASRAKQLVQRLQEQVGEMNLGDWMNRFTYDFMSDMAFGGGSELLNDGDKDNMWTTISDAMKIAMFLGHVPWLGVYLGYIPPAVSQLKRLLSRGEELAAQRLARGSTTRDLFHYLNNEDLPDKEPAPRRQLIDDGVLAVVAGSDTTSIVLTSTFYCVLTNPDAYEELQAEIDRHFPQGDDPYITQHHRNMPYLQAVINE…
jgi|Lenti6_1|527996|estExt_Genewise1.C_230015	Lentinus tigrinus ALCF2SS1-6 v1.0	CYP5035S7_Lentinus	100	558		MSLRDVSPLTVPLAIVAHQLFRRYEIYSVSIHAFLFLVPPALVAVHVSSQSSCTLPLSAALVNALVSYIGALAASVVAYRLSPLHPLARYPGPVWRKVSMIGPAILAATGHRAQAFVEMHKKYGNIVRSGPNELCIIDASLVGPLLGPTGLPKGPNHVGASVTPEHVSLAGIQDIPYHLQRRRPWNRGLNQNALKEYEPLIFDRLQLLVRRLKEQSGTIDLGLWLKYFAYDFMSDMAFGGGSELLREGDKNNIWSIIEEGMVFATILHTLPWLGTYLFKIPGSIKPLLAMQQTTARLERGSKTRDLYYYLSNEDLPDKDPPSLRELADDGVLAVVAGSDTASLTMTSVFYLLLTHPETYATLQEEIDTLYPPGEPDSETKHHHEMPYLNAVINEALRLF…
jgi|Lenti7_1|510889|estExt_Genewise1Plus.C_180357	Lentinus tigrinus ALCF2SS1-7 v1.0	CYP5035S7_Lentinus	100	558		MSLRDVSPLTVPLAIVAHQLFRRYEIYSVSIHAFLFLVPPALVAVHVSSQSSCTLPLSAALVNALVSYIGALAASVVAYRLSPLHPLARYPGPVWRKVSMIGPAILAATGHRAQAFVEMHKKYGNIVRSGPNELCIIDASLVGPLLGPTGLPKGPNHVGASVTPEHVSLAGIQDIPYHLQRRRPWNRGLNQNALKEYEPLIFDRLQLLVRRLKEQSGTIDLGLWLKYFAYDFMSDMAFGGGSELLREGDKNNIWSIIEEGMVFATILHTLPWLGTYLFKIPGSIKPLLAMQQTTARLERGSKTRDLYYYLSNEDLPDKDPPSLRELADDGVLAVVAGSDTASLTMTSVFYLLLTHPETYATLQEEIDTLYPPGEPDSETKHHHEMPYLNAVINEALRLF…
jgi|Polsqu1|816847|estExt_Genewise1Plus.C_1840030	Polyporus squamosus CCBS 676 v1.0	CYP5035S7_Lentinus	100	558		MSLRDVSPLTVPLAIVAHQLFRRYEIYSVSIHAFLFLVPPALVAVHVSSQSSCTLPLSAALVNALVSYIGALAASVVAYRLSPLHPLARYPGPVWRKVSMIGPAILAATGHRAQAFVEMHKKYGNIVRSGPNELCIIDASLVGPLLGPTGLPKGPNHVGASVTPEHVSLAGIQDIPYHLQRRRPWNRGLNQNALKEYEPLIFDRLQLLVRRLKEQSGTIDLGLWLKYFAYDFMSDMAFGGGSELLREGDKNNIWSIIEEGMVFATILHTLPWLGTYLFKIPGSIKPLLAMQQTTARLERGSKTRDLYYYLSNEDLPDKDPPSLRELADDGVLAVVAGSDTASLTMTSVFYLLLTHPETYATLQEEIDTLYPPGEPDSETKHHHEMPYLNAVINEALRLF…
jgi|Sisbr1|582002|fgenesh1_kg.19_#_12_#_Locus8995v1rpkm5.22	Lentinus tigrinus v1.0	CYP5035S7_Lentinus	100	558		MSLRDVSPLTVPLAIVAHQLFRRYEIYSVSIHAFLFLVPPALVAVHVSSQSSCTLPLSAALVNALVSYIGALAASVVAYRLSPLHPLARYPGPVWRKVSMIGPAILAATGHRAQAFVEMHKKYGNIVRSGPNELCIIDASLVGPLLGPTGLPKGPNHVGASVTPEHVSLAGIQDIPYHLQRRRPWNRGLNQNALKEYEPLIFDRLQLLVRRLKEQSGTIDLGLWLKYFAYDFMSDMAFGGGSELLREGDKNNIWSIIEEGMVFATILHTLPWLGTYLFKIPGSIKPLLAMQQTTARLERGSKTRDLYYYLSNEDLPDKDPPSLRELADDGVLAVVAGSDTASLTMTSVFYLLLTHPETYATLQEEIDTLYPPGEPDSETKHHHEMPYLNAVINEALRLF…
jgi|Polbr1|1401994|fgenesh1_kg.19_#_14_#_Locus7266v1rpkm14.58	Polyporus brumalis BRFM 1820 v1.0	CYP5035S7_Polyporus	100	562		MSLREVFSLTIPLAIAVHQVFRRYEIYSVSFHACLFLVPPALVAAHVSSQSHSSSSISATFVNALVSYVAAIAASVIVYRLSPLHPLARYPGPVWRKVSMIGPAILATSGNRAWAFANMHRKYGDIVRSGPNELSIIDPSFIGPLLGASGLPKGPYHVGASVTPEHVSMAGLQDIPYHLQRRRPWNRGLNPSALKDYQPLIVERLQLLVRRLHEQSGIIDLGLWLKYFAYDFMSDMAFGGGSELLKDGDKNNIWSIIEEGMVFATILHTLPWLGAYLFKIPGSVKPLLAMQQTTARLAEERFKRGSKTRDLYYYLSNEDLPDKPPPPLRELADDGVLAVVAGSDTASLTMTSVFYLLLTHPEAYTKLQEEIDTSYSPGEPDAGTKHHREMPYLHAVINE…
jgi|Polar1|664247|estExt_Genemark1.C_2700006	Polyporus arcularius v1.0	CYP5035S7_Polyporus_arcularius	100	565		MSLREVSPLTIPLAIATHQVFRRYEIYSVSVHACLFLVPPALVAAHISSQSYSPSSIPATFVIALVSYVAAIAASVIVYRLSPLHPLARYPGPVWRKVSMIGPAILATTGNRAWAFADMHRKYGDIVRSGPNELSIIDPSFIGPLLGASGLPKGPYHVGASVTPEHVSMAGLQDIPYHLQRRRPWNRGLNPSALKDYQPLIVERLQLLVRRLHEQSGIIDLGLWLKYFAYDFMSDMAFGGGSELLKDGDKNNIWSIIEEGMVFATILHTLPWLGAYLFKIPGSVKPLLAMQQTTARLAEERFKRGSKTRDLYYYLSNEDLPDKPPPPLRELADDGVLAVVAGSDTASLTMTSVFYLLLTHPEAYTKLQEEIDTSYHPGEPNAGTKRHREMPYLHAVINE…
jgi|Polbr1|1401717|fgenesh1_kg.17_#_218_#_Locus8255v1rpkm9.99	Polyporus brumalis BRFM 1820 v1.0	CYP5035S8_Polyporus	100	568		MSLREVSLLTIPFAILAHQVLRRYETYRISVHACLLLGPPILAAARFTSFRPTPALPPTLFNSLVSYLAALVTSVIAYRLSPFHPLAQHPGPLWRRISMFGPAAMATTGNRHRAFASLHQKYGDVVRTGPNELSIADASFVGPLLGASGLPKGPNHVGASMSDTKMSMVGIQDIPHHLRRRRPWNRGLSQQALKGYEPLMAERAQLLVQRLTQQSGPVDLGLWLKYFAYDFMSDVAFGDGSDLLREGDKTNIWSIIEDGMVGCTIAHSLPWLGIYLSMIPSAAGPMLAFQENGRRLARERLERGSKTRDLYHYLCNEDLPGKLPPTLDELADDGTLAIVAGSDTVSMTLTSVFYCLLTDPEAHRNVQQEIDRLYPVSEPFSEPKHHREMHYLQAVINEA…
jgi|Polar1|665466|estExt_Genemark1.C_3880010	Polyporus arcularius v1.0	CYP5035S8_Polyporus_arcularius	100	568		MSLREVSLLTIPFAILAHQVLRRYETYRIYVHACLLLGPPILAAARLTSFRPTPALPPILFNSLVSYLAALVTSVIAYRLSPFHPLAQYPGPLWRRISMFGPAAMATTGNRHRAFASLHQKYGDVVRTGPNELSIADASFVGPLLGASGLPKGPNHVGASMSDTKMSMVGIQDIPHHLQRRRPWNRGLSQQALKGYEPLMAERAQLLVQRLTQQSGPVDLGLWLKYFAYDFMSDVAFGDGSDLLREGDKANIWSIIEDGMVVCTIAHSLPWLGIYLSMIPSAAGPMLAFQENGRRLARERLERGSKTRDLYHYLCNEDLSDNPPPTLDELADDGTLAIVAGSDTVSVALTSVFYCLLTDTEAHRNVQQEIDRLYPVGEPFSETKHHREMHYLQAVINEA…
jgi|Lenti6_1|552293|estExt_Genewise1Plus.C_330049	Lentinus tigrinus ALCF2SS1-6 v1.0	CYP5035S9_Polyporus	100	590		MDDASRLLKPGQSSRRIAYAPMSLREVSPLTLPLALIAHQVFRRYETYRVAVHLSLLLAPPALVAAYVARSQPYSAFLTVFGNAFLSYLAVLAISVVVYRLSPFHPLADYPGPVWRRVSMIGPAAATVSGNRHRTFADMHKRYGDIVRTGPNELSIVDPTFVEPLLGAGGLPKGPNHIGGNMSEDTNLVGIVDIPYHLQRRRPWNRGLKQSALKEYEPLLAERAQLLVQRLGDQSGSADLGLWLKYFGYDFMCDMAFGGGSELLRNGDKNNVWAIIEEGMVVCTVLHTLPWLGIYLGKIPSVVKPMLLLQENGRQMAKARLERGSKTRDLYHYLASSSSCCNEDLPDKRLPAIRELADDGILTVVAGSDTASMTMTNVFYCLLTHPEAYAKLQAEIDKF…
jgi|Polar1|668252|estExt_Genemark1.C_12380002	Polyporus arcularius v1.0	CYP5035S9_Polyporus_arcularius	100	564		MSLREVSPLTLPLALIAHQVFRRHETYRVAVHLSLLLAPPALVAAYVARSQPYSAFLTAFVNALLSYLAALVTSVVVYRLSSFHPLASYPGPVWRRVSMIGPAAATVSGNRHRTFADMHKQYGDIVRTGPNELSIVDPTFVEPLLGTGGLPKGPNHIGGNMSEETNLVGIVDIPYHLQRRRPWNRGLKQSALKEYEPLLAERAQLLVQRLGDQSGSADLGLWLKYFGYDFMCDMAFGGGSELLRNGDKNNVWAIIEEGMVVCTVLHTLPWLGIYLGKIPSVVKPMLLLQENGRQMAKKRLERGSKTRDLYHYLCNEDLSDRSPPAIAELADDGILTVVAGSDTASMTMTNVFYCLLTHPEAYAKLQAEIDKFYPAGEPASETKHHRDMHYLHAVINEAL…
jgi|Pyccin1|1039701|fgenesh1_pm.7_#_185	Pycnoporus cinnabarinus CIRM-BRFM 50 v1.0	CYP5035AF2_Paxillus_involutus_ATCC_200175_v1.0	100	579		MYPLSLQDGSILIVTAGFACHVVFSRYEPVNPLSHMALLVFVPGILTTAVSSSLSSTIRVLAFTYLLYYTTILTSILAYRLSPFHPLAKYPGPIPCRISKFWMAWISLDGKQHKYYYSLHQKYGDVVRIGPNELSFCDVNAISPLLGYPGLPKGPHWDGRMAEQTTIRALISVRDPAEHARRRKPWTRAFSSAALKGYEEILGKRVQEFVTALEQQEQPINLTEWISHFAFDFMSDMAFGGGSDMLRDGDKDDTWHLLESGLPLALVLSHVPWLGQYYIKLPGLGADLKKFRSFCQERALLRHRQGSHSKDLFHHLIDEAGIERSPPTFAEVASDGVLAIVAGSDTTATILSSLFWALLDNPTAYRRLQEEIDRYYPPGENALSTAHHQQMNYLNAVIN…
jgi|Paxru2|31013|Paxru1.fgenesh1_pm.62_#_8	Paxillus rubicundulus Ve08.2h10 v2.0	CYP5035AF3_Paxillus_rubicundulus_Ve08.2h10_v2.0	100	580		MYPFSLQDGSILIVTAGFACHVVFGRYEPVKPLSHMTLLVFVPGILTTTVSSSFSSTVRALAFTYLLYYTTILTSILAYRLSPFHPLAEYPGPIPCRISKFWMAWISLDGKQHKYYSKLHQKYGDIVRVGPNELSFCDVNAISPLLGYPGLPKGPHWDGRMAEQTTIRALISVRDPAEHARRRKPWTRAFSSAALKGYEEILGKRAYEFVTALEQQKQPINLTQWISHFTFDFMSDMAFGGGSDMLRDGDKDDTWHLLESGLPLALILSHVPWLGQYYIKLPGIGADLKKFRSFCQERALRRHHQGSQSKDLFHHLIDEAGIERCPPTFAEVASDGVLAIVAGSDTTATTLSSLFWALLDNPTAYRRLQEEIDRYYPPGEDAVSTAHHQQMNYLNAVIN…
jgi|Suilu3|24266|Suilu1.fgenesh1_pm.129_#_13	Suillus luteus UH-Slu-Lm8-n1 v3	CYP5035AF4_Suillus_luteus_UH-Slu-Lm8-n1_v2.0_(24266)Suilu1	100	559		MSSLSLQGGFLLVVAAALLCHYVFKRHEPTNPLSHLGLLVVVPAILTTLFLPNASTFTRAFACVYLLYYSTILLSVITYRLSPWHPLARYPGPILCRVSKFWLAWVSRDGKQHIYYSRLHQTYGDVVRIGPNELSIRDVNAVVPLMGNNGFPKGPHWDGRMAEQSATRTVIAVRDSVEHARRRKPWHRAFSVAALKGYDEILSKRVQQFVTVLEQQTQPFNLAERISHFTFDFMSDMAFGGGSEMLRDGDKDNTWHLLESGLPTALVLSHVPWLGKYYAKLPGIGEGLKKFRTFCQSRAMLRRSTGSLSKDLFHYLIDEAGLERHSSPPTFAEVASDGVLAIVAGSDTTATTLSSLFLSLLRHPQAYYRLQAEVDRFFPPGEDVYSTVHHPHMSYLNAV…
jgi|Pisti1|991388|fgenesh1_kg.1_#_205_#_Locus3709v1rpkm55.36	Pisolithus tinctorius Marx 270 v1.0	CYP5035AF5_Pisolithus_tinctorius_Marx_270_v1.0	100	594		MATSLPDGILAILAAALACHLIFNRYEPVDPLSHLALLGVPPLALTSLLRTAFPSTFHTILVAFTLYYSFLVLSVVAYRLSPLHPLSGYPGPIPCRISKFWMAWISSDGKQHEYYTRLHQKYGDVVRIGPNELSIRDVDAIDPLMGVNGLPKGPHWDGRMAEQTSVRALISIRDTHEHMRRRKPWNRAFRVATMKGYAEILANRVHDFVSQLERQSGPGHINLSEWISRFTFDFMSDMAFGGGSEMLRDGDKDNTWHLLESGLPLALVLSHVPWLGKYYTSLPSIGEDLKKFRSYCQARALRRHAQGSQTKDLFHYLIDEEGIERDPPTFAEVASDGVLAIVAGSDTTATTLSCLFHSLMANRTAYRRLRDEVDRFYPPGEDASAATHHGKMKYLTAVI…
jgi|Pismi1|551133|CE426681_14791	Pisolithus microcarpus 441 v1.0	CYP5035AF6_Pisolithus_microcarpus_441_v1.0_(551133)Pismi1	100	589		MATSLPDAILAILAAALACHLIFNRYEPVNPRSHSALLLMPPLALSLLLRPAFSSTSHPFLAVFTLYYSFLLLSVVAYRLSPLHPLARYPGPIPCRISKFWMAWISSDGKQHEYYTRLHQKYGDVVRIGPNELSMRDVNAIDPLMGTNGLPKGPHWDGRMAEQTTVRALISIRDPHEHMRRRKPWNRAFRAANMKDYEEILANRVHEFISQLERQSGPGHINLTEWISRFTFDFMSDMAFGGGSEMLRDGDKDNTWHLLESGLPLALVLSHVPWLGKYYTSLPGIGEDLKKFRSYCQARALRRHAQGSRTKDLFHYLIGEEGVEGDPPTFAEVASDGVLAIVAGSDTTATTLVCLFYSLMENRTAFRRLRDEVDKYYPPGEDASATTHHAKMKYLRAVV…
jgi|Sclci1|1219887|fgenesh1_kg.105_#_5_#_Locus4318v1rpkm35.56	Scleroderma citrinum Foug A v1.0	CYP5035AF7_Scleroderma_citrinum_Foug_A_v1.0_(1219887)Sclci1	100	585		MPSLADALCAVLAAALASHLVFNRCEPVHPLAHCALLLFPPAVLTVLVCTAFASISHALLAVFGLYYTLTLLSVVVYRLSPFHPLFGYPGPIPCRISKFWMAWVSSDGKQHEYYSRLHHKYGDVVRIGPNELSIRDVDAIDPLMGSNGLPKGPHWDGRMAEQTTVRALISIRDPAEHMRRRKPWGRAFSVCAMKGYEPILGARVREFVSKLETRSSTDPINFTEWISRFTFDFMSDMAFGGGSDMLRDGDKDNTWHLLESGLPTALVLSHVPWLGKYYTMLPGIGEDLKKFRLFCQERALHRRQQGSHTKDLFHYLIDEAGVERHPPTFNEVASDGVLAIVAGSDTTATTLACLFYSLMANKVAYRRLQAEVDKYYPPGEDASATTYHGNMKYLTAVIN…
jgi|Plicr1|432908|CE251633_8389	Plicaturopsis crispa v1.0	CYP5035AG1_Plicaturopsis_crispa_v1.0_(432908)Plicr1	100	571		MSPVSDSATFMIPSLSLGLSRQDAVIFAAGAGLACHFAFKSMEPRRPLAHAVLLLVAPFVLSLILEESFEHRGQAFVLTFGIYLASLVTSLVVYRLSPFHPLARYPGPILCKLSKLWLAYKCLSGKQHIYYEELHNKYGPVVRTGPNELSFCDASVIAPLMGPNGLPKGPIWEGRRLSKQKTKTLIALTDAKDHARRRKPWLRGLNSTALKDYEIIIERRTSQLVSALAAQKGAVDMTQWISFFAYDFMSDMAFGGGSEMMSSGDTGGLWHMLENGLADVLPLGHVPWVTTYYRMLPGLGKNRKRFQAFAVARAQIRKAEGSMQKDLFHYLFNEDGAEATPPPMHEGVSDGALAIVAGSDTTATAIATVIWYLLQNRAAYTRLQAEIDANFPPGEEPTN…
jgi|Plicr1|52981|fgenesh1_pm.6_#_209	Plicaturopsis crispa v1.0	CYP5035AG3_Plicaturopsis_crispa_v1.0_(52981)Plicr1	100	662		MATLESLTASLKSFADNEAFARLPSETLEKLQALASSLKSHAVNEAYARLPPSTIEKLEALTESLQSVTLNDTLARLPPNVRDVIARVDVPAIVAQLESAKIALTTLKYQDALVSTVAAGLGSYFIFKRYEPSGPFALFFLLLAFPALLTPLLLPHYEDWTHAVATTFGTYLATIIGSTVFYRISPFHPLAKIPGPFLNKITKFRMAYISHQGKMHEYYQNLHRKYGDFVRIGPNEVSIADVGSIIPLMGANGWPKGPNWDGRIPAQTTRSLIALNNAKEHARRRQFWNRAFNSSALKDYEPVITRRSIELAEQLEKQKGPLDLSRWLCYFTYDFMSDMVFGGGTDMLHDHDKDGLWHMLDGGQPLSLFLGHVPWLAQYWMKLPGAGSDLIKHMKMARA…
jgi|Polbr1|1554465|estExt_Genemark1.C_130187	Polyporus brumalis BRFM 1820 v1.0	CYP5035AU1_Polyporus	100	560		MLKRAYSSPGAVSVALALITHQVFRRYETYSWFIHGCLLFGPPTLVATFVSDTADTTRSLLQGFFRALPIHLITLSISVILYRLSPLHPLAGYPGPLSRKVSMLVPAYLSLSGRKCQYSQALHKQYGDVVRTGPNELSIIDTAAMQHLWNLPRGPMNVGISLSDKLVPLMGIQDPAEHARRRRPWNRGMSQAAVKEYEHVFADRVHLLVRRLEEQPGKADLAKWIEYLTYDFMCDMAFGGGSELLRDGDKESVFAVMEHGLMVAGALMLVPWLGVYMGYIPGAAKALATLHQTGTRFVLERLERGSTTRDLFHYLNNEDLPDTPPPPRQHLVDDGILAVVAGSDTVSSTATSLIYCLITHPDAYADLKVEVDKYYHPGDDPCNPRHYQDMHYLNAVINE…
jgi|Polar1|519317|estExt_Genewise1.C_1210033	Polyporus arcularius v1.0	CYP5035AU1_Polyporus_arcularius	100	560		MLKRAYSSPGAVSVALALITHQVFRRYETYSWFIHGCLLFGPPTLVATFVSDTADTTRSLLQGFFRALPIHLITLSISVILYRLSPLHPLAGYPGPLSRKVSMLVPAYLSLSGRKCQYSQALHKQYGDVVRTGPNELSIIDTAAMQHLWNLPRGPMNVGISLSDKLVPLMGIQDPAEHARRRRPWNRGMSQAAVKEYEHVFADRVHLLVRRLEEQPGKADLAKWIEYLTYDFMCDMAFGGGSELLREGDKESVFSVMEHGLMVAGALMLVPWLGVYMGYIPGAAKALATLHQTGTRFVLERLERGSTTRDLFHYLNNEDLPDTPPPPRQHLVDDGILAVVAGSDTVSSTATSLIYCLITHPDAYADLKVEVDKYYHPGDDPCNPRHYQDMHYLNAVINE…
jgi|Polar1|603200|gm1.10163_g	Polyporus arcularius v1.0	CYP5035AU2_Polyporus	100	560		MSQPAYQNHTALSVAVALVTHQIFRRYETYSWFVHVILLLGPPTLVAAFLSGTSESTRSLLQVFLQSLPIHLITLSISIILYRLSPLHPLAGYPGPLSRKVSMLFPAYLSLSGEKCQYTRELHQKYGDVVRTGPNELSVIDTSAMQYLWNLPRGPANVGISLSDKRVPLVGIQDPTEHARRRRPWNRGMSQAAAKEYEHAFADRVHLLVRRLDEQPGKADLAKWIEYLTYDFMCDMAFGGGSELLRDGDKESVFAVMEHGLMVAGALMFVPWLGVYMGYIPGAAKALTALHRTGTKFVVDRLERGSTTRDLFHYLNNEDLPDTTPPPRQHLVDDGILAVVAGSDTVSSTATSLIYCLITHPDVYAALKAEVDKYYHPGDDPCNPRHYQDMHYMNAVINE…
jgi|Polar1|519322|estExt_Genewise1.C_1210038	Polyporus arcularius v1.0	CYP5035AU3_Polyporus	100	559		MPQSQEIDPVFVSIIVAFVAHHVFRRHETYSLRAHALLIFVPPFVIATHYVHRPDGYGTLAHLFAKSLAIHVVALLSSIVVYRLSPWHPLARFPGPPLRKVSELVGAYYAAIGKKATAISELHKQYGSVVRTGPNSLSIIDPSAMSQLWSVPRGPWNIGPKMSYKNLTMMGIQDPEEHAQRRRPWGRGLGQAAIKEYEHPLMARVELLVRRLEEQKGELNLTKWMGMFSVDFMCDMAFGGGTEMLRDGEHTNAFRMLQRGMSIASVFTQVPWLGVYVGHIPGAGAPLRALHKVARTFAAKRLERGSSARDLFHYLNNEDLADAAPPPREHLIGDAILAIVAGSDTTANTLVNIFYCLLVNRSAYATLQAEIDKFYPSGDNPCNTRHYQDMHYLQAVINE…
jgi|Lenti6_1|611133|gm1.6018_g	Lentinus tigrinus ALCF2SS1-6 v1.0	CYP5035AU5_Lentinus	100	559		MPNPEKADLVALSVLSAVIAHHIFRRHETYSLRVHAVLIFVPPALVATLVASRPERGWTYSSAFVKSLATYVISLLASIVVYRLSPWHPLARYPGPPLRRATEFVGAYYAATGRKATAIDALHKQYGSVVRIGPNTLSIIDPTAMPKLWNVSRGPWNIGIKMSYKNLTMMGLRDPEEHALRRRPWNRGLNQTAIKEYEHPLTARVQLLVRRLEEQKGEVDLSKWMGMFSMDFMCDMAFGGGIELLRDGEHTNPFRMLQRGMSIASVFTVIPWFAVYLGHMPGTGWALRSLHTTARTFAAKRLQRGSSTRDLFHYLNNEDLSDVPPPPKQHLIGDAILAIVAGSDTTANALVSIFYCILANPATYTALQTEIDKFYSSNDDPCNTRHYQDMHYLHAVINE…
jgi|Lenti7_1|390492|CE390491_458	Lentinus tigrinus ALCF2SS1-7 v1.0	CYP5035AU5_Lentinus	100	559		MPNPEKADLVALSVLSAVIAHHIFRRHETYSLRVHAVLIFVPPALVATLVASRPERGWTYSSAFVKSLATYVISLLASIVVYRLSPWHPLARYPGPPLRRATEFVGAYYAATGRKATAIDALHKQYGSVVRIGPNTLSIIDPTAMPKLWNVSRGPWNIGIKMSYKNLTMMGLRDPEEHALRRRPWNRGLNQTAIKEYEHPLTARVQLLVRRLEEQKGEVDLSKWMGMFSMDFMCDMAFGGGIELLRDGEHTNPFRMLQRGMSIASVFTVIPWFAVYLGHMPGTGWALRSLHTTARTFAAKRLQRGSSTRDLFHYLNNEDLSDVPPPPKQHLIGDAILAIVAGSDTTANALVSIFYCILANPATYTALQTEIDKFYSSNDDPCNTRHYQDMHYLHAVINE…
jgi|Lenti6_1|586062|fgenesh1_pm.16_#_60	Lentinus tigrinus ALCF2SS1-6 v1.0	CYP5035AU6_Lentinus	100	556		MSSLQVNIVLASAILALVAHQLFRHNESYSPLLHGILVFGPPCLVAIYAFSFGDSPFDTFRQALITHIATLLSSIVVYRLSPWHPLARYPGPWSHAVTALVAGFWMATGNRNVHVRSLHERYGDVVRTAPNELSISDLSAIPHLWNVPRGPGMKGVSMSHTQVTMMGIQDPEEHARRRRPWNRGLNQAALKEYEGHIMNRAQLLVRRLEEQHGGTDLSKWLAYFAQDVMGDMAFGGVTELIRDGGHNNVFSVLEEGMIAAATLSQLPWLGIYLGFVPGVARKLTAMIRTMADLSIKRLERGSTTRDLFYYLNDEDLPDTPPPPPQQLADDGLLAVVAGSDTTAAALNNLFYCLLTNRATYVALQAEVDQVFRPEDDPYNAHRYQDMHYLRAVIYEVLRL…
jgi|Lenti7_1|545110|fgenesh1_pm.9_#_56	Lentinus tigrinus ALCF2SS1-7 v1.0	CYP5035AU6_Lentinus	100	556		MSSLQVNIVLASAILALVAHQLFRHNESYSPLLHGILVFGPPCLVAIYAFSFGDSPFDTFRQALITHIATLLSSIVVYRLSPWHPLARYPGPWSHAVTALVAGFWMATGNRNVHVRSLHERYGDVVRTAPNELSISDLSAIPHLWNVPRGPGMKGVSMSHTQVTMMGIQDPEEHARRRRPWNRGLNQAALKEYEGHIMNRAQLLVRRLEEQHGGTDLSKWLAYFAQDVMGDMAFGGVTELIRDGGHNNVFSVLEEGMIAAATLSQLPWLGIYLGFVPGVARKLTAMIRTMADLSIKRLERGSTTRDLFYYLNDEDLPDTPPPPPQQLADDGLLAVVAGSDTTAAALNNLFYCLLTNRATYVALQAEVDQVFRPEDDPYNAHRYQDMHYLRAVIYEVLRL…
jgi|Lenti6_1|547581|estExt_Genewise1Plus.C_160214	Lentinus tigrinus ALCF2SS1-6 v1.0	CYP5035AU7_Lentinus	100	559		MGSSPSDLVAVSVALALVAHQIFRRHETYAPSAHAVLIFGPPCAVAAYVSSYPGSSWTFANAFRKSLATYVVSLLSSIVAYRISPWHPLARYPGPLLHKTTNLVAGIWTASGYRNQHIRSLHERYGDVVRIAPNELSICDVSAIPYLTNVPKGPGMVGFAMSEERVTMMGIKDQEEHLRRRRPWIRGLNQSALKEYEAPVTARVQLLLRCLEEQEGEVDLSQWFSFLAQDIMGDMAFGGVTELIRDRGRNNIFSVIEEGLAIGTTFGQLPWLGIYVGRIPGAARKLTTLWNTARELAKKRLERGSTKPDLFYYLNNEDLPDAPPPPHEHLADDALLAVIGGSDTSSVALNNMFFCLLTHPAAYAALQADVDRAFRPEDNPYNTHRYTEMHYLRAVINET…
jgi|Lenti7_1|533921|fgenesh1_kg.9_#_130_#_Locus5292v1rpkm23.53	Lentinus tigrinus ALCF2SS1-7 v1.0	CYP5035AU7_Lentinus	100	559		MGSSPSDLVAVSVALALVAHQIFRRHETYAPSAHAVLIFGPPCAVAAYVSSYPGSSWTFANAFRKSLATYVVSLLSSIVAYRISPWHPLARYPGPLLHKTTNLVAGIWTASGYRNQHIRSLHERYGDVVRIAPNELSICDVSAIPYLTNVPKGPGMVGFAMSEERVTMMGIKDQEEHLRRRRPWIRGLNQSALKEYEAPVTARVQLLLRCLEEQEGEVDLSQWFSFLAQDIMGDMAFGGVTELIRDRGRNNIFSVIEEGLAIGTTFGQLPWLGIYVGRIPGAARKLTTLWNTARELAKKRLERGSTKPDLFYYLNNEDLPDAPPPPHEHLADDALLAVIGGSDTSSVALNNMFFCLLTHPAAYAALQADVDRAFRPEDNPYNTHRYTEMHYLRAVINET…
jgi|Polbr1|1455204|fgenesh1_pm.20_#_1	Polyporus brumalis BRFM 1820 v1.0	CYP5035AV1_Polyporus	100	563		MSTMWYSLAVSALIAHDSFKRYETYAIRAHTALLLGPPTLALGFLGSTGLSSQSVLHTLPLVYAAYLGALTVYTILYRISPFHPLAQYPGPLGCKVSQWWMACKSWSGYEHLYISELHHKYGDVVRIGPNELSIRDASAISPIMSIAKGPQYVGRMLSDGIHLPIIGIQDPAEHLRRRRPWNRAFTVPALRGYEETIARRARQLVDALERHNGGQVILGKWFNYFAYDFMCDMAFGGGSELLQERDNSNVWRVLDEGMKVGTLLAHVPWLGVYLSHIPLATGALDILISHCRMLTTQRVQRGATQKDLFHYLNDEDLANSSEKPRAQPPLRQLTDDGCLIVVAGADTTSSALTSLFYCLLTNPETYRRLQDEVDKFYPRGEDTFDVRYHREMRWLNAVI…
jgi|Artele1122_1|246774|CE246773_339	Artolenzites elegans CIRM-BRFM 1663 v1.	CYP5035AV1_Polyporus_arcularius	100	566		MSTMWYSLAVSALIAHESFKRYETYSIRAHTALLLGPPSLALGFLGSTGSSSRSVLHTLPLAYAAYVGALTVYTILYRISPFHPLAQYPGPLGCKVSQWWMACKSWSGYEHLYISELHRKYGDVVRIGPNELSIRDASAISPIMSIAKGPQYVGRMLSDGIHLPIIGIQDPAEHLRRRRPWNRAFTVPALRGYEETIARRARQLVDALERHNGGQEEVILGKWFNDFAYDFMCDMAFGGGSELLQERDDSNVWRVLDEGMKVGTLLAHVPWLGVYLSHVPLATGALDVLISHCRMLTTQRVQRGATQKDLFHYLNDEDLANSSEKPRAQPPLRQLTDDGCLIVVAGADTTSSALTSLFYCLLTNPETYRRLQDEVDKFYPRGEDACDTRYHREMRWLNA…
jgi|Polsqu1|708683|fgenesh1_pm.56_#_8	Polyporus squamosus CCBS 676 v1.0	CYP5035AV2_Polyporus	100	564		MSVAWYTLILFALLAHEIFRRYETYSIRAHAALLLGPPALASAFLTCSGPGVLRTVLLTHAAYLGALTSFTVLYRISLFHPLARYPGPLGCRVSKWWMVCKSWSGYEHIYISELHRQFGDVVRIGPNELSIRDSSAIGPIMDLAKGPQLIPEYVGRMLSDGVHLPLIGIQDPAEHLRRRRPWNRAFSASTLKAQQLLNVLESRAEGREGQEKVVLGKWFNYFAYDFMCDMAFGGGSELLREGDGNNVWKVLDEGMKWVSPIGTLLGHVPWLGVYLSHFPLATGALDSLINHCRKLTAQRIHQGAMQKDLFHYLNDEDLATDSPGKPNTAPSLRQLTDDGCLVVVAGADTTSSALTSLFHCLLTNPETYKRLQDEVDKFYPSGEDAFDTRFHREMPWLNA…
jgi|Lenti6_1|581076|fgenesh1_kg.66_#_42_#_Locus8502v1rpkm6.30	Lentinus tigrinus ALCF2SS1-6 v1.0	CYP5035AV3_Lentinus	100	580		MSDSEVVCALVFLALIAHEIFKRVETYSIGAHAALLLGPPALASPLLVHSGHHILRSIFNTYTTYLGALAAFTILYRTSPFHPLAQHPGPLGCRISQWWMACVSWSGREHLYINELHCKYGDVVRIGPNELSIRDASAVGPIMNIAKGPQYVGRMLSDGVQLPLIGIQDPAKHSRRRRPWNRAFSAPALRGYEKTIARRAQQLLEALERCTEAQEKVVLGKWFNYFAYDFMCDMAFGGGSELLREGDANNVWRILDEGMKVGTLLAHVPWLGVYLSHVPLATGALNVLIAHCRKLTIQRIERGATRKDLFHYLNDEDISDSGSIEKPPPRASEPALRQLTDDGCLVVVAGADTTSSALSSLFYCLLTNPETYKRLQAEVDRFYPTGAREDSDVFNTKDH…
jgi|Trapol1|1218738|fgenesh1_pm.9_#_230	Trametes polyzona CIRM-BRFM 1798 v1.0	CYP5035AW1_Lentinus	100	605		MTSQVGSQLFRRHETYAISYHTTVLLLPLGLYMYLKHFNQAADVFTLVFYYAAYPTCLVFWTILCRISPLHPLAHHPGPFWCKTSKIWWGLLTLRGYSHHRLRALHERGPNELPIRDPDTIGPLLGTSGVPKSPSMIGGTLASGEREHLHRRRPWNHAFASVAMKEYEPMITRRTRQLLDRLAEQNDILSLGKWLNYFSYDLIFGGSSELLRDGDANNIWALLNHVIVFENLILHLPWLGPYIGSIPGASGPLSTLVAHVHKISLARIERGSSTRDLFHYLNNEDLPDNPPPPTKQLVDDSILAIVAGADTTSSAPLRVIPCLATHPEAYAKFQAEVDKFFPPGEDFVALPEFREMHYLSKCPLRLYPPAPGGGQRKVPADANPVVIGSIVIPPGTCFW…
jgi|Polsqu1|181995|CE181994_2271	Polyporus squamosus CCBS 676 v1.0	CYP5035AX1_Polyporus	100	588		MSVLSPGVASSSQSILDVGKYTVPLALVGHQIFRRRETYSILSHAAILFAPPITVAVWLWLATLIQWTFQDALRACLGTYLTTLVLSVLAYRLSPFHPLAQYPGPVWRRISMLGPALHSTRGTTSRYMKQLHDHYGDVVRIGEMLSLASYPFLMLCPGPNEVSIRDHTAVSALLGPGGLAKGPSWVGGMLSAQNLPMVGIQDIDEHLARRRAWNRGLSPTALKDYEPAIAAQTRQLLQALDSQDGCVIFGDWFKSFSLDLISDMVFGRGADLLRDGDHSSIWRIIEDGMIFATFFAKVPWLGVYVGRIPGAARPLQTLHAISRKLVSERLKIGTKSRDLFHYLSNEDLENKDPPPNRQLMDDGVLAVVASTDAVSSALTALFYCLLTHREVYNALQQEV…
jgi|Polsqu1|707000|fgenesh1_pm.22_#_3	Polyporus squamosus CCBS 676 v1.0	CYP5035AX2_Polyporus	100	407		MLGPALHSTRRTTSRHMKQLHDRYGDVVRIGPNEVSIRDPTAVSALLGPGGWVGGMLSAKNLPIPAIAARTRQLLQALDSQDGCVILGDWFKSFSLDFISDMADVNLRSDFGRGSDLLRGGDHSSIWRIIEDGMIFATFFAKVPWLGVYVGRISGAARPLQTLHAISRKLVYERLKIGTKSRDLFHYLSNEDLSSKDAPPDRQLMDDGALTVVAGTDTVYDLLQQEVDRFYPDGEDIGNTKHHRDMQYLHAVINETLRLYPPVPGGGQRQVPRSLLLNALIASFSCLPPGTIVGTFSLPVCFWPERWLVSSGKIFLSDARHPALGRKPDKDDFVHNEAAFIPFFHGAMNCPGKGPALLEVSMVVCALLQQFSIRLQPGWDKDRFNAELRDYFDANRPDL…
jgi|Trave1|51005|gm1.9889_g	Trametes versicolor v1.0	CYP5035AZ1_Trametes_versicolor	100	558		MEPMLNPGPLSSQQAVLAICFLAMVAHQLFRHLETYSIPLHTLLISLPIFAGFSLLKPTTPPLYAACISIAVFFSAMLASVVAYRISPFHRLARYPGPFGCRVTKFWMACIGFTGRQHLYLQSLHERYGDVVRIGPNELSFIDPSIRDALLGSPGVPKGPQMIGRILTVTNLPLLAIADPALHHERRKPWNRAFSAAATKEYEPLLVSRVSQLAHVLGSRKGEFDMSKFLNYFTYDFMCDMAYGGGSELLRDGDKTDIWHTMEQGWPAATFLSHAPWLGLYFVHLPVVSASVASLLSYCREFTLQRIQRGAVRKDVFHYLSNEDQLEQVSPPVQQLVDDGVLAIVAGADTTSSALSSLFFSLVTHRDVYDRLQAEVDRFYPQGENTGDTKYHREMHYLT…
jgi|Trave1|58095|estExt_fgenesh1_pm.C_5_t10054	Trametes versicolor v1.0	CYP5035AZ2_Trametes_versicolor	100	576		MTFELDPRVSTEAGCIAVCGLALTTHQLFRRLETYSIAVHLLLLTAPPLIGSGLLGFTLPLFYAIVASLTLFYSTLLTSVVLYRLSPFHPLARYPGPLPCRLTKFWMARIGLNGDQHTYMKELHDLYGDVVRTGPNELSFRDPSILSAMLGPSGVPKGPLMVGRIRTTTNLPLPGIMDTAVHHERRKPWSRAFSAAALKEYEPRVSNRANQLIEVLERQKGEVSLGVYINYFACVHLFRLMLVELTWAYIFCRYDFMCDMAYGGGSELMRDGDKDGIWDTMGAGSPPATFIGHVPWFGMYAARLPFMSRPGKRMGVHCREFTLRRLQRGSERKDVFHYLSNEDLPDRAPPPEIQLVSDGILAIIAGADTTSSGLTSLFFCLATHPDAYKRLQAEVDQFY…
jgi|Lenti7_1|540886|fgenesh1_kg.70_#_5_#_Locus10473v1rpkm2.88	Lentinus tigrinus ALCF2SS1-7 v1.0	CYP5035S10_Lentinus	99.83	590		MVLLSSSLILVLLAVAVHQLFRTRETYRISAHLALLLGPPTLLVIFDGYLTALLPTSSSLFLYYTTYLSALVASVVFYRISPFHPLWRYPGPFWCRTTMFWHAAVAATGEQPRYIQRLHEKYGDIVRFGPNNLSIRDSSLVGPLMGSSGVGKGPNFIGAMLTETNIPMVGIMDSDEHIRRRRAWTRGLGPAALKEFEHLIVRRAQQLVDRLGEQEGVVNIGKWINYFSYDLMSDMTFGGGSELLQEGDQTNVWRVIYEADTPLSPATFLAQVPWLGLYVAHIPAAVKALDTFLQLGKEFAMRRIKKGSTTPDLFHYLTNEDLPDKPQPPLQQLVDDGILAIVAGADTVSSAMTSLFHCLLTHPETYRKLQEEVDKYYPQGEDAFNSKHYRDMVYLQAVI…
jgi|Sisbr1|585400|fgenesh1_kg.48_#_48_#_Locus5591v1rpkm22.10	Lentinus tigrinus v1.0	CYP5035S11_Lentinus	99.66	585		MVLLSSTSILVLLAVAVHQLFRTRETYRISAHLALLLGPPTLLVIFDGCLTALLPTWSSLFLYCTTYLSALVGSVVFYRISPFHPLWRYPGPFWCRTTMFWHAAVAATGEQPRYIQRLHEKYGDVVRFGPNNLSIRDPSLVGPLMGSSGVGKGPNFIGAMLTETNVPMVGIMDTDEHIRRRRAWNRGLGPAALKQFEHLIVRRAHQLVDGLGEQEGAVNIGKWINYFSYDLMSDMTFGGGSELLQEGDQTNVWRVIEEGVVPATIMAQVPWLGLYVARIPAAVKALDAFLQLGKEFAMRRMEKGSTTPDLFHYLNNEDLPDKPQPPLQQLVDDGILAIVAGADTVSSAMTSLFHCLLTHPETYRKLQEEIDKYYPQGEDPFNPKHYRDMTYLQAVIHEA…
jgi|Sisbr1|586099|fgenesh1_kg.66_#_27_#_Locus7819v1rpkm9.02	Lentinus tigrinus v1.0	CYP5035S21_Lentinus	99.65	573		MDLEKWEVVLTLAAASIAHQAFRRYDTYYPSVHAVLLLAPPLVAALVASSWSDSPAPGFIPIIFLRYIIGLGTSIILYRLSPVHPLSRYPGPYLRRSSHFVSACIAVAGNRCRHFDALRRRYGDIVRTGPNELLITDPSLIPALLGPSGAPKGPGWIGGSLTYKNLPMVGIPDPELHLRRRRPWTRGLGPGALKEYEVIVAKRARQLAERLQEQSGEVVLGRWLNYFGYDFMSDMAFGGGSELLRDGDRNNVWGIIDDGMRIATFLGHVPWLSIYIGYIPGAAGPLNKLLASGAAFARKRVARGSQTRDLFHYLNNEDLPNKEAPTTRQLIDDGILAVVAGSDTTSVALTNIFFCVLTHPEVYATLQAEIDMYYPPGEDAYSTKDHRNMPYLQAVINEA…
jgi|Lenti7_1|564891|gm1.695_g	Lentinus tigrinus ALCF2SS1-7 v1.0	CYP5035H4_Lentinus	99.64	558		MAFELPAHHALFTLVGSAFIVHLIFKRSEPHRVAVHALLLLAIPAFLSVLLLDRMPVTKALSVSFLTFWTALISSVTLYRLSPWHPLARYPGPVFLRLSKVFMAWISRGGKRHLYTQELHRRYGDIVRVGPNEVSISNAAAIHPLMGTSGLHKGPQWEARTATQSVPPLIAIGDPKEHLRRRKPWNRALNVASLKDFEPFVAHRAEQLVSRLAAQKETTNLARWFGWFTYDLMSDMAFGGGSEMMLNGDEGSVWPLLETGLLNSDTFGHLPWMADYIRAVPGLGANMKQMRSFCIQRTQERIKLGNTSRKDLFYYLNNEDGAEPKPPVSEVTADGTLAIVAGSDTTSSVLSNVFYCLLTHPEAYARLRAEVDSYYPAGEDAFNTKHHADMPYLNAVINE…
jgi|Sisbr1|574375|fgenesh1_kg.2_#_756_#_Locus5232v1rpkm24.84	Lentinus tigrinus v1.0	CYP5035H4_Lentinus	99.64	558		MAFELPAHHALFTLVGSAFIVHLIFKRSEPHRVAVHALLLLAIPAFLSVLLLDRMPVTKALSVSFLTFWTALISSVTLYRLSPWHPLARYPGPVFLRLSKVFMAWISRGGKRHLYTQELHRRYGDIVRVGPNEVSISNAAAIHPLMGTSGLHKGPQWEARTATQSVPPLIAIGDPKEHLRRRKPWNRALNVASLKDFEPFVAHRAEQLVSRLAAQKETTNLARWFGWFTYDLMSDMAFGGGSEMMLNGDEGSVWPLLETGLLNSDTFGHLPWMADYIRAVPGLGANMKQMRSFCIQRTQERIKLGNTSRKDLFYYLNNEDGAEPKPPVSEVTADGTLAIVAGSDTTSSVLSNVFYCLLTHPEAYARLRAEVDSYYPAGEDAFNTKHHADMPYLNAVINE…
jgi|Polbr1|1400732|fgenesh1_kg.13_#_277_#_Locus4005v1rpkm39.25	Polyporus brumalis BRFM 1820 v1.0	CYP5035AU3_Polyporus	99.64	559		MPQSQEIDPVFVSIIVAFVAHHVFRRHETYSLRAHALLIFVPPFVIATHFVHRPDGYGTLAHLFAKSLAIHVVALLSSIVMYRLSPWHPLARFPGPPLRKVSELVGAYYAAIGKKATAISELHKQYGSVVRTGPNSLSIIDPSAMSQLWSVPRGPWNIGPKMSYKNLTMMGIQDPEEHAQRRRPWGRGLGQAAIKEYEHPLMARVELLVRRLEEQKGELNLTKWMGMFSVDFMCDMAFGGGTEMLRDGEHTNAFRMLQRGMSIASVFTQVPWLGVYVGHIPGAGAPLRALHKVARTFAAKRLERGSSARDLFHYLNNEDLADAAPPPREHLIGDAILAIVAGSDTTANTLVNIFYCLLVNRSAYATLQAEIDKFYPSGDNPCNTRHYQDMHYLQAVINE…
jgi|Polbr1|1561063|estExt_Genemark1.C_1100031	Polyporus brumalis BRFM 1820 v1.0	CYP5035N8_Polyporus	99.47	564		MTAASAEGVSPSRAVAIAVSLGLVAHQIFRRYETYNVAVHAALLFGPPTLVTAFALPSEWSLPYAALVLYSTYLATLAISVVLYRLSPLHPLARYPGPLGCRISKLYMAAICVPGYQHKYIKSLHERYGDVVRIGPNELSIRDASLINPLMGPSGVPKGPHFIGRMLSATGLPLVGIQDTDVHLRRRKNWQRGMGPAAIKEYEHFIARRARQLLSRLEEQKGELNIGTWINYLTYDFMSDMAFGGGSELLEAGHDEGNVWALLDEGMFISTFFGHVPWLGVYIGKIPAATGNLNILLNRCVECTLARVKKGSEKKDLFHYLNQEDIPDAQPPPTQQLVDDGVLAIIAGADTTSSAMTTLVYCLLTHPDVYERLQAEIDKFYPPGEDPMSTKHHRQMPYL…
jgi|Lenti7_1|548440|fgenesh1_pm.57_#_9	Lentinus tigrinus ALCF2SS1-7 v1.0	CYP5035AV3_Lentinus	99.31	580		MSDSEVVCALVFLALIAHEIFKRVETYSIGAHAALLLGPPALASPLLVHSGHHILRSIFNTYTTYLGALAAFTILYRTSPFHPLAQHPGPLGCRISQWWMACVSWSGREHLYINELHCKYGDVVRIGPNELSIRDASAVGPIMNIAKGPQYVGRMLSDGVQLPLIGIQDPAKHSRRRRPWNRAFSAPALRGYEKTIARRAQQLLEALERCTEAQEKVVLGKWFNYFAYDFMCDMAFGGGSELLREGDANNVWRILDEGMKVGTLLAHVPWLGVYLSHVPLATGALNVLIAHCRKLTIQRIERGATRKDLFHYLNDEDISDSGSIEKPPPRASEPALRQLTDDGCLVVVAGADTTSSALSSLFYCLLTNPETYKRLQAEVDRFYPTGAREDSDVFNTKDH…
jgi|Sisbr1|586078|fgenesh1_kg.66_#_6_#_Locus5591v1rpkm22.10	Lentinus tigrinus v1.0	CYP5035S10_Lentinus	98.61	577		MVLLSSSLILVLLAVAVHQLFRTRETYRISAHLALLLGPPTLLVIFDGYLTALLPTSSSLFLYYTTYLSALVASVVFYRISPFHPLWRYPGPFWCRTTMFWHAAVAATGEQPRYIQRLHEKYGDIVRFGPNNLSIRDSSLVGPLMGSSGVGKGPNFIGAMLTETNIPMVGIMDSDEHIRRRRAWTRGLGPAALKEFEHLIVRRAQQLVDRLGEQEGVVNIGKWINYFSYDLMSDMTFGGGSELLQEGDQTNVWRVIEEGVVPATFLAQVPWLGLYVAHIPAAVKALDTFLQLGKEFAMRRIKKGSTTPDLFHYLTNEDLPDKPQPPLQQLVDDGILAIVAGADTVSSAMTSLFHCLLTHPETYRKLQEEVDKYYPQGEDAFNSKHYRDMVYLQAVIHEA…
jgi|Polbr1|184586|CE184585_735	Polyporus brumalis BRFM 1820 v1.0	CYP5035N7_Polyporus	97.7	564		MAAVTDDGVSPSRAIAIVISLGLVAHQIFRKYETYNIAVHVALLFGPPTLVIALALPSQWSIIHAALVLYSTYLATLATSVVLYRLSPLHPLARYPGPIGCRISKLYMGVVCIPGYQHKYIKALHERYGDVVRIGPNELSIRDASLVNPLMGSSGLPKGPHFIGRMLTDSALPMVGIQDTDVHLRRRKNWQRGMGPAAIKEYEQFIARRARQLLSRLEEQKGEVVIGNWINYLTYDFMSDMAFGGGSELLEAGHDEGNVWALLDEGMFIATFFGHMPWLGVYIGKIPAATGNLNILLNRCIECTVARVKKGSEKKDLFHYLNQEDLPDAPPVPIQQLVDDGVLAIIAGADTTSSAMTTIVYCLLTHPDVYERLQAEVDKYYPSGEDALSTKHHREMPYL…
jgi|Cersu1|119768|estExt_fgenesh1_kg.C_290013	Ceriporiopsis (Gelatoporia) subvermispora B	CYP5035AF4_Suillus_luteus_UH-Slu-Lm8-n1_v2.0_(24266)Suilu1	96.96	559		MSALSLQGGFLLVVAAALLCHFVFKRHEPTNPLSHLGLLVVAPAILTTLYLPNASTFTRAFACVYLLYYSTILLSVITYRLSPWHPLSRYPGPILCRVSKFWLAWVSRDGKQHIYYSRLHQTYGDVVRIGPNELSIRDVNAVVPLMGSNGFPKGPHWDGRMAEQSATRTVIAVRDSVEHARRRRPWHRAFSVAALKGYDEILAKRVQQFVTVLEQQTQPFNLAERISHFTFDFMSDMAFGGGSEMLRDGDKDNTWHLLESGLPTALVLSHVPWLGKYYAKLPGIGEGLKKFRTFCQSRAMLRRSTGSLSKDLFHYLIDEAGLERHSSPPTFAEVASDGVLAIVAGSDTTATTLSSLFLSLLRNPQAYYRLQAEVDRFFPPGEDVFSTVHHPHMSYLNAV…
jgi|Sisbr1|640151|MIX7816_141_38	Lentinus tigrinus v1.0	CYP5035AV3_Lentinus	96.81	565		QIAHEIFKRVETYSIGAHAALLLGPPALASPLLVHSGHHILRSIFNTYTTYLGALAAFTILYRTSPFHPLAQHPGPLGCRISQWWMACVSWSGREHLYINELHCKYGDVVRIGPNELSIRDASAVGPIMNIAKGPQYVGRMLSDGVQLPLIGIQDPAKHSRRRRPWNRAFSAPALRGYEKTIARRAQQLLEALECCTEAQEKVVLGKWFNYFAYDFMCDMAFGGGSELLREGDANNVWRILDEGMKVGTLLAHVPWLGVYLSHVPLATGALNVLIAHCRKLTIQRIERGATRKDLFHYLVRSIEKPPPRASEPALRQLTDDGCLVVVAGADTTSSALSSLFYCLLTNPETYKRLQAEVDRFYPAGAREDSDVFNTKDHRDMHWLNAVIYETLRLFPPVP…
jgi|Lenti7_1|540902|fgenesh1_kg.70_#_21_#_Locus7399v1rpkm10.51	Lentinus tigrinus ALCF2SS1-7 v1.0	CYP5035S12_Lentinus	96.79	592		MAVHQLFRTRETYRVSAHLALLLGPPTLLVIVDGYRTTLLPASNSLLSYYFTYLSALVASVVLYRISPFHPLWPYPGPFWCRTTMFWHAAVAATGEQPRYLQRLHDKYGDIVRFGPNNLSIRDPSLVGPLMGSSGVGKGPNFVGAMLTETNVPMVGIADTDEHIRRRRAWTRGLGPAALKEFEHLIVRRAHQLVDQLGEQKGVVNIGKWINYFSYDLMSDMTFGGGSELLQEGDKTNVWHVIEEGVVPATFLAQVPWLGLYVARIPAAMKALDAFLQLGKDFAMRRIEKGSTTPDLFHYLNNEDLPDKPQPPLQQLVDDGILAIVAGADTVSSAMTSLFHCLLTHPETYRKLQEEVDKYYPQGEDAFNSKHYRDMTYLQAVIHEATRLYPPIMTSSPRK…
jgi|Paxam1|966266|fgenesh1_kg.28_#_55_#_Locus9771v1rpkm13.15	Paxillus ammoniavirescens Pou09.2 v1.0	CYP5035AF2_Paxillus_involutus_ATCC_200175_v1.0	95.86	580		MYPLSLQDGSILIVTAGFGCHVVFSRYEPVNPLSHMALLVFVPGILTTAVSFNFSSTIRVLAFTYLLYYTTILTSILAYRLSPFHPLAKYPGPIPCRISKFWMAWMSLDGKQHKYYYNLHQKYGDVVRIGPNELSFCDVNAISPLLGYPGLPKGPHWDGRMAEQTTIRALISVRDPAEHARRRKPWTRAFSSAALKGYEEILGKRVHEFVTALEQQEQPINLTEWISHFAFDFMSDMAFGGGSDMLRDGDKDDTWHLLESGLPLALILSHVPWLGQYYIKLPGIGADLKRFRSFCQERALLRHRQGSQSKDLFHHLIDEAGIERSPPTFAEVASDGVLAIVAGSDTTATILSSLFWALMDNPTAYRRLQAEIDRYYPPGEDALSTAHHQQMNYLNAVIN…
jgi|Sisbr1|586093|fgenesh1_kg.66_#_21_#_Locus5591v1rpkm22.10	Lentinus tigrinus v1.0	CYP5035S12_Lentinus	95.61	592		MAVHQLFRTRETYRVSAHLALLLGPPTLLVIFDGYRTTLLPASNSLLSYYFTYLSALVASVVLYRISPFHPLWPYPGPFWCRTTMFWHAAVAVTGEQPRYLQRLHDKYGDIVRFGPNNLSIRDPSLVGPLMGSSGVGKGPNFVGAMLTETNVPMVGIADTDEHIRRRRAWTRGLGPAALKEFEHLIVRRAHQLVDQLGEQEGVVNIGKWINYFSYDLMSDMTFGGGSELLQEGDKTNVWHVIEEGVVPATFLAQVPWLGLYVARIPAAVKALDAFLQLGKDFAMRRIEKGSTTPDLFHYLNNEDLPGKPQPPLQQLVDDGILAIVAGADTVSSAMTSLFHCLLTHPETYRKLQEEVDKYYPQGEDAFNPKHYRDMTYLQAVIHEATRLYPPIMTSSPRK…
jgi|Polbr1|1411615|fgenesh1_kg.118_#_36_#_Locus7271v1rpkm14.54	Polyporus brumalis BRFM 1820 v1.0	CYP5035AU2_Polyporus	95.54	560		MSQPAYQNHTALSVAVSLVTHQIFRRYETYSWFVHASLLLGPPTLVAASLSGTSESTRSLLQGFFQSLPIHLITLSISILLYRLSPLHPLASYPGPLSRKVSMLIPAYLSLSGQKCQHTQTLHKKYGDVVRTGPNELSVIDTSAMQHLWNLPRGPANVGISLSDKRVPLVGIQDPAEHARRRRPWNRGMSQAAVKQYEHAFADRVHLLVRRLEEQPGKADFAKWIEYLTYDFMCDMAFGGGSELLRDGDKESVFAVMEHGLMVAGALMFVPWLGVYMGYIPGAAKALTALHRTGTKFVVDRLERGSTTRDLFHYLNNEDLPDTTPPPRQHLVDDGILAVVAGSDTVSSTATSLIYCLITHPDVYAALKAEVDKYYHPGDDPCNPRHYQDMHYMTAVINE…
jgi|Polbr1|1363391|e_gw1.115.20.1	Polyporus brumalis BRFM 1820 v1.0	CYP5035N9_Polyporus arcularius	94	543		MQIHPLLQVAHQIFRKYETYNIAVHTALLFGPPTLIIAFVSVSRWSLLHTVLVLYPTYLATLATSIVIYRLSPLHPLARYPGPIGCKMSKLHLATICVPGYQHKYIKALHDRYGDVVRIGPNELSICDASLVDPLLGSSGVPKGPHYIGRMLSATALPMVRIQDTDAHLRRRKNWQRGMGPGAIKEYEQIIARRARQFVARLEEQKGTVVIGTWFNYFMYDVTLEIAFGGGSELLEAGHDKGNVWALLNDGMFIATLFGHVPWLGVYVGKIPAATGNLSILLNRCAECAATRVKKGSAEKDLFYYLNQEDLPPNTGQPPPMEQLVDDGALAIVAGADTTSSAVTALVYCLLTHPGVYDRLQAEVDGFYPPGEDATSTEHHREMPYLTAVIKEVLRVYPP…
jgi|Suitom1|746520|fgenesh1_pm.11_#_71	Suillus tomentosus FC115 v1.0	CYP5035AF4_Suillus_luteus_UH-Slu-Lm8-n1_v2.0_(24266)Suilu1	91.67	552		MPPSLFRCGFLVVVAAGLLCHFVFKRHEPTSPLSHLGLLIVVPAILSTLFLPNSSTFTRAFGFVYLLYYSTVLVSVVVYRLSPWHPLARYPGPIPCRISKFWMVWVSRDGKQHIYYSKLHQTYGDVVRIGPNELSIRDVNAVVPLMGSNGFPKGPHWDGRMAEQSATRTVISVRDPVEHARRRKPWHRAFSVAALKGYDEILGKRVQQFVTVLEQQTQPFNLAELISHFTFDFMSDMAFGGGSEMLRDGDKDNTWHLLESGLPTALVLSHVPWLGKYYANLPGIGEGLKKFRTFCQARAMLRRSAGSLSKDLFHYLIDEAGLERHTSPPTFAEVASDGVLAIVAGSDTTATTLSSLFLSLLRNPQTYYRLQAEVDKFFPPGEDMLSTVHHPHMSYLNAV…
jgi|Suigr1|580326|CE580325_2365	Suillus granulatus EM37 v1.0	CYP5035AF4_Suillus_luteus_UH-Slu-Lm8-n1_v2.0_(24266)Suilu1	91.07	560		MPTYSIDANMSSPSLQGGFLVVVAAGLLCHFIFKRHEPTSPLSHLGLLVLLPAILTTLFLHSASTFTRAVGCVYLLYYSTILVSVIVYRLSPWHPLARYPGPIPCRISKFWMAWVSRDGKQHIFYSRLHQTYGDVVRIGPNELSIRNVNAVVPLMGINGLPKGPHWDGRMAEQSTTRTVISVRDPVEHARRRKPWHRAFSVSALKGYDEILGKRVQQFVTTLEQQTQPFNLAERISHFTFDFMSDMAFGGGSEMLRDGDKDNTWHLLESGLPTALVLSHVPWLGKYYAKLPGIGEGLKKFRTFCQERAVLRRSTGSLSKDLFHYLIDEAGLERHTSPPTFAEVASDGVLAIVAGSDTTATTLSSLFLSLLRNPQTYYRLQAEVDSFFPPGEDLFSTVHH…
jgi|Suidec1|1093418|fgenesh1_kg.15_#_127_#_Locus9003v1rpkm11.04	Suillus decipiens EM49 v1.0	CYP5035AF4_Suillus_luteus_UH-Slu-Lm8-n1_v2.0_(24266)Suilu1	90.36	560		MSSLSLQGGFPLVVAAGLLCHYVFKRHEPTSPLSHLALLVVVPAILTTLFLPNSSTFTRTFCYVYLLYYSTVLVSVTLYRLSPWHPLARYPGPIPCRISKFWMVWVSRDGKQHIYYSKLHQKYGDVVRIGPNELSIRDVDAVVPLMGSNGMPKGPHWDGRMAEQSATRTVISVRDPVEHARRRKPWHRAFSVAALKGYNEILGKRVQQFVMILEQQTEPFNLAERISHFTFDFMSDMAFGGGSEMLRDGDKDNTWHLLESGLPTALILSHVPWLGKYYATLPGIGEGLKKFRTFCQERALLRRSAGSLSKDLFHYLIDEAGLERHTSPPTFAEVASDGVLAIVAGSDTTATTLSSLFLSLLRNPQTYYRLQAEVDSFFPPGEDVLSTAHHPHMSYLNAV…
jgi|Denbi1|815498|fgenesh1_pm.4_#_20	Dendrothele bispora CBS 962.96 v1.0	CYP5035AF4_Suillus_luteus_UH-Slu-Lm8-n1_v2.0_(24266)Suilu1	89.54	564		MSSPSLQGGFLVVVAAGLLCHFIFKRHEPTSPLSHLGLLVLLPAILTTLFLHSASTFTRAFGCVYLLYYSTILVSVIVYRLSPWHPLARYPGPIPCRISKFWMAWASRDGKQHIYYSRLHQTYGDVVRIGPNELSIRDVNAVVPLMGNNGMPKGPHWDGRMAEQSATRTVISVRNPVEHARRRKPWHRAFSVGALKGYEEILVKRVQQFVSVLEQQTQPFNLAERINHFTFDFMSDMAFGGGSEMLRDGDKDNTWHLLESGLPTALILSHVPWLGKYYAKLPRIGEGLKKFRTFCQERATLRQSTGSLSKDLFHYLIDEAGLERHTSPPTFAEVASDGVLAIVAGSDTTATTLSSLFLSLLRNPQTYYRLQAEVDSFFPPGEDPLSTVHHPHMSYLNAL…
jgi|Polbr1|1487827|gm1.11408_g	Polyporus brumalis BRFM 1820 v1.0	CYP5035S24_Polyporus arcularius	89	556		MAFSSTLLLVCLGVLVHQIFRTRETYHIVVHAALLFFPPTFLLVLDAYLAGLPRPLLFYYTVFWMSLAASVVMYRISPFHPLWRYPGPVWCRTTKFWHAAVATTGAQPKYLQQLHEQYGDVVRFGPNDLSIRDPSVIAALMGSSGVGKGPNFIGAMLTVTNVPMVGIMDVDEHLRRRRAWNRGLGPAALKEYEHLVIRRAQQLVERLGEQVGEVNIGNWLNYFSYDVMSDMTFGGGSELLQEGDKNNVWSVLEEGVVPATFMGQVPWLGLYVAHIPAAVKALDAFLQLGKEFATRRMERGSITPDLFHYLNNEDLPERPQPPLQQLVDDGILAVVAGADTVSSAMTSIFHCLLTHPEMYRRLQEEVDRFYPQGEDACDSRPHREMTYLQAVIYEAVRLY…
jgi|Suipic1|1478630|gm1.2487_g	Suillus pictus EM44 v1.0	CYP5035AF4_Suillus_luteus_UH-Slu-Lm8-n1_v2.0_(24266)Suilu1	87.99	566		MSSLSFQGGFPLVLAAGLLCHYVFKRHEPTSPRSHLALLVVVPAILTTLFLPNSSSFTRTFSYVYLLYYSTVLVSVTLYRLSPWHPLARYPGPIPCRISKFWMVWVSRDGKQHIYYSRLHQTYGDVVRIGPNELSIRDVNAVVPLMGNNGMPKGPHWDGRMAEQSAIRTVIAVRDPVEHARRRKPWHRAFSVAALKGYNEILGKRVQQFVMILEQQSQPFNLAERINHFTFDFMSDMAFGGGSEMLRDGDKDNTWHLLEGGLPTALILSHVPWLGKYYATLPGIGEGLKKFRTFCQERALLRRSAGSLSKDLFHYLIDEAGLERHTCPPTFAEVASDGVLAIVAGSDTTATTLSSLFLSLLRNPQTYYRLQAEVDSFFPPGEDVLSTAHHSHMSYLNAL…
jgi|Trapol1|105914|CE105913_5115	Trametes polyzona CIRM-BRFM 1798 v1.0	CYP5035H5_Trametes_versicolor	87.18	554		MASTFFVAELSLLHALCVVAGSALLAHWVFRRFEPQRVAAHAALILGVPTLLGILLLPHLPVPGAFLVSSATYWSTLACSVGVYRLSPWHPLARYPGPVALRLSKLSLAWISRGGRRHIYTQQLHRRYGDIVRVGPNELSISNAAAIHPLMGTSGLHKGPQWGARAATQAVPPLIAVGDPKEHLRRRKPWNRAFNVASLKDFEPMVARRTQQLVDLLSSKKGEVNLAKWFSWFTYDLMSDMAFGGGSEMMRNGDEGSVWPLLEEGLVNSDTFGHLPWTADYVRTFPSLGSKMKEMRNFCIRRTAERVKLGNNSTKDLFYYLNNEDGVEATPPLSQVVADGALAVVAGSDTTSSVISNLIFCLLTRPEAYARLKAEVDLYYPPGEDALNTKHHADMPYLN…
jgi|Gyrli1|796093|fgenesh1_pm.14_#_124	Gyrodon lividus BX v1.0	CYP5035AF2_Paxillus_involutus_ATCC_200175_v1.0	86.2	558		MCPLSLQDASILIITAGLACHVVFNRYEPVNPLSHVALLVFVPGILTTLLLSNLSSTVRTLACTCLLYYSTILTSILVYRLSPFHPLAKYPGPIPCRISKFWMAWMSSDGKQHKYYYNLHQKYGDVVRIGPNELSFRDVNAISPLLGYPGLPKGPHWDGRMAEQTTIRALISVRDPAEHARRRKPWTRAFSSAALKGYEEILGKRVHEFVTALEKQEQFDFMSDMAFGGGSEMLRDGDKDNTWHLLESGLPLALVLSHVPWLGQYYIKLPGIGADLKKFRLFCQERALFRRSQGSQSKDLFHHLIDEAGFERSPPTFGEVASDGVLAIVAGSDTTATTLSSLFWALLDNPTAYRRLQEEIDHYYPPGEDALSTAHHQQMNYLSAVINETLRLFPPVLSG…
jgi|Sisbr1|577407|fgenesh1_kg.6_#_311_#_Locus8114v1rpkm7.82	Lentinus tigrinus v1.0	CYP5035AU7_Lentinus	85.69	559		MWSSPRDLVAISVALALVAHHIFRRHESYAPPAHAALILGPPCAIAVYISTYPGSNWTFSDAFRKSLATYIVSLLSSIVAYRISPWHPLARYPGPLLHKTTSLVAAVWTASGYRNQHVRSLHERYGDVVRIAPNELSIRDVSAIPCLGNVPKGPGMIGFAMSEKRVTMMGIMDQEEHLRRRRPWNRGLSQSAIKEYEAPVTSRVQQLLRCLEDHVGEVDLSQWFSFLAQDVMGDMAFGGVTELIRDRGRNNIFSVIEEGLIIGGTLGQLPWLGIYIGYIPGAARKLTALLNTARELARKRLERGSTKPDLFYYLNNEDLPNTPPPPHQHLADDALLAVVGGSDTASATLNNLFFCLLTHPAAYAALQADVDRTFRPEDNPYDTHRYLEMHYLRAVINET…
jgi|Obbri1|890182|estExt_Genemark1.C_1790010	Obba rivulosa 3A-2 v1.0	CYP5035B	85.41	555		MGFSLFSLIPQPRLGDTLLLIATAAVGVHGIFKRYEPPEISHHAGLLFGVPSVLSLLLWNHYSPARALVIATTAFLSALTASVAFYRLGPLHPLAKYPGPPLLKLSRLPLTWVAMQGKEYLFIQKLHERYGDIVRISPNEVSVRDASAIVPMMGSAGLTKGPHWQGRSMRPAVPSVIAMTNPVEHLERRKLWNRAFNTTALKGYEHIIARRANLLVETIAEAGEVDLATRISWFTFDFMSDLVFGGGSDMLRQGDEGSVWRVINRGMVSAHMLAHLPWTVPYAQVLGFGEDVRRMRSFGIERAKGRVKAGSLDKDLFYYLNNEDGAGAPRPFPEVVSDGALAVIAGSDTTSSVLSNVFFYLLKEPAYYKRLQAEVDKFYPPGEDALSTKHHGDMPFLTA…
jgi|Traci1|1521520|gm1.6319_g	Trametopsis cervina CIRM-BRFM 1824 v1.0	CYP5035H5_Trametes_versicolor	84.78	552		MAPTIFVTELSLRHALCTTIGSALVVHWVFKRYEPQRVAAHAFLILGVPALLSLLLLSHFPVATALLVSFTTYWSTLACSISTYRLSPWHPLARYPGPIMLRLTKAYLAWISRGGKRHIYTQELHRRYGDIVRVGPNELSINNAAAIHPLMGTSGLHKGPQWGARAATQTVPPLIAIGDPKEHLRRRKPWNRAFNVASLKDFEPLVARRTQQLVDLLSSKKGEVNLSKWFSWFTYDLMSDMAFGGGSEMMRNGDEGSVWPLLEEGLVNSDTFGHLPWTADYVRKFPSLGSKMKEMRSFCISRAAERVKLGNSSTKDLFYYLNNEDGVEATPPLSQVVADAALAVVAGSDTTSSVLSSLFFCLLTHPDAYTRLRAEVDSYYPTGEDALNTKHHADMPYLN…
jgi|Polar1|667894|estExt_Genemark1.C_9200003	Polyporus arcularius v1.0	CYP5035AU7_Lentinus	84.62	559		MSSSLSDLVAISVALSLIAHQIFRRHETYAPSAHAVLIFGPPCAVAAYVSSYPRSNWTFADAFRKTLATYIISLLSSIVAYRISPWHPLAHYPGPLLHKITNLVVTTWTALGYRNQHVRYLHDRYGDVVRVAPNELSIRDPSAIPYLANVPKGPGMIGFAMSEQRVTMMGIMDQEEHLRRRRPWNRGLNQSAIKEYDVSVMARVQLLLRCLEDQAGEVDLSQWFSYFAQDVMCDMAFGGVTELIRDHGRNNIFSVIEEGVAIGTTLSQLPWLGVYIGYIPGAAHKLTTLLNTARELARKRLERGSAKPDLFYYLNNEDLPNTPPPPHQHLADDALLAVVGGSDTTSSALNAMFFCLLTTPAAYAALRADVDRTFRPEDNPYDTHRYPEMQYLRAVINET…
jgi|Earsca1|728492|fgenesh1_kg.7_#_1669_#_TRINITY_DN8962_c3_g1_i5	Earliella scabrosa CIRM-BRFM 1817 v1.0	CYP5035H2_Polyporus_arcularius	83.3	545		MDHPLLPTRPALLAVVGSALIVHLVFKRYEPHRAAVHALLLLAVPAFLSGLFLDRWPAIKALSATYSVFWTTLSFSIALYRLSPWHPLARYPGPLLLKLSKWSMAWISRSGRRHLYTQELHRRYGDIVRVGPNEVSISHAAAIHPLMGTSGLCKGPQWEGRTATQSVPPLIAIADPKEHLRRRKPWNRALNGTSLKAFEPFVTHRAEQLVSRLGVQKGPTDLAKWFSWFTYDLMSDMAFGGGSEMMLNGDEGSVWPLLEIGLVNSDTFGHLPWLADYIRTVPGLGAKMKQMRGFCVQRTEERVKLGNASRKDLFYYLNSEDGVEPTPPLSEVIADGTLAIVAGSDTTSSVLSNVFYCLLTHPEAYARLRAEVDNYYPSEEDALNTKHHADMPYLNAVIN…
jgi|Tralj1|428191|CE428190_1838	Trametes ljubarskyi CIRM1659 v1.0	CYP5035H5_Trametes_versicolor	82.97	552		MGPTIFVAELSLRHALCTTIGSALVVHWVFKRYEPQRLGTHAFLILGVPALLSILLLSHLPAATALLVSCAAYWSTLACSISVYRLSPWHPLARYPGPVMLRLTKAHLAWISRSGKRHIYTQELHRRYGDIVRIGPNELSINNAAAIQPLMGTVGLQKGPQWGARAATQAVPPLIAIGDPKEHLRRRKPWNRAFNVASLKDFEPLVARRTQQLVDLLSSKKGHVNLSKWFSWYTYDLMSDMAFGGGSEMMRNGDEGSVWPLLEEGLVNSDTFGHLPWTADYVRTFPTLGSKMKEMRSFCISRAAERVKLGNSSSKDLFYYLNNEDGVEATPPLSQVVADAALAVVAGSDTTSSVLSNLFFCLLTHPDAYARLRAEVDIYYPPGEDALNTKHHADMPYLN…
jgi|Hexnit1|1215331|fgenesh1_pm.1_#_175	Hexagonia nitida CIRM-BRFM 1802 v1.0	CYP5035H3_Polyporus	82	550		MAFILSTHHALLVTVGSALMVHLVFKRYEPRRVPVHVVLLLAVPSFLSVLLVDRWPAIKALSVTFSVFWTALVSSVALYRLAPWHPLARYPGPLFLPLSKWAMAWISRGGRRHLYTQELHRRYGDIVRVGPNELSINTATAIHPLMGTSGLRKGPQWEARTATQSVPPLIAIHDPKEHLRRRKTWNRALNVTSLRDFEPFVAARAEQLVSRVGMHKGATDLAKWFSWFAYDLMSDMAFGGGSEMMLNGDEGSVWPLLEVGLVNSDTFGHLPWMADYIRTVPGLGAKMKQMRSFCMQRTEERVKLGAASRKDLFYYLNNEDGAEPTPPLSEVIADGTLAIVAGSDTTSSVLSSIFYCLLTHPEAYARLRAEVDTYYPPGEDALNTKYHAEMPYLNAVINE…
jgi|Fomfom1|424094|CE424093_631	Fomes fomentarius CIRM-BRFM 1821 v1.0	CYP5035H2_Polyporus_arcularius	81.97	549		MDFHLPARHALVVIAGAALIAHLIFKRYEPHRVAVHLLLLLAAPSFLTTLLIDRWPAIKALAVTFFVFWSTLVSSVAIYRLSPWHPLASYPGPVLLRLSKWSMAWISRSGRRHLYTQELHRRYGDIVRVGPNELSINNPAAIQPLMGTSGLRKGPQWEARTATQSVPPLIAISDPKEHLRRRKPWNRALNVTSLRAFEPIVANRAEQLVTRLSEQKGPTNLAKWFSWFTYDLMSDMAFGGGSEMMLNGDEGSVWSLLEIGLVNSDTFGHLPWLADYIRTVPGLGAKMKEMRSFCCQRTEERVKLGNASRKDLLYYLNNEDGAEPTPPRSEVIADGTLAIVAGSDTTSSVLSSIFYSLLTHPEAYARLRAEVDTYYPPGEDPFNTQHHADMPYLNAVINE…
jgi|Pycsa1|1577749|e_gw1.7180000650838.306.1	Pycnoporus sanguineus BRFM 1264 v1.0	CYP5035H5_Trametes_versicolor	81.74	553		MAPTVFFAELSTQTTLCTVVASALVAHLVFKRWEPQRVAEHACLVLGVPALLSALLWTRFPAIKAVLVAFSTYWSTLVCSITAYRVSPWHPLAQYPGPVALRVSKLSMAWISRRGKRHLYTQELHRRYGDVVRVGPNEISISNAAAIHPLMGTAGLHKGPQWGSRAATQAVPPLIALGDPKEHLRRRKPWNRAFNVASLKDFEPLVSHRAQQLVDLLASKRGEVNLAKWFSWFTYDLMSDMAFGGGSEMMRNGDEGSVWPLLEEGLVNSDTFGHLPWTADYVRKFPGLGSKMKEMRSFCMHRAAERVKTGNNTTKDLFYYLNNEDGAESTPPLSQVVADGALAVVAGSDTTSSVLSNLVFCLLTHPEAYARLRAEVDAYYPPGEDALNTKHHADMPYLN…
jgi|Pycco1|1370331|e_gw1.30.134.1	Pycnoporus coccineus BRFM 310 v1.0	CYP5035H5_Trametes_versicolor	81.56	553		MAPTVFFAELSTQTTLCTVVASALVAHLVFKRYEPQRVAEHAFLVLGVPALLSALLWTRFPAIKAVLVAFSTYWSTLVCSVTAYRVSPWHPLAQYPGPVALRISKLSMAWISRRGKRHLYTQELHRQYGDVVRVGPNELSISNAAATHPLMGTAGLHKGPQWGSRAATQAVPPLIALGDPKEHLRRRKPWNRAFNVASLRDFEPLVSHRAQQLVDLLASKRGEVNLAKWFSWFTYDLMSDMAFGGGSEMMRNGDEGSVWPLLEEGLVNSDTFGHLPWTADYVRKFPGLGSKMKEMRSFCMHRAAERVKTGNNITKDLFYYLNNEDGAESTPPLSQVVADGALAVVAGSDTTSSVLSNLVFCLLTHPEAYVRLRAEVDTYYPPGEDALNTKHHADMPYLN…
jgi|Dicsqu464_1|919019|fgenesh1_kg.11_#_191_#_Locus4750v1rpkm40.38	Dichomitus squalens CBS464.89 v1.0	CYP5035G1 Ganoderma lucidum GL04224	81	598		MTSPSAIPFLGNLSLPIPPAMDALSAPAPRWALQLAHQDALALSVGVGTVVYLIFKRFEPVLVYQHFWLLVVPPALVAACVLSPHYAPARAALIAFGVHYATIAGTTLFYRAGPWHPLAQYPGPYVYRLSKIALAWRTSDGKQFVHLRRLHDRYGDIVRIGPNEVSIRDSSAIIPVLGTNGLPKGPHWAGRNMTDSAQQLVSLVDIREHARRRRPWNRAFSVPALKEYEEYIARRAEQLVELFAAHAREGKPANAGKCVGSFTYDLMSDMAFGGGSEQMRDGDKDSVWALMEQGLAASQVMGHCPWLGIYLGYVPFAARLMKQLLDYGEERVLARVKNGSLKRDIFYYLNNEDGAEKEAPPLSTVAIDGALAIVAGSDTSSCVLAHALYCVLTHPDVYK…
jgi|Dicsq1|151582|estExt_fgenesh1_pm.C_1_t20343	Dichomitus squalens LYAD-421 SS1 v1.0	CYP5035H1_Ganoderma_sinense	80.55	550		MPMFPLANERALLTIAGVALIVHFVFKRYEPHRLTVHALLLLATPSLLVLPLLDHLPATKAVPVALVTFWITLICSVALYRLSPWHPLARYPGPLLLRLSKLRMAWISRAGRRHIYTQGLHRRYGDIVRVGPNEVSINNPAAIQAFMGTSGLHKGPQWHARTATQSVQPLIAISDPKEHLRRRKPWNRALNVASLKDLEPFVAARAEQLVSRLAASQSQNPSSKPPTNLAKWFSWFAYDLMSDMAFGGGSEMLLNGDEGSVWSLLEVGLVNSDTFGHLPWMADYIRTFPGLGAKMKEMRSFCIQRTLERVKLGNTSRKDLFYYLNNEDGFEHPRPLPEVVADGTLAIVAGSDTTSSVLSNIFYCLLTHPEAYTRLRAEVDSYYPSGEDALNTKHHANMP…
jgi|Dicsqu18370_1|660324|e_gw1.25.174.1	Dichomitus squalens OM18370.1 v1.0	CYP5035H1_Ganoderma_sinense	80.55	550		MPMFPLANERALLTIAGVALIVHFVFKRYEPHRLTVHALLLLATPSLLVLPLLDHLPATKAVPVALVTFWITLICSVALYRLSPWHPLARYPGPLLLRLSKLRMAWISRAGRRHIYTQGLHRRYGDIVRVGPNEVSINNPAAIQAFMGTSGLHKGPQWHARTATQSVQPLIAISDPKEHLRRRKPWNRALNVASLKDLEPFVAARAEQLVSRLAASQSQNPSSKPPTNLAKWFSWFAYDLMSDMAFGGGSEMLLNGDEGSVWSLLEVGLVNSDTFGHLPWMADYIRTFPGLGAKMKEMRSFCIQRTLERVKLGNTSRKDLFYYLNNEDGFEHPRPLPEVVADGTLAIVAGSDTTSSVLSNIFYCLLTHPEAYTRLRAEVDSYYPSGEDALNTKHHANMP…
jgi|Dicsqu463_1|993380|fgenesh1_pm.294_#_6	Dichomitus squalens CBS463.89 v1.0	CYP5035H1_Ganoderma_sinense	80.55	550		MPMFPLANERALLTIAGVALIVHFVFKRYEPHRLTVHALLLLATPSLLVLPLLDHLPATKAVPVALVTFWITLICSVALYRLSPWHPLARYPGPLLLRLSKLRMAWISRAGRRHIYTQGLHRRYGDIVRVGPNEVSINNPAAIQAFMGTSGLHKGPQWHARTATQSVQPLIAISDPKEHLRRRKPWNRALNVASLKDLEPFVAARAEQLVSRLAASQSQNPSSKPPTNLAKWFSWFAYDLMSDMAFGGGSEMLLNGDEGSVWSLLEVGLVNSDTFGHLPWMADYIRTFPGLGAKMKEMRSFCIQRTLERVKLGNTSRKDLFYYLNNEDGFEHPRPLPEVVADGTLAIVAGSDTTSSVLSNIFYCLLTHPEAYTRLRAEVDSYYPSGEDALNTKHHANMP…
jgi|Dicsqu464_1|918682|fgenesh1_kg.10_#_364_#_Locus6722v1rpkm23.10	Dichomitus squalens CBS464.89 v1.0	CYP5035H1_Ganoderma_sinense	80.55	550		MPMFPLANERALLTIAGVALIVHFVFKRYEPHRLTVHALLLLATPSLLVLPLLDHLPATKAVPVALVTFWITLICSVALYRLSPWHPLARYPGPLLLRLSKLRMAWISRAGRRHIYTQGLHRRYGDIVRVGPNEVSINNPAAIQAFMGTSGLHKGPQWHARTATQSVQPLIAISDPKEHLRRRKPWNRALNVASLKDLEPFVAARAEQLVSRLAASQSQNPSSKPPTNLAKWFSWFAYDLMSDMAFGGGSEMLLNGDEGSVWSLLEVGLVNSDTFGHLPWMADYIRTFPGLGAKMKEMRSFCIQRTLERVKLGNTSRKDLFYYLNNEDGFEHPRPLPEVVADGTLAIVAGSDTTSSVLSNIFYCLLTHPEAYTRLRAEVDSYYPSGEDALNTKHHANMP…
jgi|Artele1122_1|466036|e_gw1.2.699.1	Artolenzites elegans CIRM-BRFM 1663 v1.	CYP5035H5_Trametes_versicolor	80.51	554		MAPTIFVADLSFRHAVYTVLGSALVVHWVFKRFEPQHVAAHAILILGVPAFLTVLLLPHLPLVQATVVSFSIFWCTLLSSIGLYRISPWHPLARYPGPMTHKLSKAYLAWISRGGRRHVYTQELHRQYGDIVRVGPNEVSINMASAVYPLMGTSGLHKGPQWGARAATQAVPPLIAIGEPKEHLRRRKPWNRAFNVASLKDFEPLVANRTRQLVDLLGSRKGEVNLSKWFSWFTYDLMSDMAFGGGSEMMRNGDEGSVWPLLEEGLVNSDTFGHLPWTADYVRKIPGLGSKMKEMRNFCITRTAERVKLGNHSTKDLFYYLNNEDGAEPTPPLPQVVADGALAVVAGSDTTSSVLSNLVYCLLTHPEAYARLRSEVDTYYPPGEDALNTKHHADMPYLT…
jgi|Pycpun1|308909|CE308908_3418	Pycnoporus puniceus CIRM-BRFM 1868 v1.0	CYP5035H5_Trametes_versicolor	80.25	552		MAHTIFVVDMSFRHALCSVAGSALVAHWVFKRYEPQHVVAHAFLILGVPAVLSALLLAHLPAIKAFLVSFLTYWLTLGCSITAYRLSPWHPLARYPGPVLHRLSKVYLAWISRSGRRHIYTHSLHRQYGDIVRVGPNEVSISNAAAIHPLMGTAGLHKGPQWGARAATQALPPLIAVADPKEHLRRRKPWNRAFNVASLKDFEPLVASRTRQLVDLLASQKGEVNLSKWCSWFTYDLMSDMAFGGGSEMMLNGDEGSVWPLLEQGLVNSDTFGHLPWTADYVRKVPGLGSKMKDMRSFCINRMAERVKQGNRATKDLCYYLNNEDGSEPTPSLAQVVADGALAVVAGSDTTSSVISNVIFCLLTHPEAYARLRAEVDSYYPPGEDALNTKRHADMPYLN…
jgi|Artel1|850992|fgenesh1_pm.18_#_46	Artolenzites elegans CIRM-BRFM 1663 v1.	CYP5035H5_Trametes_versicolor	80.14	554		MAPTIFVVDLSFRHAVYTVLGSALVVHWVFKRFEPQHVAAHAILILGVPAFLTVLLLPHLPPLQAALVSFSTFWSTLLSSIGLYRLSPWHPLARYPGPMMHKLSKVYLAWISRGGRRHVYTQALHRQYGDIIRVGPNEVSVNMASAVHPLMGTSGLQKGPQWGARAATQAVPPLIAIGDPKEHLRRRKPWNRAFNVASLKDFEPLVANRTRQLVDLLGSKKGEVNLSKWFSWFTYDLMSDMAFGGGSEMMRNGDEGSVWPLLEEGLVNSDTFGHLPWTADYVRKIPGLGTKMKEMRSFCIARTAERVKLGNHSTKDLFYYLNNEDGTEPTPPLSQVVADGALAVVAGSDTTSSVLSNLVFCLLTHPEAYARLRSEVDTYYPPGEDALNTKHHADMPYLT…
jgi|Tramax1|1068035|fgenesh1_pm.5_#_366	Trametes maxima CIRM-BRFM 1813 v1.0	CYP5035H5_Trametes_versicolor	80.14	554		MAPTILVSQLSVRDALCAVAGSALVVHWVFRRYEPQLLAVHAFLLLAVPGFMSACLLPHFPVIKILLVTFSTYWAVLVCSVSLYRLSPWHPLARYPGPVPLKLSKLYMAWISRGGRRHIYTQELHRRYGDIVRVGPNELSINSAAAIQPLMGTTGLQKGPQWGSRAATQAVPPLIAISDPKEHLRRRKPWNRAFNVSSLKGFEPLVAHRAQLLVDLLASKKGTVNISKWFSWFTYDLMSDMAFGGGSEMMRNGDEGSVWPLLEEGLVNSDTFGHLPWTADYIRKLPGLGSKMKEMRSFCIQRAAERVKLGNSSTKDLFYYLNNEDGAEPTPPLSQVVADGALAVVAGADTTSSVLSNLIFCLLTHPESYDRLRVEVDSYYPPGEDALNTKHHADMPYLN…
jgi|Pycco1662_1|876088|gm1.4639_g	Pycnoporus coccineus CIRM1662	CYP5035H5_Trametes_versicolor	79.78	554		MAPTIFVVDLSFRHAVYTVLGSALVVHWVFKRFEPQHVAAHAFLILGVPAFLTVLLLPHLPLFQAALVSFLTFWCTLLSSIGVYRISPWHPLARYPGPMMHKLSKGYLALISRGGRRHVYTQELHRQYGDIIRVGPNEVSINMASAVHPLMGTSGLHKGPQWGARAATQAVPPLIAIGEPKEHLRRRKPWNRAFNVASLKDFEPLVANRTRQLVDLLGSRKGEVNLSKWFSWFTYDLMSDMAFGGGSEMMRNGDEGSVWPLLEEGLVNSDTFGHLPWTADYVRKIPGLGTKMKEMRTFCITRTAERVKLGNHSTKDLFYYLNNEDGAEPTPPLSQVVADGALAVVAGSDTTSSVLSNLVYCLLTHPEAYARLRSEVDTYYPPGEDALNTKHHADMPYLT…
jgi|Tramey1|997533|fgenesh1_pm.1_#_949	Trametes meyenii CIRM-BRFM 1810 v1.0	CYP5035H5_Trametes_versicolor	79.71	552		MAPTIFVTQLSARDALCAIAGSALVAHWVFRRYEPQLLAVHALLLLAVPGIMSACFLPHFPVIKTLLVTFSTYWAVLACSVSFYRLSPWHPLAQYPGPLPLKLSKVYMAWISRSGRRHIYTQELHRRYGDIVRVGPNELSINSAAAIQPLMGTTGLQKGPQWGSRAATQAVPPLIAISDPKEHLRRRKPWNRAFNVSSLKGFEPLVAHRAQLLVDLLASKKGAVNLSKWFSWFTYDLMSDMAFGGGSEMMRNGDEGSVWPLLEEGLINSDTFGHLPWTADYVRKLPGLGSKMKEMRSFCIHRAAERVKLGNSSTKDLFYYLNNEDGAEPTPPLSQVVADGALAVVAGADTTSSVLSSLIFCLLTHPESYDRLRAEVDSYYPPGEDALNTKHHADMPYLN…
jgi|Leisp1|1318962|fgenesh1_kg.12_#_150_#_Locus5637v1rpkm21.26	Leiotrametes sp BRFM 1775 v1.0	CYP5035H5_Trametes_versicolor	79.68	556		MLGPSERSAGTMISTTFVTEVSLRHALYAIVLSALVVHSIFKRYEPQHLAAHAGLLFGVPVILAGLLLVHLPPATAILVSFSTYWSTLVCSISLYRLSPWHPLARYPGPTIHKVSKAYLAWVSRGGKRHLYTQELHRRYGDIVRIGELGPNEVSVSSAAAIHPLMGTTGLHKGPQWGARAATQAVPPLIAISDPKEHLRRRKPWNRAFNMVSLKDFEPLVAIRTRQLVDLLGSKKGEVNLSKWFSWFTYDLMSDMAFGGGSEMMRNGDEGSVWPLLEEGLVNSDTFGHLPWTADYVRKIPGLGTKMKEMRSFCIRRTAERVKQGNHSTKDLFYYLNNEDGSEATPPLSQVVADGALAVVAGSDTTSSVISNLMFCLLTHPETYARLRAEVDFYYPPGED…
jgi|Tramen1|1047947|fgenesh1_pm.42_#_35	Leiotrametes menziesii CIRM-BRFM 1781 v1.0	CYP5035H5_Trametes_versicolor	79.53	552		MISTTFVTEAPLRHALYAIVLSALVVHSIFKRYEPQHIAAHAGLLFGVPVILAGLLLVHLPLATAILVSFSTYWSTLVCSIITYRLSPWHPLARYPGPTIHKFSKAYLAWVSRGGKRHLYTQELHRRYGDIVRIGPNEVSVSSAAAIHPLMGTTGLQKGPQWGARAATQAVPPLIAISDPKEHLRRRKPWNRAFNMASLKDFEPLVSNRTRQLVDLLGSKKGEVNLSKWFSWFTYDLMSDMAFGGGSEMMRNGDDGSVWPLLEEGLVNSDTFGHLPWTADYVRKIPGLGTKMKEMRSFCIRRTAERVKQGNHSTKDLFYYLNNEDGSEATPPLSQVVADGALAVVAGSDTTSSVISNLMFCLLTHPETYARLRAEVDFYYPPGEDALNTKHHADMPYLN…
jgi|Tralac1|370287|CE370286_1031	Leiotrametes lactinea CIRM-BRFM 1664 v1.0	CYP5035H5_Trametes_versicolor	79.3	546		MPYMPSCCLPWSVPVRDSEPAHTTAHLSPSQVAHSIFKRYEPQHVAAHAGLLFGVPVILAGLLLVHFPLATAVLASFSTYWSTLVCSISLYRLSPWHPLVRYPGPTIHKLSKVYLAWISRGGKRHLYTQELHRQHGDLVRIGPNEVSVSSAAAIHPLMGTTGLHKGPQWGARAATQAVPPLIAISDPKEHLRRRKPWNRAFNMVSLKDFEPLVSNRTRQLVDLLGSKKGEVNLSKWFSWFTYDLMSDMAFGGGSEMMRNGDEGSVWPLLEEGLVNSDTFGHLPWTADYVRKIPGLGTKMKEMRSFCIRRTAERVKQGNHSTKDLFYYLNNEDGSEATPPLSQVVADGALAVVAGSDTTSSVISNLVFCLLTHPETYARLRAEVDFYYPPGEDALNTKHH…
jgi|Xerba1|1485051|gm1.5292_g	Xerocomus badius 84.06 v1.0	CYP5035AF1_Hydnomerulius_pinastri_v2.0_(41487)Hydpi2	79.29	589		MPIIRQTAMYPLFTKDASVLIVAAGIACHIVFNRFEPVNPLSHVALLIAIPAVLTRVLLFSFPSVIRVVACTYLLYYSTILVSVLAYRLSPFHPLAKYPGPIPCRISKFWMAWVSSSGKQHKYYYELHQKYGDVVRIGPNELSFRNVEAISPLMGYFGLPKGPHWDGRMAEQTNIRALISLRDPAEHARRRRPWTRGFSSAALKGYEEILGKRVHEFVTALEHQQQPVNLAEWISHFTFDFMSDMAFGGGSDMLRDGDKDNTWHLLESGLPLALILTHLPWIGKYYVRLPGIGADLKKFRSFCQERASLRRSQDSQSKDLFHHLIDEGGFERSPPTFAEVASDGVLAIVAGSDTTATTLSSLFWALLTHPTAYRRLQAEVDRYYPPGEDALSTAHHPHM…
jgi|Paxin1|88877|e_gw1.305.4.1	Paxillus involutus ATCC 200175 v1.0	CYP5035H5_Trametes_versicolor	79.17	552		MAPVIFLVELSFHHALSTVFGSALVAHWVFKRYEPQRVAAHTCLLLGMPAILSVLLLSHLSYIQATVVTSFTYWVTLLCSVTVYRLSPWHPLARYPGPMIHRLSKAYLAWISRGGRRHIYTQELHRQFGDIVRVGPNEVSISMASALHPLMGTSGLHKGPQWGARAATQAVPPLIAIGDPKEHLRRRKPWNRAFNVASLKDFEPLVANRTRQLVDLLGSKKGEVNLSKWFSWYTYDLMSDMAFGGGSEMMRNGDEGSVWPLLEEGLVNSDTFGHLPWTADYVRKIPSLGTKMKEMRAFCMARTAERIKVGNHSTKDLFHYINNEDGSGPTPPLAQVVADGALAVVAGSDTTSSVISNLVFSLLTHPEAYARLRAEVDAFYPPGEDALSTKHHADMPYLN…
jgi|Hexnit1|1268939|gm1.4816_g	Hexagonia nitida CIRM-BRFM 1802 v1.0	CYP5035AF4_Suillus_luteus_UH-Slu-Lm8-n1_v2.0_(24266)Suilu1	78.55	564		MSALSMQDTLPAIVAAGLVCHFVFNRYEPDSPLSHVGLLVIVPSILTTLLLPSASTFMRAFGCAYLLYYSTIVLSVVVYRLSPWHPLARYPGPVPCRISKFWMAWVSRDGKQHCYYARLHQTYGDVVRIGPNELSMRDVNAVSPLLGANGLPKGPHWDGRMAEQSTIRTLISVRDAAEHSRRRKPWNRAFSSAALKGYEEILGKRVQQFVAMLEQRTEPVDLAELISHFTFDFMSDMAFGGGSEMLRDGDKDNTWHLLESGLPIALVLSHVPWLGKYYVKLPGIGEDLKKFRMFCQQRATLRRSQGSQSKDLFHYLIDEAGLERHSSPPTFAEVASDGVLAIVAGSDTTATTLSCLFWFLLSNPQTYRRLQAEVDRFFPPGEDLLSTVHHPHMSYLDAV…
jgi|Rhisa1|731579|e_gw1.86.88.1	Rhizopogon salebrosus TDB-379 v1.0	CYP5035AF4_Suillus_luteus_UH-Slu-Lm8-n1_v2.0_(24266)Suilu1	78.05	565		MSALSLQDSLPAVVAAGLVCHYVFKRYEPDSPLSHVGLLVVAPGILATLLLPSASTFTRAFGCAYLLYYSTIVLSVVVYRLSPWHPLARYPGPIPCRISKFWMAWVSRDGNQHRYYATLHQRYGDVVRIGPNELSIRDVNAVGPLMGINGLPKGPHWDGRMAEQTTIRALISVRDTAEHTRRRKPWNRAFSTAALKGYEEILGRRVQQFVTMLEQRTGPVDLAEFISYFAFDFMSDMAFGGGSEMLRDGDKDNTWHLLESGLPTALVLSHVPWLGKYYVKLPGIGGDLKKFRMFCQERATLRRSQGSQSKDLFHYLIDEAGLERHSSPPTFAEVASDGVLAIVAGSDTTATTLSCLFWFLLSNPQAYLRLQAEVDDFFPPGEDILSTAHHPEMSYLNAV…
jgi|Dicsqu18370_1|806887|gm1.5849_g	Dichomitus squalens OM18370.1 v1.0	CYP5035G1 Ganoderma lucidum	78	622		MTSPSAIPFLGNLSLPIPPAMDALSAPAPRWALQLAHQDALALSVGVGTVVYLIFKRFEPVLVYQHFWLLVVPPALVAACVLSPHYAPARAALIAFGVHYATIAGTTLFYRAGPWHPLAQYPGPYVYRLSKIALAWRTSDGKQFVHLRRLHDRYGDIVRIAQNASESGFMGGGSDHTVMVVVAVCPNEVSIRDSSAIIPVLGTNGLPKGPHWAGRNMTDSAQQLVSLVNIREHARRRRPWNRAFSVPALKEYEEYIARRAEQLVELFAAHAREGKPANAGKCVGSFTYDLMSDMAFGGGSEQMRDGDKDSVWALMEQGLAASQVMGHCPWLGIYLGYVPFAARLMKQLLDYGEERVLARVKNGSLKRDIFYYLNNEDGAEKEAPPLSTVAIDGALAIVA…
jgi|Boled1|909694|estExt_Genewise1Plus.C_4_t20194	Boletus edulis BED1 v4.0	CYP5035AF1_Hydnomerulius_pinastri_v2.0_(41487)Hydpi2	77.97	581		MYPLSTKDASVLTVAAGIACHLVFNRYEPVNPLSHIALLVLVPATLTGVFLSSFPSIIRIAACTFFLYYSTILVSVLAYRLSPFHPLAKYPGPIPCRISKFWMAWVSSAGKQHKYYYELHKKFGDVVRIGPNELSFRNVEAISPLMGYFGLPKGPHWDGRMAEQTKIRAMIALRDPAEHARRRKPWARGFSSAALKGYEEILAKRVHQFATALEQQQQSVNLAEWISHFTFDFMSDMAFGGGSNMLRDGDKDNTWHLLESGLPLALILTHVPWLGKYYVRVPGIGSDLKKFRSFCQERASLRRTQGSQSKDLFHYLIDEAGVERSPPTFAEVASDGVLTIVAGSDTTATTLSSLFWALLSHPTAYRRLQAEVDRYYPPGEDASSTTHHPQMQYLNAVIN…
jgi|Rhivi1|681821|e_gw1.22.70.1	Rhizopogon vinicolor AM-OR11-026 v1.0	CYP5035AF4_Suillus_luteus_UH-Slu-Lm8-n1_v2.0_(24266)Suilu1	77.27	572		MSALSMQDTLPAIVAAGLVCHFVFNRYEPDSPLSHVGLLVIVPSILTTLLLPSASTFMRAFGCAYLLYYSTIVLSVVVYRLSPWHPLARYPGPVPCRISKFWMAWVSRDGKQHCYYARLHQTYGDVVRIGPNELSMRDVNAVSPLLGANGLPKGPHWDGRMAEQSTIRTLISVRDTAEHSRRRKPWNRAFSSAALKGYEEILGKRVQQFVAMLEQRTEPVDLAELISHFTFDFMSDMAFGGGSEMLRDGDKDNTWHLLESGLPIALVLSHVPWLGKYYVKLPGIGEDLKKFRMFCQQRATLRRSQGSQSKDLFHYLIDEAGLERHSSPPTFAEVASDGVLAIVAGSDTTATTLSCLFWFLLSNPQTYRRLQAEVDMFFPPGEDLLSTVHHPHMSYLDAV…
jgi|Dicsqu463_1|988899|fgenesh1_pm.58_#_29	Dichomitus squalens CBS463.89 v1.0	CYP5035G1 Ganoderma lucidum GL04224	77	622		MTSPSAIPFLGNLSLPIPPAMDALSAPAPRWALQLAHQDALALSVGVGTVVYLIFKRFEPVLVYQHFWLLVVPPALVAACVLSPHYAPARAALIAFGVHYATIAGTTLFYRAGPWHPLAQYPGPYVYRLSKIALAWRTSDGKQFVHLRRLHDRYGDIVRIAQNASESRFMGGGSDHMVMVVVAVCPNEVSIRDSSAIIPVLGTNGLPKGPHWAGRNMTDSAQQLVSLVDIREHARRRRPWNRAFSVPALKEYEEYIARRAEQLVELFAAHAREGKPANAGKCVGSFTYDLMSDMAFGGGSEQMRDGDKDSVWALMEQGLAASQVMGHCPWLGIYLGYVPFAARLMKQLLDYGEERVLARVKNGSLKRDIFYYLNNEDGAEKEAPPLSTVAIDGALAIVA…
jgi|Dicsq1|179419|estExt_Genemark1.C_70316	Dichomitus squalens LYAD-421 SS1 v1.0	CYP5035G1 Ganoderma lucidum GL04224	77	622		MTSPSAIPFLGNLSLPIPPAMDALSAPAPRWALQLAHQDALALSVGVGTVVYLIFKRFEPVLVYQHFWLLVVPPALVAACVLSPHYAPARAALIAFGVHYATIAGTTLFYRAGPWHPLAQYPGPYVYRLSKIALAWRTSDGKQFVHLRRLHDRYGDIVRIAQNASESRFMGGGSDHMVMVVVAVCPNEVSIRDSSAIIPVLGTNGLPKGPHWAGRNMTDSAQQLVSLVDIREHARRRRPWNRAFSVPALKEYEEYIARRAEQLVELFATHAREGKPANAGKCVGSFTYDLMSDMAFGGGSEQMRDGDKDSVWALMEQGLAASQVMGHCPWLGIYLGYVPFAARLMKQLLDYGEERVLARVKNGSLKRDIFYYLNNEDGAEKEAPPLSTVAIDGALAIVA…
jgi|Tragib1|694241|CE694240_16222	Trametes gibbosa CIRM-BRFM 1770 v1.0	CYP5035AZ2_Trametes_versicolor	76.63	582		MVLVLDPRISTETALIAVGVLALVTHQILRYLETYSISAQLLLVCVPPLIGFGLLGLTLPWLSAFCASIVVFYLTLLASVTLYRLSPFHPLARYPGPLACKLTKFWMAWIGLRGDQHLYMQALHERYGDVVRTGPNELSFRDPSLISAMLGQSGVPKGPLMVGRVRTLTNLPLPGIMDTAVHHERRKPWSRAFNAAALKEYEPQVSNRANQLVETLERQKGEISLGEFINYFTYDFMCDMAFGGGSELMREGDKDGIWTTMGAGAPPATFIGHVPWFGLYAAKLPFMSKHGKRMGVHCREFTLRRIQRGSQRKDVFHYLNNEDLTDRSPPPVVQLVNDGILAVIAGADTTSSALTSLFFCLATHPEAFARLRSEVDHFYPPGDNPCDPKHYREMHYLTA…
jgi|Trabet1|477754|CE477753_479	Trametes betulina CIRM-BRFM 1801 v1.0	CYP5035AZ2_Trametes_versicolor	75.82	517		MDSRLSTQAVLIAVGVAALATHQIFRHLETYSIAAHLLLISFAPLFGFRLLVFMLPWPHALGASLITFYSPLFTSVVLYRLSPFHPLSRYPGPLACRLTKFWMAWTGLCGDQHLYMQSLHERYGDVVRTGPNELSFRDPSVLNAMLGPSGVPKGPLMVGRVRTIKNLPLPGIMDTSVHHERRKPWSRAFNATALKEYESQVSNRANQLVETLERQKGEVSLGDLINYFAYDFMCDMAYGGGSELMREGDKDGIWSAMGAGAPAATFIGHVPWFGLYAAKLPFMSTHGKRLGAYCREFTLRRIQRGSLRKDVFHYLSNEDVPDEDPPPVSRLVDDGILAILAGSDTTSSALTSLFFCLATHPEAFSHLQSEVDRFYPPGENPGDPKHYREMHYLTAVINE…
jgi|Pycci1|9212|scf185013.g82	Pycnoporus cinnabarinus BRFM 137	CYP5035H5_Trametes_versicolor	74.78	452		MAPVIFLVELSFHHALSTVFGSALVAHWIFKRLSKAYLAWISRGGRRHIYTQELHRQFGDIVRVGPNEVSISMASALHPLMGTSGLHKGPQWGARAATQAVPPLIAIGDPKEHLRRRKPWNRAFNVASLKDFEPLVANRTRQLVDLLGSKKGEVNLSKWFSWYTYDLMSDMANSDTFGHLPWTADYVRKIPSLGTKMKEMRAFCMARTAERIKVGNHSTKDLFYYINNEDGSGPTPPLAQVVADGALAVVAGSDTTSSVISNLVFSLLTHPEAYARLRAEVDAFYPPGEDALSTKHHADMPYLNAVINETMRLYPPETGGLPYLLPRSCASNVHKSRSYLPEGTIVTVHTYTIHRDPRNFSPFPESFWPERWILASSENPDVKLIHNAAAFFPFSFGPG…
jgi|Lenti6_1|628086|MIX9889_14_24	Lentinus tigrinus ALCF2SS1-6 v1.0	CYP5035AZ2_Trametes_versicolor	74.26	575		MAPLVSLQNSTEGALLIVCALGLVTHQLFRYLETYSIATHLALVSVPPLIGTILLSLTLSFLHALCASLSVFYSVLLISVVLYRLSPLHPLARYPGPVRCKLTKFWMAWIGLRGDQHIYIKRLHERYGDVVRTGPNELSFRDPSVISPMLGPSGVPKGPLMIGRVRTISNLPLPGIMDPAVHHERRKPWSRAFSAAALKEYEPQVASRANQLVETLERQKGEISLGEYINYFTYGGGSELMREGDKDGIWTTMGAGAPPATFIGHIPWFGLYAARIPFISKHGKRMGAHCRAFTARRIERGSERKDIFHYLNNEDLPDRSPPPVLQLINDGILAIIAGADTTASALTSLFFCLATHPDAYKRLQAEVDKFYPPGDNPGDPKHYREMHYLNAVINETLRL…
jgi|Dicsqu18370_1|696349|estExt_Genewise1.C_450102	Dichomitus squalens OM18370.1 v1.0	CYP5035S3_Ganoderma_sinense GS05743	74	554		MSATSSQMQTATLAIASALVAHQIFRRYETFSIPVHAALLLGFPALVAASLVSHPLPLDDEFAHVFRSSLSTYLATLALSIVVYRLSPFHPLAAYPGPWWAKISMLCTALVASTGTRSKRVRRLHDVYGDVFRIGPNELSIRDTSAIQAIAGPSGLPKGTDWVGGMLRDHNLPLIAIRDTDEHLRRRRAWNRGLGPNALREYEHVLARRARLLVKGLEEHARKGEEVDLGRWFNWFGYDFMSDMAFGGGSELLREGDKNNVWAVLEKGMALGMFLAHLPWLGVYIGHIPGAAWPLQSLLAHGEKAAAKRLARGSTTSDLFHYLNNENLPERPSPAPRQLYDDGVLAVVAGSDTTSSALTSVFNCLLTHPEIYAKLQEEVDRFYPTGEDAFSMKHHRDMH…
jgi|Dicsqu463_1|967115|fgenesh1_kg.258_#_59_#_Locus10482v1rpkm6.61	Dichomitus squalens CBS463.89 v1.0	CYP5035S3_Ganoderma_sinense GS05743	74	554		MSATSSQMQTATLAIASALVAHQIFRRYETFSIPVHAALLLGFPALVAASLVSRPLALDDEFAHVFRSSLSTYLATLALSIVVYRLSPFHPLAAYPGPWWAKISMLCTALVASTGTRSKRVRRLHDVYGDVFRIGPNELSIRDTSAIQAIAGPSGLPKGTDWIGGMLRDHNLPLIAIRDTDEHLRRRRAWNRGLGPNALREYEHVLARRARLLVKGLEERAKKGEEVDLGRWFNWFGYDFMSDMAFGGGSELLREGDKNNVWAVLEKGMALGMFLAHLPWLGVYIGHIPGAAWPLQSLLAHGEKAAAKRLARGSTTSDLFHYLNNENLPEKPSPAPRQLYDDGVLAVVAGSDTTSSALTSVFNCLLTHPETYAKLQEEVDRFYPTGEDAFSMKHHRDMH…
jgi|Dicsqu464_1|935569|fgenesh1_kg.102_#_73_#_Locus3504v1rpkm59.76	Dichomitus squalens CBS464.89 v1.0	CYP5035S3_Ganoderma_sinense GS05743	74	554		MSATSSQMQTATLAIASALVAHQIFRRYETFSIPVHAALLLGFPALVAASLVSRPLALDDEFAHVFRSSLSTYLATLALSIVVYRLSPFHPLAAYPGPWWAKISMLCTALVASTGTRSKRVRRLHDVYGDVFRIGPNELSIRDTSAIQAIAGPSGLPKGTDWIGGMLRDHNLPLIAIRDTDEHLRRRRAWNRGLGPNALREYEHVLARRARLLVKGLEERAKKGEEVDLGRWFNWFGYDFMSDMAFGGGSELLREGDKNNVWAVLEKGMALGMFLAHLPWLGVYIGHIPGAAWPLQSLLAHGEKAAAKRLARGSTTSDLFHYLNNENLPEKPSPAPRQLYDDGVLAVVAGSDTTSSALTSVFNCLLTHPETYAKLQEEVDRFYPTGEDAFSMKHHRDMH…
jgi|Sisbr1|571658|estExt_Genewise1Plus.C_660043	Lentinus tigrinus v1.0	CYP5035AW1_Lentinus	73.58	564		MSLVRELLAVHLTNPWKACFYLAYAGSQLFRRHETFAISYHAAVLLIPPILLTCYTTPLAQADIFTLAFHYVAYTASLAFWTVLYRISPLHPLAQHPGPFWYKTSKIWWGLLTLRGYNHYRLRALHDRYGDVVRIGPNELSIRDSDTVGPLLGTSGVPKSPGMIGSTLASGQRAEDVPLIALVDVDEHLLRRRPWNRAFGSAALKQYEPMIARRTRQLLDKLAEQENIVSLGKWLNYFSYDFMCDMSFGGGSELLRDGDANNIWALLDQGVILGAFFLHLPWLGPYVGSIPGAAGPFSTLMARARRFAVARVERGTSMRDLFHYLNNEDLPDKPPPPTKQLVDDSILAIVAGADTTSGAMLSIIFCLATHPDAYAKLQAEVDKFFPPEEDVLAVPEFRE…
jgi|Dicsq1|72385|e_gw1.93.13.1	Dichomitus squalens LYAD-421 SS1 v1.0	CYP5035N2_Ganoderma_sinense	73.33	540		HQVFRKYETYNIAVHGALLFLPPVLLSFFASPPQWTLLHALFVNLATYLTTLVSSVIVYRLSPLHPLARYPGPIGCKISKFWMGFLCIPGYQHQYIKSLHERYGDVVRIGPNEVSIRDATALNALLGPSGAPKGPHFVGRVLSEHTLPMVGIMDTDVHLRRRKNWTRGMSPAAIKEYEHFIARRVRQLLERLEGRAGEEVVIGTWFNFFTYDFMSDMAFGGGTELIEAGHDEGNVWVLLDEAMFIATFFGHVPWLGVYIGKIPAATGNLIVLLNNCAERVKARLKRGSEKKDLFHYLNNEDLPDKAAPPMQQIIDDGVLAIIAGADTTSSALTSLTYLLLTHPDAYEKLQAEIDKFYPAGENALDTKHHREMPYLTAVINETMRVLPPVPGGSQRQVPV…
jgi|Dicsqu18370_1|665075|e_gw1.45.36.1	Dichomitus squalens OM18370.1 v1.0	CYP5035N2_Ganoderma_sinense	73.1	554		MAGSSTPSQTIGTAVALGLIAHQVFRKYETYNIAVHGALLFLPPVLLSFFASPPQWTLLHALFVNLATYLTTLVSSVIVYRLSPLHPLARYPGPIGCKISKFWMGFLCIPGYQHQYIKSLHERYGDVVRIGPNEVSIRDATALNALLGPSGAPKGPHFVGRVLSEHTLPMVGIMDTDVHLRRRKNWTRGMSPAAIKEYEHFIARRVRQLLERLEGRAGEEVVIGTWFNFFTYDFMSDMAFGGGTELIEAGHDEGNVWVLLDEAMFIATFFGHVPWLGVYIGKIPAATGNLIVLLNNCAERVKARLKRGSEKKDLFHYLNNEDLPDKAAPPMQQIIDDGVLAIIAGADTTSSALTGLMYLLLTHPDAYQKLQAEIDKFYPAGENALDTKHHREMPYLTAV…
jgi|Dicsqu463_1|1021296|gm1.7704_g	Dichomitus squalens CBS463.89 v1.0	CYP5035N2_Ganoderma_sinense	73.1	554		MAGSSMPSQTIGTAVALGLIAHQVFRKYETYNIAVHGTLLFLPPVLLSFFASPPQWTLLHALFVNLATYLTTLVSSVIVYRLSPLHPLARYPGPIGCKISKFWMGFLCIPGYQHQYIKSLHERYGDVVRIGPNEVSIRDATALNALLGPSGAPKGPHFVGRVLSEHTLPMVGIMDTDVHLRRRKNWTRGMSPAAIKEYEHFIARRVRQLLERLEGRAGEEVVIGTWFNFFTYDFMSDMAFGGGTELIEAGHDEGNVWVLLDEAMFIATFFGHVPWLGVYIGKIPAATGNLIVLLNNCAERVKARLKRGSEKKDLFHYLNNEDLPDKAAPPMQQIIDDGVLAIIAGADTTSSALTGLTYLLLTHPDTYEKLQAEIDKFYPSGEDALDTKHHRDMPYLTAV…
jgi|Dicsqu464_1|935554|fgenesh1_kg.102_#_58_#_Locus7221v1rpkm19.98	Dichomitus squalens CBS464.89 v1.0	CYP5035N2_Ganoderma_sinense	73.1	554		MAGSSMPSQTIGTAVALGLIAHQVFRKYETYNIAVHGTLLFLPPVLLSFFASPPQWTLLHALFVNLATYLTTLVSSVIVYRLSPLHPLARYPGPIGCKISKFWMGFLCIPGYQHQYIKSLHERYGDVVRIGPNEVSIRDATALNALLGPSGAPKGPHFVGRVLSEHTLPMVGIMDTDVHLRRRKNWTRGMSPAAIKEYEHFIARRVRQLLERLEGRAGEEVVIGTWFNFFTYDFMSDMAFGGGTELIEAGHDEGNVWVLLDEAMFIATFFGHVPWLGVYIGKIPAATGNLIVLLNNCAERVKARLKRGSEKKDLFHYLNNEDLPDKAAPPMQQIIDDGVLAIIAGADTTSSALTGLTYLLLTHPDTYEKLQAEIDKFYPSGEDALDTKHHRDMPYLTAV…
jgi|Earsca1|733523|fgenesh1_kg.9_#_519_#_TRINITY_DN8112_c3_g3_i1	Earliella scabrosa CIRM-BRFM 1817 v1.0	CYP5035G1_Ganoderma_sinense	73	563		MIGRNAPMASLVWPPMNALRTPSNLKSTHERHALDTGSSQSMLARSDALIVVISIALLVYLVFKRFEPVHIRHHFGLLLVLPALLAAFVLSPHYAPGRAALIAYAVHFATILTATIVYRASPWHPLARYPGPFIYRLSKLAFAWTASDGKQYVHLHQLHERYGDIVRIGPNEVSLRDAAAIVPLLGPNGLPKGPHWAGRNMTDSAQQLVSLVDIREHARRRRPWNRAFSTAALKGYEEILAPRVEQLVELLATHDSEDRPVDLGKCVGSFTYDFMSDMVFGGGSEMMRDGDKDSVWHLMEQGLAASQVMGHCPWLGIYMGYVPFAAQLMKKLLDYGEEQALKRIGNGSLSRDLFYYLNNEDGSETSAPPLPQVAIDGALAIVAGSDTTSCVLANTFYCL…
jgi|Dicsq1|164054|estExt_fgenesh1_pg.C_930009	Dichomitus squalens LYAD-421 SS1 v1.0	CYP5035S3_Ganoderma_sinense GS05743	73	554		MSASSSQMQTATLAIASALVAHQIFRRYETFSIPVHAALLLGFPALVAASLVSHPLALDDEFAHVFRSSLSTYLATLALSIVVYRLSPFHPLAAYPGPWWAKISMLCTALVASTGTRSKRVRRLHDVYGDVFRIGPNELSIRDTSAIQAIAGPSGLPKGTDWIGGMLRDHNLPLIAIRDTDEHLRRRRAWNRGLGPNALREYEHVLARRAQLLVKGLEERAKKGEEVDLGRWFNWFGYDFMSDMAFGGGSELLREGDKNNVWAVLEKGMALGMFLAHLPWLGVYIGHIPGAAWPLQSLLAHGEKAAAKRLARGSTTSDLFHYLNNENLPEKPSPAPRQLYDDGVLAVVAGSDTTSSALTSVFNCLLTHPETYAKLQEEVDRFYPTGEDAFSMKHHRDMH…
jgi|Dicsqu18370_1|765132|fgenesh1_kg.80_#_126_#_Locus8784v1rpkm13.52	Dichomitus squalens OM18370.1 v1.0	CYP5035J1_Ganoderma_sp._10597	72.74	565		MCFFEVIPVCACAALVAHQVFRRHETYSIAFHWALLLGLPVALGLVLWILYSPTEMSTPRAAVLLYGFYLGVLGGSIVSYRLGPFHPLANFKGPLAYRITKLSMAVWAATGSECFVVKALHDKYGDVVRTGPNELSVRDPSLIPAVMGASGLPKGPNYLGMTLTHDGLPMVGIQDTEEHLRRRRPWTRGLNSTALKEYEPLMAERVAELVASLITLQDKVILLDQQFAQFSHKFMSDMAFGDKSKIMHGDQKKFWSLLDDGVVFAAFFSHVPWLGFYVMLLPMVAAPLQAFLSRCREFAIRRIKQGSTNRDLFYYLNNEDQLHSPPPPLHQLVDDGVLAIVAGSDTTSTALTSLFYCLLTHPKAYAAVVTEVDNCFSEGETTLTTACHGKLPYLDAAIN…
jgi|Leumo1|1005994|e_gw1.00033.92.1	Leucogyrophana mollusca KUC20120723A-06 v1.0	CYP5035AF1_Hydnomerulius_pinastri_v2.0_(41487)Hydpi2	71.6	581		MHSISSQEGFLAVMAAALGCHLIFNRYEPAHPLSHLVLLVVIPGFLTPLLVSSCSTMIRAILATFLLYFSTLLMSILLYRLSPFHPLAKYPGPILCRVSKFWMAWVSSDGKQHQYYCKLHKQYGDAVRIGPNEISLRTVEAVQPLMGATGLPKGPHWDGRMAEQASIRALIGVRDPVEHMRRRKPWNRAFNSTALKGYEGILSKRAQQFVSALEQQTRPINLAQWMNHFTFDFMSDMAFGGGSEMLRDGDIDNTWHLLESGLPTALVLTHVPWLGTYYAKLPGVGQSLKKFRSYCQERASLRRSQGSQAKDLFHYLIDESGVERCPPTFAEVASDGVLAIVAGSDTTSTTLSSLFWFLLSNPSAYHRLQAEVDKYFPPGENALDTTHHQQMSYLNAVIN…
jgi|Tralac1|205625|CE205624_1029	Leiotrametes lactinea CIRM-BRFM 1664 v1.0	CYP5035N20_Trametes_versicolor	71.51	551		MPPASSLAVSDLLLGAVASGLTAHQIFKRFEPDSIPVHLVLLFLPPSIFAYLLHAHVSLLSAILVSFGTYLTTLVLSVVVYRLSPWHPLARYPGPLYLKVSKLPLTWIASTGKQHKFVKKLHERYGDIVRTGPNEISIRNADAIPSVSTLPKGPRWINAKMAFSDQNSLIAEPNTHEHARRRKPWNRAFNSSALKGYEEIIVKRANMLYEGLAAQKGEVDLGKWIGYFSYDFMSDMAFGGGSEMLQNGDKGSNWHILNEGMASFHVIGQIPWVVLYLRRIPSFARLIQRMVGQGVGLAIQRVKNGSLSRDLFYYLNNEDGAEPSAPPFRETVSNGTLAMIAGSDTTSIALSNLFYFVLSDPAVYARLRAEVDHYFPPGENPLDTKHHASMPFLNAVINE…
jgi|Leisp1|1371152|gm1.5594_g	Leiotrametes sp BRFM 1775 v1.0	CYP5035N20_Trametes_versicolor	71.14	551		MPPAPLLAVSDVLLGAVASGLTAHQIFKRFEPDSIPIHLALLFLPPTIFTYLLHAHISLPTAIFASFGTYLTTLLLSIAVYRLSPWHPLARYPGPLYLRVSKLPLTWIASTGKQHKFVKKLHERYGDIVRTGPNELSIRNADAIPSVSTLPKGPRWINSKMAFSDQNSLIAESNPHEHARRRKPWNRAFNSSALKGYEEIIVKRANMLYEGLAAQKGAEVDLGKWIGYFSYDFMSDMAFGGGSEMLQNGDGGSNWHTLNDGMASFHVIGQIPWVVLYIRRIPSFARLIQRMVGQGVGLAIQRVKNGSLSRDLFYYLNNEDGAEPTAPPFRETVSNGTLAMIAGSDTTSIALSNLFYFVLSDPAVYTRLRAEVDHYFPPGENPLETKHHASMPFLNAVIN…
jgi|Hexnit1|1266762|gm1.2639_g	Hexagonia nitida CIRM-BRFM 1802 v1.0	CYP5035N7_Polyporus	70.97	558		MVDGGEGAQTLAIAVSLGLVAHQVFRKYETYNISFHLFLLLAPPALATALAAPPQWSFVHAGLVIFGTYLAALVSSIVVYRLSPLHPLARYPGPIGCRISKLYLGAISIPGFQHKYIKSLHDKYGDVVRIGPNELSICNSSLINPLLGPNGVPKGPLFVGRVLSDTKLPMVGIQDLDIHLARRKNWARGMSQAAIKEYEQFITRRARQLVARLEEQKGEVNMGSWFGYFTYDFMSDMAFGGGSELLEAGHDQGNVWRLLDDAMFLATFIGHVPWLGVYIGKIPAATGNLIILLNSCMECAVERVKRGSKTKDLFHYLNQEDLADVPPPPMQQLVDDGVLAIVAGADTTSGALTSLFYCILTHPEVYAKLQAEIDKYYPPGEDALSTKHHRDMPYLTAVI…
jgi|Traci1|1402223|e_gw1.15.531.1	Trametopsis cervina CIRM-BRFM 1824 v1.0	CYP5035N20_Trametes_versicolor	70.56	540		MAHRSQVAHQIFKRYETYSIPFHLSLLLLPPALASTLSHNTENALRSVCFSFGTYLGTLALAVFAYRASPFHRLARFPGPFLCRLSKFYMAGIGFGGRQYLYIKKLHGRYGDIVRIGPNDLSLRDPSVIHSICGASGLPHGPMYIGRLLTSTNLPLVGIMDVEEHLERRKPWARAFTPGALKEYQPMLASRTRQLVRALGQQRGELDIAKWINYFSYDFMSDMAFGGGSELLRDGDVNNVWHILDDSLPAATCTSHVPWLGPYLGSIPLLTAGQSRLSAYCKQAVLQRLSRGSQSKDIFHYLNEEDQPERPSPPLTRLVDDGIVAIVAGADTTSSALTSIVFCLLTHPEAYKRLQKEIDQFYPPGDDPCDMQHHPKMHYLTAVINEGMRVYGPVPSGVQ…
jgi|Trapol1|1067680|e_gw1.19.24.1	Trametes polyzona CIRM-BRFM 1798 v1.0	CYP5035N19_Trametes_versicolor	70.47	552		MEPALLWVVFMGLAGHQLFKRHETFNIYYHIVLLCVPPLIGASLLAANVSILQGAYLSTATYLATLCCVTLVYRISPFHPLARYPGPLGCRLTKFWMASVSFTGRQHTYIKSLHERYGDIVRTGPNEVSIRDPTVVSTMLGPNGLPHGPMFYGKLLIRTEKDMPVVGIMDIAEHLERRKPWARAFSASAMKEYEPMVAARAMQLVQALLRQEGEVNIGIFVNYFSYDIMCDMAFGGGSELLRDGDTDNFWSLLESGLPPGTFISHVPWLGPYLARIPVVTADIHKVLAHSRYLTSTRMQGGSRRKDLFHYLNFEDQQDARPPSVEEVASEGILAIVAGADTTSSALASIFFCLATHAEAYKHLEEEVDRFYPPGQDPGDTRFHREMHYLTAVINETLRV…
jgi|Tragib1|1412667|fgenesh1_pm.40_#_57	Trametes gibbosa CIRM-BRFM 1770 v1.0	CYP5035N20_Trametes_versicolor	70.43	531		MFKRHETFSMTFHLSLLFLPPTLGTALLIPACSPLYAILFSFAVYSSALALSILGYRASRWHPLARYPGPLACCLSKFWLATIGFGGRQHLYLKCLHERYGDVVRTGPNELSVRDPSLLNDIYGVCGLPHSSMYVGRLLTSTNLPLVGIMNTDEHLERRKSWARAFTPAALKEYQPMLAARAMQLADALGRQDGEADISRWVNCFSYDFMSDMAFGGGSELLRDGDAENTGWHILDNSLPAATFTSHVPWLGPYLGRIPMLTAAQAQMVSHCKGLTLRRLRQGSALKDIFHYLNEEDRPGNSAPPLSRLTNEGILAVIAGADTTSSALTSIFFCLLTHPEAYRRLREEIDRFYPPGEDPCNLQHHLDMHYLSAVINEGMRVWPPVPSGVQRLVPRDGPG…
jgi|Dicsqu18370_1|843352|MIX30610_11074_94	Dichomitus squalens OM18370.1 v1.0	CYP5035N2_Ganoderma_sinense	70.38	557		MPAGSSPSQVIGIVIALGLIAHQVFRKYETYNIAIHSALLFLPPALLSLFSSPPQWTLLHALLVNSATYLTILVISVIVYRLSPVHPLARYPGPIGCKVSKFWMAFLSMPGYQHQYIKSLHERYGDVVRIGPNEVSVRDATALHALLGPSGAPKGPHLVGRVLSEHTLPMVGIMDTDVHLRRRKNWGRGMSPAAIKDYEQFIALRARQLLERLEGSVGEEVVIGTWFNFFTYDFMSDMAFGGGTELIKAGHDEGNVWALLDEAMFISTFLGHVPWLGVHFGKIPAATGNLNVLLNNCAECVKARLKRGSQRKDLFHYLNNEDLTDKAAPPMQQIIDDGVLAIVAGADTTSSALTSLTYLLLTHPDAYQKLQAEIDKFYPAGENALDTKHHRDMPYLTAV…
jgi|Trabet1|826979|fgenesh1_kg.21_#_762_#_TRINITY_DN4756_c0_g1_i6	Trametes betulina CIRM-BRFM 1801 v1.0	CYP5035N20_Trametes_versicolor	70.38	530		MFRKHETFSATFHLSLLLLPPTLCVALLFPALTLPYVTLLSFGTYLSTLTLSLLAYRASPFHPLARYPGPFGCRLSKFWMAIVGFRGDQYLYVKCLHERYGDIVRTGPNELSLRDPSLLNDIYGASGLPHGPMHIGRTLTYTNVPLVGILDTAEHLERRKPWTRAFTPAALKEYQPMLAARATQLVDALGRQAGEIDISKWVNYFSYDFMSDMVFGGGSELLRDGDVQNIWRLLDDGLRGSTFISHVPWLGPYVGRIPAVSSAQAQMIAYTKQLVLQRLRRGTALKDLFHYLNEEDRPENPAPPLSRLIHEGILAVVAGADTTSSALTSIFFCLLTHPDAYMRLQTEIDRFYPAGEDPCDLQQHADMHYLTAVINEGMRVWPPVPSGVQRLVPHDGPGV…
jgi|Dicsqu463_1|967109|fgenesh1_kg.258_#_53_#_Locus5792v1rpkm30.67	Dichomitus squalens CBS463.89 v1.0	CYP5035N2_Ganoderma_sinense	70.02	557		MPAGSSPSQVIGKVIALGLIAHQVFRKYETYNIAIHSALLFLPPVLLSFFASPPQWTFFHALLVNSAMYLTTLMLSVVIYRLSPVHPLAHYPGPIGCKVSKFWMAFLCLQGYQHQYIKSLHERYGDVVRIGPNEVSIRDATALNTLLGPSGAPKGPHFVGRVLSEHTLPMVGIMDTDVHLRRRKNWGRGMSPAAIKEYEHLIARRACQLLERLEGRAGEEVVIGTWFNFFTYDFMSDMAFGGGTELIKAGHDEGNVWALLDEAMFISTFLGHVPWLGVHFGKIPAATGNLNVLLNNCAECVKARLKRGSQRKDLFHYLNNEDLTDKAAPPMQQIIDDGVLAIVAGADTTSSALTGLTYLLLTHPDAYQKLQAEIDKFYPAGENALDTKHHREMPYLTAV…
jgi|Dicsqu464_1|935562|fgenesh1_kg.102_#_66_#_Locus7221v1rpkm19.98	Dichomitus squalens CBS464.89 v1.0	CYP5035N2_Ganoderma_sinense	70.02	557		MPAGSSPSQVIGKVIALGLIAHQVFRKYETYNIAIHSALLFLPPVLLSFFASPPQWTFFHALLVNSAMYLTTLMLSVVIYRLSPVHPLAHYPGPIGCKVSKFWMAFLCLQGYQHQYIKSLHERYGDVVRIGPNEVSIRDATALNTLLGPSGAPKGPHFVGRVLSEHTLPMVGIMDTDVHLRRRKNWGRGMSPAAIKEYEHLIARRACQLLERLEGRAGEEVVIGTWFNFFTYDFMSDMAFGGGTELIKAGHDEGNVWALLDEAMFISTFLGHVPWLGVHFGKIPAATGNLNVLLNNCAECVKARLKRGSQRKDLFHYLNNEDLTDKAAPPMQQIIDDGVLAIVAGADTTSSALTGLTYLLLTHPDAYQKLQAEIDKFYPAGENALDTKHHREMPYLTAV…
jgi|Dicsq1|94181|estExt_Genewise1.C_930024	Dichomitus squalens LYAD-421 SS1 v1.0	CYP5035N2_Ganoderma_sinense	69.84	557		MPAGSSPSQVIGKVIALGLIAHQVFRKYETYDIAVHGAFLFLPPALLSLFSSPPQWTLLHALLFNSATYLTTLVMSVIVYRLSPVHPLARYPGPIGCKVSKFWMAFLSMPGYQHQYIKSLHERYGDVVRIGPNEVSVRDATALHALLGPSGAPKGPHLVGRVLSEHTLPMVGIMDTDVHLRRRKNWGRGMSPAAIKDYEQFIALRARQLLERLEGRMGEEVVIGTWFNFFTYDFMSDMAFGGGTELIKAGHDEGNVWALLDEAMFISTFLGHVPWLGVHFGKIPAATGNLNILLNNCAECVKARLKRGSQRKDLFHYLNNEDLTDKAAPPMQQLIDDGVLAIVAGADTTSSALTGLMYLLLTHPDAYQKLQAEIDKFYPAGENALDTKHHRDMPYLTAV…
jgi|Fomfom1|1363757|gm1.1551_g	Fomes fomentarius CIRM-BRFM 1821 v1.0	CYP5035N7_Polyporus	69.82	560		MVATDTGSTPSSSQAVAVAASLALVAHQLFRKYETFKISVHASLLFLPPSLCVAFLAPPDWPLSRAVLTIYSTYFVTLVVSTVIYRLSPFHPLARYPGPIGCKISKLYLAAISIPGYSHKYIKSLHERYGDVVRTGPNELSICNSSLIGPLLGTNGVPKGPMFVGRVLSDTNLPMVGIQDLDVHLNRRKKWTRGLNQAALKEYEHLIANRVRQLVGRLEEQKGQVVIGNWFSYFTYDFMSDMAFGGGSELLEAGHDEGNVWALLDDAMFIATFFAHVPWLGPYIGKVPAATGNLIILLNRCMECATERLRRGSKTKDLFHYLNQEDVNDAPPPPMQQLIDDGVLAIIAGADTTSTALTSLMYCLLTHPEVYERLQEEVDKYYAQGENVLDTKHHRDMPY…
jgi|Tralj1|1037740|fgenesh1_pm.46_#_21	Trametes ljubarskyi CIRM1659 v1.0	CYP5035N20_Trametes_versicolor	69.56	542		MASDKDPSPPSTASAQPMVVTAICLALSRLEAYRSQVAHQIFKRYETYSISFQLSLLLLPPALALTLQPTKSVLRAICVSLGTYLGTLGLAVLAHRASPLHPLARFPGPFVCRFSKFWMARIGYSGRQYLYVQHLHERYGNIVRIGPNELSVKDPSLIHPVCGASGLPHGPMYIGRLLTTKLPLVGIMDTVEHLERRKPWARAFTPAALKEYHPMLAARASQLVQALSQQGGEVDIAKWINYFSYDFMTDMAFGGGSELIRDGDVNNVWHILDDSLPAATCVSHVPWLGPYLGSIPLLTAGQTRLLFYCKQAVIERLSRGTQYKDIFHYLNEEDQPDRPSPPISRLVDDGVVAIVAGADTTSSTLTSIMFCLLTHPEAYKRLQEEIDRFYPPGDDPCDM…
jgi|Pycco1|1468281|gm1.5790_g	Pycnoporus coccineus BRFM 310 v1.0	CYP5035N20_Trametes_versicolor	69.38	552		MSVQGLLGSLNANDVLVGAVASGLLAHQIFKRYEPDSIPAHFALVLLPPALFSYLLASHVSSLRAILAAFGTYWSTLLLSIVVYRLSPWHPLARYPGPAYLRVSKLPMTYIAGTGKQHKFIKALHEKYGDAVRTGPNELSIRNPEAIPSVSTLPKGPRWINSKMAFSDQNSLIGEPDPHEHARRRKPWNRAFNSAALKGYEEIIARRLHALADGLAAQKGEVDLGKWIGYFSYDFMSDMAFGGGSEMIKNGDSGSNWHILEDGMASFHVIGQIPWIVRYARRVPRLAHIIQRMVSQGVGLAVQRVKNGSLSRDLFYYLNNEDGSEPTNPPFGETVSNGTLAMVAGADTTSIALSNLFYFVLSDPDVYARLRAEVDRYFPPGEDPLETKHHATMPFLNAV…
jgi|Pycpun1|508212|fgenesh1_pg.13_#_60	Pycnoporus puniceus CIRM-BRFM 1868 v1.0	CYP5035N20_Trametes_versicolor	69.23	546		MIPLSANVLKVNDISLGAIAFGLTAHQIFKRFEPDSIPVHLTLLLLPPAILTIFHDTHLPLSKAAFVAFGAHLSTLLLSVVFYRLSPWHPLARYPGPIYLKVSKLPLTWIASGGRQHLFIKRLHERYGDIVRTGPNEISIRNVEAIPSVSTLPKGPRWVNARMAFSNQNSLIAEPDTHEHARRRKPWNRAFNVAALKGYEEIIAKRAQEVVDALAAQKGEVDLGKWISYFSYDFMSDMAFGGGSEMIRDGDRGSNWHVLNEGMVSFHVIGQIPWVVLYIRRIPAFSRILQRMVSHGIGLAVQRVKNGSLSRDLFYYLPYPQNNEDGAEPTAPPFSETVSNGTLAMIAGSDTTSIALTNLFYFVLSNPDVYTRLRAEIDQFFPPGENALDTKHHPNMPFL…
jgi|Traci1|116365|CE116364_5445	Trametopsis cervina CIRM-BRFM 1824 v1.0	CYP5035AZ1_Trametes_versicolor	68.86	546		MITHQLFRYLETYSMATHLSLLCIPLLAGLHLLRPAMGPFSAACFSAAIFFTTMLLTTALYRISPFHRLAGYPGPFPCKLSKFWMACISFTGRQHLYIKSLHEKYGDVVRIGPNELSFNVPSIVNIALGSPGVPKGPLMIGRILTATDLPLPGIMDPQVHQERRKLWSRAMSASALKEYEPQLANRANQLVHVLQSQKQAFDIGQFVKFFAYDFMCDMAYGGGSELLRDGDENNIWDTLEEGMQAATFLSHVPWLGPYFGSLPVVSAPVTRLLSYCREYTLQRIRRGTVRKDVFHYLSNEDQPEKGAPPLQQLVDDGVLAIVAGADTTSSALTSLFFCLGTHPAAYKRLQEEIDKFYPAGEDACDAKHHRDMHYLTAVINESLRLYPPVPSGTQRQVPH…
jgi|Tramey1|914922|e_gw1.11.457.1	Trametes meyenii CIRM-BRFM 1810 v1.0	CYP5035N20_Trametes_versicolor	68.81	529		IAHQIFKRFEPNNIPVQLALVAAPPALSPFLFNARSGLADFSIAFAAYLSALVFSIIIYRLSPFHPLAQYPGPLYLKVSKIPLTWIASRGRMHTFILQLHERYGDVVRTGPNEVSIRDPDAVLGVSTLPKGPKWINQTMAYSDQASLIAESNPHEHARRRRPWNRAFSTAALKGYEEIIGRRVTQLVDALSAQKGAVDLGKWIDFFTYDFMSDMCFGGGSEMLKDGDAGSSWHILSSGLASFHVIGQMPWTVLYARRIPKFAHFIQRMVSYGLSLAVQRVKNGSLSRDLFYYLNNEDGAEPSTPPFKETVSNGSLAMIAGSDTTSITLSNLFYLILKDGDAYKRLQAEVDQYFPAGENALDTKHHASMPFLNAVINETLRLIPVLPDGSQRRVAKGSGG…
jgi|Tralj1|559700|CE559699_1981	Trametes ljubarskyi CIRM1659 v1.0	CYP5035AZ1_Trametes_versicolor	68.53	556		MVFTQQHGGLLGEYPQLFICALALVTHQLLKYLETYSMATHVLLLCIPLLVGFQLLQPTMAPFGAACLSAAAFVSTLLVSTTLYRISPFHRLAKYPGPFPCKLSKVWMACVSATGRQHLYIKSLHDKYGDVVRIGPNELSFRDPSIVNVALGSPGVPKGPLMIGRILTATDLPLPGIMDPQVHQERRKLWNRAMSASALKEYEPQIANRANQLVHVLESQKDDFDIGQFVKFFAYDFMCDMAYGGGSELLRDGDEHNIWHTLEEGMPAATFLSHVPWLGPYFGSLPVISAPVARLLSHCREYTLQRIRRGTVRKDVFHYLSNEDQPGKGSPPLQQLVDDGVLAIVAGADTTSSALTSLFFCLCTHPGAYKRLQEEVDRFYAPGEDPCEAKYHKDMYYLT…
jgi|Pyccin1|1043044|fgenesh1_pm.32_#_65	Pycnoporus cinnabarinus CIRM-BRFM 50 v1.0	CYP5035N20_Trametes_versicolor	68.39	560		MALHALSHALIASDVLLGTVVSGLVAHQIFKRFEPDSILAHFTLLLLLPPAFSAFLSSSHIFPLASVLIAFGTYWFTLTLSVIVYRLSPWHPLARYPGPVYLKVSKLTLTWIASTGKQHKFIKRLHETYGDIVRTGPNEVSIRNPDAIPSVSTLPKGPRWINAKMAFSNQNSLIAEADPHEHARRRKPWNRAFNSAALKGYEEILARRMHALADALVARKGEVDLGKWIGYFSYDFMSDMAFGGGSEMIKNGDSGSNWHILNDGMASFHVIGQIPWAVLYARRIPRFARIIQRMVSQGVGLAVQRVKAGSLSRDLFYYLVRPAPRALPVSDRPPFRETVSNGTLAMIAGADTTSIALSNLFYFLLSEPPSYARLRAEVDRHFPPGEDPLQTKHHATMPF…
jgi|Tramax1|1073440|gm1.413_g	Trametes maxima CIRM-BRFM 1813 v1.0	CYP5035N20_Trametes_versicolor	67.47	541		MLSAAISRGDALFALASSGLIAHQLFKRYEPNNIPAQLALAVAPPAVFPFILDARPRVFDFAIAFAAYLSTLIFSIVVYRLSPFHPLARYPGPLYLKVSKFPVTWIASRGRMHTFILQLHERYGDAVRVGPNEVSIRDPDAVLGVSTLPKGPKWINQTMAYSNQASLIAERNPHEHARRRKPWNRAFSTAALKGYEEIIGRRVSQLVDVLSAQKGAVDLGKWIDFFTYDFMSDMCFGGGSEMLKEGDAGSSWHILSSGLASFHVIGQMPWTVLYARRIPKFAHFIRRMVTYGLGLAVQRVKNGSLSRDLFYYLNNEDGAEPSTPPFKETISNGSLAMIAGSDTTSITLSNLFYLILKDGDAYKRLQAEVDRYFPAGENALDTKHHANMPFLNAVINETL…
jgi|Fomfom1|130388|CE130387_124	Fomes fomentarius CIRM-BRFM 1821 v1.0	CYP5035AV1_Polyporus_arcularius	67.25	571		MSERTRFRLLQLVSSQNWTPRAAWVHKSRLLGPTNRETSPGIVRSMDFLLSSLIFLALVCTPKIAHQIFKRYETYSIRSHATLLQGPPTLIASSDLSHSTRSLLSALFVCHIVYLGSLSAFIILYRISPFHPLAHYSGPISCKVSQWWMAYISLTGYEHLYITELHRKYGDVVRIGPNEISIRHPSAVAPVMALAKGPQYHGRMLSDGTHLPLIGIQDVDDHLRRRRPWNRAFSASALKEYEETIAGRARMLVSALERKALASQEVVLGKWFNYFAYDFMCDMAFGGGSELLQGGDENNVWKILDEGMVIGTLLAHVPWLGIYLSHIPLATGPLDTLISHCRNLTKQRIQRGSTRKDLFHFLNNEDLPDGHREHPAPIRQLTDDGCLVVVAGADTTSSA…
jgi|Earsca1|801019|gm1.12089_g	Earliella scabrosa CIRM-BRFM 1817 v1.0	CYP5035N7_Polyporus	66.9	565		MAVTNDGPASLPEPSAVAISVLLALVAHQIFRNYETYSIPTHVALLLAPPALVTAFSAPLGYTLGRALIVYSTYFATLVFSIVAYRLSPFHPLARYPGPVGCKISKFYLGFVSCPGFQHKYLKSLHDRYGDVVRIGPNELSICNASLIPPLLGNNGVPKGPLFVGRMLSDKGLPLVGIQELDVHLNRRKNWSRGMRQGAIKEYEELIESRIRQLIARLEEQTGTVDIGDWFSFFTYDFMSDMAFGGGSELLDAGHDKGNVWKLLDDAMFIATFFGHLPWLGVYVGKIPAATGNLMKLLNYCVACATARVQRGSKTKDLFHYLNQEDLPDAPPPPMQQLVDDGVLAIIAGSDTTSAVLTSVIYCLLTHPDVYEKLQAEVDKYYPQGENALNPKHHRDMSY…
jgi|Tramey1|1003669|fgenesh1_pm.18_#_22	Trametes meyenii CIRM-BRFM 1810 v1.0	CYP5035N19_Trametes_versicolor	66.54	541		MGWSAASLPAMHGCQPPQVYRLLIIGAMGLIGHQAFRRLETFSILLHVSVLAVPSGIGVALLSPTVPVLRAICLSTSIYTTALIISTLVYRASPSHPLARYPGPVWCKLSKFRMAWVSLSGRQHTYIRSLHEKYGDVVRTGPNELSIRDVSVVHAMLGPAGLSHGPMFVGKVLRRSPKDMLLVGIMDTAEHLERRKPWARAFSGAALKEYEPLVAARASQLVQALEHQQGEIDMGKWVNFFSFGGGSELLRDGDTNNFWRLLDNGLPPGTFLSHVPWLAPYLARVPFISADIKKVIAYCNDLTTKRIARGSEKKDLFHYLSNEDQPGGETPPVMRLIDDGVVAIVAGADTTSSALTSIFFSLVTHSDAYRRLEEEIDRFYPPGHDPCDTRYHREMHYLT…
jgi|Pycco1662_1|60791|CE60790_3985	Pycnoporus coccineus CIRM1662	CYP5035N20_Trametes_versicolor	66.03	577		MSVQGLLGSLNANDVLVGAVASGLLAHQIFKRYEPDSIPAHFALVLLPPALFSYLLASHISPLRAILAAFGTYWFTLLLSIVVYRLSPWHPLARYPGPAYLRVSKLPMTYIAGTGKQHKFIKALHEKYGDAVRTGQSGSSRSHPAASPLLTPTLAGPNELSIRNPEAIPSVSTLPKGPRWINSKMAFSDQNSLIGEPDPHEHARRRKPWNRAFNSAALKGYEEIIARRLHALADGLAAQKGEVDLGKWIGYFSYDFMSDMAFGGGSEMIKNGDSGSNWHILEEGMASFHVIGQIPWIVRYARRVPRLAHIIQRMVSQGVGLAVQRVKNGSLSRDLFYYLNNEDGSEPTNPPFRETVSNGTLAMVAGADTTSIALSNLFYFVLSDPDVYARLRVEVDRYF…
jgi|Polar1|196845|CE196844_3694	Polyporus arcularius v1.0	CYP5035AU5_Lentinus tigrinus	66	562		MPSPLLLNLIGPSVALALVARQVFRRHEVYSLRAQILLLFVPPGVVALHATRLPSSIWTFFEAFWLSLAIYVAALLIATVVYRLSPWHPLATYPGPALRKVSELVSAYYVATGRKGTHLRTLHEQYGDIVRIGPNTLSIVDTSLMPHLWNHSILNHFLANIGIKMSYKNVTMMGIRDPEEHARRRRPWNRGLSQAAVKEYEQPLMARVLLLIRRLEEQKGEVNLAKWTSMFSMDFTCDMAFGGGTELLRDGEHTNPFNTLQKGMVLASVLAQVPWLGVCLGHIPGSGRPLRALHTASRSFAARRLKRGATTRDLFHYLNNEDLQDVPPPPQERLIGDAILAVVAGADTTSNTMVSMFYCLLANPAAYAALQAEVDKFYPPGDNPYDTKHYQEMHYLNAV…
jgi|Tramax1|1055064|fgenesh1_kg.21_#_1051_#_TRINITY_DN2932_c0_g1_i3	Trametes maxima CIRM-BRFM 1813 v1.0	CYP5035N19_Trametes_versicolor	65.93	546		MFLLSPVDYLASCIRRTQIGHQFFRRMETFSILVHVSALGVPPTIGVVPLTSTLPVFQAAYLSTSVYLGVLIILTLVYRVSPSHPLASYPGPVWCKLSKFRMAWISLSGRQHTYIKNLHDEYGDVVRMGPNELSIRDASVVHAMLGPAGLSHGPMFVGKVLRRSPKDMLLVGIMDTTEHLERRKPWARAFSGAALKEYEPLVAVRASQLVQALERQQGEIDVGKWVNFFSYDFMCDMAFGGGSELLRDGDMNNFWRLLDDGLPPGTFLSHVPWLAPYLARIPFVSADVKKVLVYCNNLTTKRITRGSEKKDLFHYLSNEDQPAGETPPITRLVDDGVVAIVAGADTTSSALTSIFFSLVAHPDTYGRLEEEIDKFYPPGHDPCDTKHHRDMHYLTAVIN…
jgi|Trabet1|922101|MIX14000_10_17	Trametes betulina CIRM-BRFM 1801 v1.0	CYP5035AZ1_Trametes_versicolor	65.34	551		MLAMEHPIAAVGLLSLLTHQVFRRYETFSIATHTSLICIPVCIGLQLCRATMPFLDAIYATVTVFLSGLLASVVIYRVSPFHPLAQYPGPYACRISKFWMAYIGYTGYQHLYIKRLHEQYGDIVRIGPNELSVRDPSLLNDIFGTPGLPKGPLIIGRTLTATNPPLVGITDPIVHHERRKAWNRAFSATALKEYELLIANRATQLVHVLEAQTQTKGVNIDRFLNYFTYDFMCDMAFGGGSELLRDGDKNGIWSTIEGGWPIATFLSHVPWLAIYVSHIPVVSAPVAQLISHSQESVVRRVSRGAVRKDIFHYLSNEDHIDKDSPPVQQLIDDGILAIVAGADTTSSALTSLFFCVTTHPDAYKQLQAEVDQYYPVGEDPCDPKHHRDMHYLTAVINET…
jgi|Traci1|268679|CE268678_1423	Trametopsis cervina CIRM-BRFM 1824 v1.0	CYP5035AZ1_Trametes_versicolor	65.3	559		MDSEEPHGRPSADHSLLLICLLALMTHQLFRYFETFSKATHILLLCAPLLASFQLLRPAMAPSGAACVSAVVFFATLLLSTALYRISPFHRLAKYPGPFPCRLSKFWMACISTAGRQHLYIKGLHEGYGDVVRIGPNELSFNDPSIVNVALGSPGVPKGPLSVGRLLTATDLPLPGIMDPQVHQERRKPWNRAMSANALKEYEPQLSNRATQLVHVLGTQKQDIDIGQFIKFFAYDFMSDMAYGGGSELLRDGDQNNIWDTLKEGMPAATFLSHVPWLAIYFGSIPVVSARVMRLLSHCREYTLQRIRRGTVRKDIFHYLSNEDQPGVDSPPLKQLVDDGVLAIVAGADTTSSALTSLFFCLGTHPAAYKRLQAEIDRFYPPGEDPCDARHHRDMHYLT…
jgi|Fomfom1|1363759|gm1.1553_g	Fomes fomentarius CIRM-BRFM 1821 v1.0	CYP5035S18_Polyporus	65.26	567		MNPATVQATFFPNVYSTTLLLIALALLAHQVFRRHETYSIPIHAVLLLVPPTFVALCDCVITTSISSPASPYTTSYYYGLYFGVLTFSVILYRLSPWHPLAQYPGPLLCRTTKLWNAFITVDGRQNRYYLALHERYGDIVRIGPNELTIRDPSLIGALMGSSGVGKGPNFVGAMLTETNVPMVGISDTEEHLRRRRAWNRGLGPSALKEFQHLIIKRARQLVDRLAEQNGVVDMGKWFNYFSYDFMCDMAFGGGSELLQEGDKNHVWRVIEEGVVPATFLSQVPWLGIYISHIPAAVKPLNEFILHGQGFAMQRLERGSTTRDLFHYLNNEDLPERQPPPMRQLIDDGILAIVAGADTVSSAMNSIVFCLLAYPDAYKRLQAEVDKFYPQGENVFDMKY…
jgi|Trapol1|352087|CE352086_1039	Trametes polyzona CIRM-BRFM 1798 v1.0	CYP5035AZ1_Trametes_versicolor	65.25	564		MAAANFNNTAQLSETQSVVVVIMLALVTHQFFRRVETFSIAVHLSFLCLPMAIGFELFRTRMPPLSSAFNSATVFLSTLLLSVAIYRLSPFHPLARYPGPLGARLTKFWMACIGYTGRQHLYIQSLHEKYGDVVRTGPNELSFRDASLVNDILGWPGLPKGPLVIGRTLAATNPPLLGITDPAVHQERRKPWNRAFSAAALKEYEPFVAARAAQLVRVLESQKGTFDISRFFNYFTYDFMCDMAYGGGSNLLDNGDAGDIWHTMEQGWPAATFFGHVPWLASMYAAHIPLISASVSRILSHCEEFTLKRIKRGATRKDVFHYLSNEDQPEKGSPPVEQLVGDGVLAIIAGADTTSSALTSLFFLLVTHPEAYKRLQAEVDQFYPAGEDACGQKHHSQMP…
jgi|Tramax1|1065145|fgenesh1_pm.1_#_36	Trametes maxima CIRM-BRFM 1813 v1.0	CYP5035AZ1_Trametes_versicolor	65.04	552		MYLIQGFPQERALISICALSLITHQAFKYLETFSIAAHILLLCVPSFIGFLLLLPSTACLQAAFLSIGVFLGTLLTSVAAYRLSPFHPLTRYPGPLGCKLSKFWLAYTSLSGHQHLYIQRLHNRYGNIVRIGPNELSIRDSSLISAIFGTPGLPKGPLMVGRILTATELPMIGLTDPIVHAERRKPWNRAFSAMALKEYEPLIAGRVSQLVRVLEKQVGEVDIGRFMNYFTYDFMCDMAYGGGSELLRDGDKDSIWAIMEMSWPAATFLGNVPWLGPYVGYLPAASASVNRMLSYCRTFTLERIKRGSIRKDVFHYLNNEDQPEKGSPPVRQLIDDGVLAIVAGADTTSSALSSLFFCIATHPEAYKRLRAEVDRFYPPGEDPCDPKNYRNMGYLTAVI…
jgi|Artel1|806710|fgenesh1_kg.13_#_28_#_Locus2015v1rpkm83.20	Artolenzites elegans CIRM-BRFM 1663 v1.	CYP5035N20_Trametes_versicolor	64.8	537		MSSLTLPAQSARDVLVAAVAAGLTAHQIFKRYEPEGIPAHAALLVLPPALFASLLASYYAWPFAILAAFGTYLATLVLSVLAYRLSPFHPLARYPGPVALKLSKLTMSRIASTGQQHKYIKALHEKYGDAVRTGPNEVSIRHPDAIAAISTLPKGPRWINGKMAFSKEHSLIAEPDTHKHTLKRKPWNRAFNTAALKGYEETIAKRITELANVLAIQKGPTDLGKWLGHWSFDFMSDVVFGGGSEMMRDGDSGSKWHIISEGQAASHVLAHLPWAAYYVRRLPSVAGKVQVMMHTGSSLASQRLKNGSLRRDLFYYLNNEDGAEPTSPSFGEVVSNGTLAMIAGSDTTSVTLTNLFYFVLKDPEIYRRLQAEVDQFFPPGENALDTSQHPNMPFLNAVI…
jgi|Hexnit1|1217413|fgenesh1_pm.3_#_379	Hexagonia nitida CIRM-BRFM 1802 v1.0	CYP5035N5_Polyporus_arcularius	64.75	556		MPLLTFAIVNHPYGCTVSLSICFALIAQQIFRHHETYSICAHLTLLLVPPALVPFLTPQQSDRSVLGALPLSYIVYWITLSLSILVYRLSPLHPLARYPGPLGCKVSKLWMAIISRPGYQHRYYKVQHERYGDVVRIGPNELSIRDPSVVMALLGPNGVPKGPHAIGRMLTTNDLPMLGIEDIRTHLHRRRAWNRAFSSNAVAEYEGLVCARTRQLVQHLEEHDGTAVRLETWLDYWSYDAMCDMTFGGGSELLRDGDQSNIWSILSAGMAAMTFFGHVPWLGVYFGYIPAATRPIKTLMTKCHELTEKRIGRGTQNRDLFHYLNFEDMPDVSPPPKSQVVSDGILAIVGGADTVAGALTSLFFCLLSHQEAYKMLQHEVDHFYPSGVDVYNTKFHREM…
jgi|Dicsq1|147086|fgenesh1_pm.13_#_95	Dichomitus squalens LYAD-421 SS1 v1.0	CYP5035Q1	64.73	550		MLVDSDWVTAVHQVFRKIDTYSTLFHAIFLLCPPVLITSFVTDATSSSIYQRTLVSCYGVFYLALALSIVAYRLSPSHPLARYPGPFWYRTSSFCHAFLSVSGQRNTYLKALHERYGDVVRTGRVVYIGAFLGQIFPLVGISTVEEHVRRRRAWNRGLGPAALKEYEQLTTQRARQLADALEQQRRVSLEKWFDYFAYDLMSDMAFGGGSELMLEGDKDGVWSILQQGTRAASFFSTVPWLGLCIGKIPVAVRPLHIFITHGKEAVVKRMRCGSTTRDLFHYLNNEDLPDKEPAPMQQLVDDGILAVTAGSDTTASALTSIFFCLLTHPNVYASLCEEVDTFYPKGEDAFVTKHHGTMPYMNAVINEALRLYAPITTGGSRQVPRESDGVYAGSIYLSA…
jgi|Dicsqu18370_1|762016|fgenesh1_kg.57_#_118_#_Locus11179v1rpkm6.55	Dichomitus squalens OM18370.1 v1.0	CYP5035AV1_Polyporus	64.53	561		MGFQVLGGLVFLALIAHQIFKRYETYSIRAHLALLFGPPVLASALLPSSYTSIHAPLLCHLTYLGALSAFVILYRLAPWHPLARYPGPPGAKLSKWWMACVSLSGYEHLYIHKLHEKYGDVVRFGPNELSIRSASAANPIMATAAGVPKGPQYVGRMLSESDANLPLIGVQNVDEHLRRRRPWNRAFSATAVKGYEEIIARRARQLVDALERQKEAGEVVLGKWFNFFAYDFMCDMAFGGGSELLRDGDDANVWKVLDEGMAAGTFLGHVPWLGVYLSHIPAAVAPLHTLISHCRALTKQRIQNGSSRRDLFHYLNNEDIPEKGVIPLRQLTDDGCLAVVAGADTTSSTMTSLFYCLLTHPEAYERLQIEVDKSYPAGEDIADSKHLADMEYLNAVINE…
jgi|Dicsqu463_1|903800|estExt_Genewise1.C_4460006	Dichomitus squalens CBS463.89 v1.0	CYP5035AV1_Polyporus	64.41	562		MGFQVLGGLVFLALIAHQIFKRYETYSIRAHLALLLGPPVLASALLPSSYTSIHAPLLCHLTYLGALSAFVILYRLAPWHPLARYPGPPGAKLSKWWMACVSLSGYEHLYIHKLHEKYGDVVRFGPNELSIRSASAANPIMATAAGVPKGPQYVGRMLSESDANLPLIGVQNVDEHLRRRRPWNRAFSATAVKGYEETIARRGRQLVDALERQKGVGEVVLGKWFNFFAYDFMCDMAFGGGSELLRDGDDANVWKVLDEGMVAGTFLGHVPWLGVYLSHIPAAVAPLHTLISHCKALTSKRIQNVSSRRDLFHYLNNEDLPEKGVVPLRQLTDDGCLAVVAGADTTSSTMTSLFYCLLTHPEAYERLQIEVDKFYPAGEDVADSKHLADMEYLNAVINE…
jgi|Dicsqu464_1|887949|estExt_Genewise1Plus.C_1340006	Dichomitus squalens CBS464.89 v1.0	CYP5035AV1_Polyporus	64.41	562		MGFQVLGGLVFLALIAHQIFKRYETYSIRAHLALLLGPPVLASALLPSSYTSIHAPLLCHLTYLGALSAFVILYRLAPWHPLARYPGPPGAKLSKWWMACVSLSGYEHLYIHKLHEKYGDVVRFGPNELSIRSASAANPIMATAAGVPKGPQYVGRMLSESDANLPLIGVQNVDEHLRRRRPWNRAFSATAVKGYEETIARRGRQLVDALERQKGVGEVVLGKWFNFFAYDFMCDMAFGGGSELLRDGDDANVWKVLDEGMVAGTFLGHVPWLGVYLSHIPAAVAPLHTLISHCKALTSKRIQNVSSRRDLFHYLNNEDLPEKGVVPLRQLTDDGCLAVVAGADTTSSTMTSLFYCLLTHPEAYERLQIEVDKFYPAGEDVADSKHLADMEYLNAVINE…
jgi|Earsca1|184441|CE184440_1205	Earliella scabrosa CIRM-BRFM 1817 v1.0	CYP5035AV1_Polyporus_arcularius	64.36	592		MVTTVTALVLMAFGAHQIFKRYETYSIRLHLALLFIPPVVASLYTASNGSTLPSLLLTHLTYIGSLALFIVIHRVSPLHPLACHPGPIACKVSQWWMAYVSLSGYEHLYIAELHRKYGDVVRIGPNEISICDAAAAGPVMGIAAGLPKGPQYYGRMLSDGKNLPLIGIQDIDEHLRRRRPWNRALGASALRDYEQTIAARARQLVGALERQVSAMGPQDDGRPGRECKVILGEWFNRFAYDFMCDMAFGGGSELLESEGKDGDNVWKILDEGMVVGTFLAHVPWLGVYLSHIPLATGALDRLISHCRSLTKQRIRRGASRKDLFHFINNEDMADGEEVPMRQLTNDGCLVVVAGADTTSSAMTSLFYCLLTHPEMYARLQEEVDRFYPPGEDALDTKFH…
jgi|Dicsq1|156277|estExt_fgenesh1_pm.C_280013	Dichomitus squalens LYAD-421 SS1 v1.0	CYP5035AV1_Polyporus_arcularius	64.3	563		MGFQVLGGLVFLALIAHQIFKRYETYSIRAHLALLFGPPILASALLPSSYTSIHALLLCDLTYFGALIAFVILYRLAPWHPLARYPGPPGAKLSKWWMACVSLSGYEHLYIHKLHEKYGDVVRFGPNELSIRSASAANPIMATAVGVPKGPQYVGRMLSESDANLPLIGVQNVDEHLRRRRPWNRAFSATAVKGYGEMIARRARQLVDALERQKEVGEVVLGKWFNFFAYDFMCDMAFGGGSELLRDGDDANVWKVLDEGMVAGTFLGHVPWLGVYLSHIPAAVAPLHTLISHCKALTSKRIQNVSSRRDLFHYLNNEDLPEKGVVPLRQLTDDGCLAVVAGADTTSSTMTSLFYCLLTHPEAYERLQIEVDKFYPAGEDVADSKHLADMEYLNAVINE…
jgi|Leisp1|1369699|gm1.4141_g	Leiotrametes sp BRFM 1775 v1.0	CYP5035AZ1_Trametes_versicolor	64.26	554		MDLIQGFSQERAFLTISALSLITHQAFKYLETFSIAAHILLLCVPLLIGFLLLLPSMAFLHATFFSAGVFLATLLTSVTVYRLSPFHPLARYPGPLGCRLSKFWMAYRSLSGHQHLYIQRLHNRYGNIVRTGPNELSIKDPSLIGTIFGTPGLPKGPLMVGRILTATDLPMIGLMDPVVHAERRKPWNRAFSATALKEYEPLIASRVSQLVQVLERQVGEFDIGRFMNYFTYDFMCDMAYGGGSELLRDGDKDSIWATMETSWPAATFLGNVPWLGPYVGYLPAASASVNRMLSYCRTFTLERIKRGSIRKDVFHYLNNEDQPEKGSPPVRQLIDDGVLAIVAGADTTSSALSSLFFCLATHPEAYKCLQAEIDRFYPPGDDPCDPKNYRNMSYLTAVI…
jgi|Earsca1|801067|gm1.12137_g	Earliella scabrosa CIRM-BRFM 1817 v1.0	CYP5035N5_Polyporus_arcularius	64.23	562		MLTTLSTVMALSSPYTAVLSVVLALLVHQAFRLYESYNILLHFGLLIIPPSLIALSTTTPTSPHAILGSLALSFTTHLSTLALSIILYRVSSLHPLSRFPGPLGCKVSKLWMAVISRSGYQHRYYKALHERYGNIVRIGPNELSIRDPSAVLPLLGPHGVPKGPHGIGRMLSTTNIPMLAIEDTCTHLLRRRAWNRAFSTSAVAEYAELVAVRAKQLAQRLEEHRGQDIRLDKWMDYFSYDAMCDMTFGGGSELLRDGDAHNVWSVLSEGMTAMTFFGHMPWLGVYFGHIPAATQPIKSLLDRCEELTSQRIQRGSRIRDLFHYINHEDLPDTPSPPRTQVVSDGILAIVGGADTVSGALTSVFFCLMVHPETYGKLQAEVDHYYPVGADVLDTTWHRE…
jgi|Tragib1|1392952|fgenesh1_kg.40_#_670_#_TRINITY_DN4393_c4_g2_i3	Trametes gibbosa CIRM-BRFM 1770 v1.0	CYP5035AZ1_Trametes_versicolor	63.99	547		MDRPIIVVGLLSLLTHQLFRRYDTLSITTHTLLTFLPVCIGLELFRATMPLFHAACASIAVFLPGLLISILIYRLSPFHPLARYPGPFACKVSKFWMAYIGYAGYQHLYIKSLHERYGDFVRIGPNELSIRDPSLLNDILGSPGLPKGPLMIGRTLSAVNPPLVGITNPTIHHERRKPWNRAFSAIALKEYKPLLANRAAQLVHVLEELPQKGNVYIERFFNYFAYDLMCDMAFGGGSELLRDGDKNDIWSTIEEGWELATFLSHVPWFAIYISYIPFVSAPVNRLISYSQDCVVQRLRRGPVRKDLFHYLSNEDMPDRAQPAVQQIIDDGIVAIVAGADTTSSALTSLIFCITTHPDTYKQLQAEVDQFYPAGEDVCDPKHHRDMHYLTAVINETLRL…
jgi|Pyccin1|1041334|fgenesh1_pm.17_#_35	Pycnoporus cinnabarinus CIRM-BRFM 50 v1.0	CYP5035AZ1_Trametes_versicolor	63.86	559		MSSMFHPQLSTPAAGSILAICAMGLITHQLFRHLETYSISTHMLLLGIPPLVGYYLLRDFLSCSLAAIISCIIFFASMLASVIIYRLSPFHPLARYPGPLGCRVSKFWMAGISLTGRQHTYIQSLHERYGDVVRIGPNELSFRDPSVLHAMYGPGGLPKGPIFVGRILTATDLPLVGIMDPEVHAERRKPWNRAFKAAALKEYEPLIATRASQLIRVLANQHGEIDIGRFFNYFTYDFMMDMAFGGGSELLRDGDKNNIWHTMEAGWPAATALSHVPYLGPYGGRIPAIAATVDRLLSYCRDFTMRRIERGSEHKDIFHYLNNDDQPDKPSPPIKQLLDDGVLAIVAGSDTTSSALTSLAFCLATHPAALRRLQAEVDRFYPPGADPCDARHYRDMHYL…
jgi|Polar1|667965|estExt_Genemark1.C_9660001	Polyporus arcularius v1.0	CYP5035AZ1_Trametes_versicolor	63.59	563		MWAINPHQPLLHFAAGLFMALLNPSVGQALVAIACMALITHQIFRYLETYSIVTHVLLILVPNLIGVELLWNKFAPISTIAIALSVFCLTTLFSITFYRLSPFHPLAKYPGPLVCRLSKFWLASIAYSGRQHLYIKSLHEQYGDVVRIGPNELSFRDPSLENAMLGTPGVPKGPLFIGRLLTATNLPLVAIMDPVAHQERRKAWNRAFSAAALKEYEPLIANRAAQLVRVLERQRGATDIARFMNYFAYDFMCDMAYGGGSELLRDGDMNDVWHTMESGWPVATILGCVPWLGPYVGMLPLVSSAQLLSFARQFTMKRIRHGSLQKDIFHYLSNEDQPDKGTPPITQLIDDGVLAIVAGADTTSSALTSLMFCLASHPEALKRLQAEVDRFYPHGENPV…
jgi|Artele1122_1|650705|MIX32502_84_36	Artolenzites elegans CIRM-BRFM 1663 v1.	CYP5035N20_Trametes_versicolor	63.25	536		MSSLALSAPSARDVLVGAVAAGLIFKRYEPEGIPAHAALLVLPPALFASLLASYYTWPFAILAAGGTYLATLVLSLLAYRLSPFHPLARYPGPVALKLSKLTMSRIASTGQQHKYIKALHEKYGDAVRTGPNEVSIRRPDAIAAISTLPKGPRWINGKMAFSKEHSLIAEPDTHKHTLKRKPWNRAFNTAALKGYEETIAKRITELANVLATQKGPADLGKWLGHWSFDFMSDVVFGGGSEMMRDGDSGSKWHIISEGQAASHVLAHLPWAAYYIRRLPSVAGKVQVMMHTGSSLASQRLKNGSLRRDLFYYLNNEDGAEPTSPSFGEVVSNGTLAMIAGSDTTSVTLTNLFYFVLKDPEIYRRLQAEIDQFFPPGENALDTSQHPNMPFLNAVINETL…
jgi|Pycsa1|1595909|fgenesh1_kg.sc_7180000650843_#_64_#_Locus9438v1rpkm17.31	Pycnoporus sanguineus BRFM 1264 v1.0	CYP5035AZ1_Trametes_versicolor	63.2	557		MESAANSHPSMEPSLLAICAMGLITHQLFRRLETYAISTHSLLLVIPQAVGFMLLRRSMPQLTAATVSCIVFLLSLITSVTIYRISPFHPLAHYPGPIACKVSKFWMAGVSLTGRQHTYIQSLHQRYGDVVRIGPNELSMRDPSVLNPTFGPGGLPKGPIMVGRILTATNLPLVGILDPELHAERRKPWNRAFSAPALKEYEPLIANRVTQLVRVLSDQRGEIDVGRFFNYFSYDFMMDMAYGGGSELLRDGDTNNIWHTMEAGWPAATALSHVPYLGPYGGRVPAIAATVDRLVSYCRKFTMKRIERGSERKDIFHYLNNEDQPEKPSPPISQLLDDGILAIVAGSDTTSSALTSLAFCLATHPAALHKLQAEIDRFYPAGEDPCVATHYRDMHYLTA…
jgi|Pycco1662_1|864896|estExt_fgenesh1_pg.C_40068	Pycnoporus coccineus CIRM1662	CYP5035AZ1_Trametes_versicolor	62.66	557		MSLSHEAIMGPAFHLQASAEGSLLAISAMGLITHQLFRRLETYVISTHLLLLVIPPSVGFVLLKNSMPQLIAATVSCIVFLLSLIASVTAYRISPFHPLARYPGPLACKLSKFWMAGVSLTGRQHTYIQSLHQTYGDVVRIGPNELSVRDPSVLNPMLGPGGLPKGPIMVGRILTATNLPLVGILDPDLHAERRKPWNRAFSAVALKEYEPLIANRVTQLVRVLSDQRGEIDVGRFFNYFSYDFMMDMAYGGGSELLRDGDTNNIWHIMEAGWPAATALSHVPYLGPYGGRVPAIAATVDRLVSYCRQFTLKRIERGSERKDIFHYLNNEDQPEKPSPPISQLLDDGILAIVAGSDTTSSALTSLAFCLATHPAALRQVQAEIDRFYPAGEDPCVATHY…
jgi|Tralac1|748415|fgenesh1_pm.18_#_114	Leiotrametes lactinea CIRM-BRFM 1664 v1.0	CYP5035AZ1_Trametes_versicolor	62.57	561		MDPRFSTERAVLAVCVLGLLTHQLFKRFETYSIPTHILLLLLPPLLGYSLLKHTMPTFQAALVSVATIFGTMFLSIAAYRLSPFHPLARYPGPLGCRLTKFWMAILSLSGRQHIYIQELHKQYGDVVRIGPNELSFRDASVSNAMYGPGGLPKGPIMVGRLLTATDLPLVGIMDPHVHAERRKPWNRAFSAAAVKEYEPLIASRATQLVQTLEKQSGEVVIGRFFNYFTYDFMCDMAFGGGSELLRDGDQNNIWHTMEAGWPAATFLSHVPYLGPYCGHLPFAAGVVERLLSYCRTHTLQRMKRGSECKDIFHYLNNEDQPDKPSPPLKRLLDEGVLAIVAGSDTTSSALTSLAFLLVAYPPVLRRLQQEIDQFYPPGEDPCDAKHYRDMHYLTAVIHE…
jgi|Artele1122_1|495741|fgenesh1_pg.45_#_14	Artolenzites elegans CIRM-BRFM 1663 v1.	CYP5035AZ1_Trametes_versicolor	62.46	562		MVLQAPLSTERALLATCALAVVSHQLFRRFETYSIARHALLILVPILVGFELLGTTSPPLFAALASTFTFLATLLSSVVIYRLSPFHPLARYPGPLGCRLTKFWMACIGYTGRQHLYIRDLHERYGDVVRIGPNELSFRDPTLVSDMLGSPGVPKGPLMIGRTLSATDVPLPGVQDPAAHMERRKLWNRAMNMSSLKEYEPCMAGRANQLLEVLGRQDGELDIGKYFNYFTYDFMSDMAFGGGQELLRNGDTKNLWRSIEDAQSIATFLGNVPWLGVYLGYLPFASATVHKVITYCRTFTLQRLQHPSQRRDIFHYLSNEDQPEKGAPPVKQLIDDGILAIVAGSDTTSSALTSLFFCLGTHPHVYRRLQAEVDQFYPAGEDACNSKHGRKMHYLNAVI…
jgi|Leisp1|1345114|fgenesh1_pm.29_#_11	Leiotrametes sp BRFM 1775 v1.0	CYP5035N19_Trametes_versicolor	62.41	540		MAHISSQQLLAVVATGLVRYVRPSSLAGHQLFKRYETFSIPAHLTFLFAPPLFAAVLLTSRAPQLSDILALIAVYISTVAIATLAYRLSPFHPLAKYPGPAWCKISKFWMACISYTGQQHTYLKYLHDRYGDIIRTGPNDVSIRDPAALHAIFGSTGLPHGPMFVGRLLTVKDMPLVGIMDTEEHLRRRKPWACAFNGTALKEYEPLVAKRAHQLVQALERQKGEVDIGNWANYFSYDFMCDMAYGGGSELLGDGNTNGFWRLLEAGLPIGTFLSHVPWLALYLARIPGATLSVQRVLAHSEDLTKKRLQNGSRHKDLFHYLNHEDQPDIPPPPMKQVVSEGIIAVVAGSDTVSSALTSIFFCVTANPQVYKRLQDEIDRFYPPAQDSCDTQYHREMHY…
jgi|Tramen1|1064764|MIX4850_687_91	Leiotrametes menziesii CIRM-BRFM 1781 v1.0	CYP5035N19_Trametes_versicolor	62.39	553		MATIDNASQQLLAAVAIGLAGHHLFKRFETFSITVQLTFLLAPPLLGASLLTSLQPPLVLIFTATYISTVAGSTLVYRLSPFHPLAKYPGPIWCRLSKFWIAGISYTGRQHTYIKYLHDRYGDIVRTGPNDVSIRDPAALNAIFGPAGLPHGPMYIGRLLTATDMPLVGIMDTEEHLQRRKPWARAFNGAAIREYEPLVAKRTHQFVRALEDQKGEVDIGHWVNYFSYDFMCDMAYGGGSELLSGDGNTNGFWRLLEAGLPVGTFLSHVPWLALYLARIPGTTRPVQRVLAHSEDLTEKRLQNGSCHKDLFYYLNNEDQPDIPPPPMKQVVSEGIVAVVAGSDTVSSALTSIFFCLTAHPEAYKRLQDEIDRFYPPAQDPCDTQYHRGMHYLSAVINEA…
jgi|Anobom1|1218668|e_gw1.230.7.1	Anomoporia bombycina ATCC 64506 v1.0	CYP5035AG1_Plicaturopsis_crispa_v1.0_(432908)Plicr1	62.39	561		MDSILSVPFSLCLHDSLLAIAGAGLACHFVFNRFEPRHPLIHVALLLFVPGPFALLLQSHFESVVTALAISFTIYLSALIISLILYRLSPFHPLARYPGPILCKLSKLWMAWICSGGKQHIYYKKLHDRYGNIVRIGPNEVSICDASVIAPLMGSNGLPKGPIWEGRLAEKRDRSLIAMRDPIEHARRRKPWNRAFNTTSLKDYEVIIIRRTSQLVSSLSKQVGAVDMTQWISFFAYDFMSDMAFGGGSEMMRNGDTDGLWQMIESGQTMALILGHIPWMGQYYIRVPGIGAELKKFRSFARTRAMIRQTQGSMQKDLFHHLMDEGGFQQHPPNMSQVISDGGLAIIAGSDTTATALCYLIWNLLRTPVAYSLLQKEVDKFFPPGEEPFDTTQQAAMVY…
jgi|Tramen1|1044824|fgenesh1_pm.12_#_77	Leiotrametes menziesii CIRM-BRFM 1781 v1.0	CYP5035AZ1_Trametes_versicolor	62.32	552		MDPRLSTERALLAVCGLGLLTHQLFKRFETYSIPAHILLLLFPPLLGFSVLRHTTPALQAALVSVVSIFSTMLVSIAAYRLSPFHPLAQYPGPLGCRLSKFWMAILSFSGRQHIYIQNLHKRYGDVVRIGPNELSFRDPSVLNAMYGPGGLPRGPLMVGRLLTATDLPLVGIMDPQMHAERRKPWNRAFSAAAIKEYETLIASRATQLIQVLEMQNGEVVIGRFFNYFTYDFMCDMAFGGGSELLRDGDQNNIWHIMEAGWPMATFLSHVPYLGPYCGHLPSAARTVERLLSYSREHTLQRMKRGSERKDIFHYLNNEDQPDKPSPPLKRLLDEGVLAIVAGSDTTSSALTSLAFLLVAHPPVLKRLQEEIDQYYPPGEDPCNAKHYRDMHYLTAVIHE…
jgi|Artel1|812991|fgenesh1_kg.54_#_104_#_Locus4343v1rpkm35.12	Artolenzites elegans CIRM-BRFM 1663 v1.	CYP5035AZ1_Trametes_versicolor	62.28	562		MVLQAPLSTERALLATCALALVSHQLFRRFETYSIARHAFLILVPILVGFELLRTTSPPLFAALASTFTCLSTLLSSVVIYRLSPFHPLARYPGPLGCRLTKFWMACIGYTGRQHLYIRDLHERYGDVVRIGPNELSFRDPTLVNDMLGSPGVPKGPLMIGRTLSATDVPLPGVQDPAVHMERRKLWNRAMNMSSLKEYEPCMAGRAIQLLEVLGRQDGEVDIGKYFNYFTYDFMSDMAFGGGQELLRNGDTNNLWQTIEDAQSIATFLGNVPWLGVYLGYLPFASATVHKVITYCRAFTLQRLQHPSQRRDIFHYLSNEDQPEKGAPPVKQLIDDGILAIVAGSDTTSSALTSLFFCLGTHPHVYRRLQAEVDQFYPAGEDACNSKHGRKMPYLNAAI…
jgi|Abobie1|826912|MIX14629_1887_37	Abortiporus biennis CIRM-BRFM1778 v1	CYP5035D3	62.09	517		MQPSVVASLLVGIPLTLATFSVRQHGIVYATLISFIVYYCSMGMSVVAYRLSPIHPLAQYPGPVLAKMSAFWMAWVASHGKRHVYIERLHLEYGDIVRIGPNELSIKDASAIFPLMGSNGMPKGPGMVGRVQHQQSSLITYQDPIEHARRRRPWNRAFNTHSLKEYQPIIARRAVQLVEALQSQSGSVDLAQWISFFTYDFMGDMAFGGGTEMLRDGDKDGLWKLLKAGMRVAVIYEHVPWLSFYTRHLPFIGRDLVELRGMAYQRTARRYQNGSSTKDLFFFLSNEDNAEKVSPSRDIVLADGILALVAGSDTTATTLSNIFFNLLSYPETYQRLQAEVDFYYPRGENSLDPRHYMHMPYLDAVMNEAMRLYPAIPSGSLRAPLRGSGGKAFGKHFIP…
jgi|Dicsqu464_1|827640|e_gw1.102.67.1	Dichomitus squalens CBS464.89 v1.0	CYP5035P1	62.01	487		TVILSTLIYRLSPVHPLCKFPGPLWRRISMIGPAYSATNGRIPQDVRSLHDQYGDIVRTGPNELHIRDPTVLAALWSVPRGPGFIGTSLSRTRQPMVGIQNPDEHQRRRRPWTRGMGPVALKEYEHIIAKRGQQLMERFEENKEEVSLDQWFHYFVFDFMSDMAFGGGTELLRNGERSNPWSMLGKSLQIVVVFSRLPWLGVYVGYIPGAGRALRALQSRSSEFTAQRVKRGSTTRDLFYYLNNEDLPNVQPPPPNHLIDDGVLAIVGGTDTTAITLTNLFYFLLTHPDVYTALQGEVDKFYPPEEDGFNPKYHRDMTYLQAVINETLRVFPPNPMGGQRQVLPNGPPVIVNNLHIPPGTVIWLSPYTYHRDPRSFTLPDTFWPERWLIASGHTKLEDA…
jgi|Polsqu1|834477|estExt_Genemark1.C_2130002	Polyporus squamosus CCBS 676 v1.0	CYP5035AW1_Lentinus tigrinus	62	571		MTTYLTEKPWQACFCLAMGGSQLLRMHETFSISYHAVVLLLPPTLVAFYNAQARGTSVDVLALASYYAAYLTSLIVWTILYRVSPLHPLSRYPGPFCLLTLRGYGHYRLKALHEQYGDVVRIGPNEISIRDPEMIGPLLGASGVPKGPGIVGSILASGHRAEDTAMIGLVDVALSLDVDEHLHRRRPWNRAFGSTAVKEYEPLIARRTRQLLVKLSQQKGVVSLGKWLNHFSYDFMCDMAYGGGSELLRDGDENNVWALLDHGVVLGAFFCHLPWLGPYVGSIPGAAGPLSTLMAHARRFAMARIQRGSSTRDLFHYLNNEDLPDKPPPPTKQLVDDSILAIIAGADTTSSAILSVVFCLATNPQAYAELQAEVDKFFPAGEDFLSAHDAKEMPYLSAV…
jgi|Cytmel1|1418953|gm1.9279_g	Cytidiella melzeri FP 102339 v1.0	CYP5035D3	61.85	540		MLSLDVLPSSLHFTTKDAILVVVVFALVVHWIFRRWEPIQIIPVCSLIIGAPTFLSRLFVQQYGTPCAMLLTFTVYYASIAASVIAYRVSPFHPLARYPGPMVAKLSAFWLAWIAFRGKRHLYIDRLHTQHGDIVRIGPNELSIRDASAIFPLMGSNGLPKGFGMKGRVQHAESPLIACQDPIEHARRRRPWNRAFNTNALRDYQPIITRRATQLVEALRIQAGNVDLAQWISFFAYDFMGDMAFGGGTEMLRDGDKDGLWKLLKAGMRIAVIYEHVPWLSFYTRHLPNIGKALVELRRMAYERTAKRYQNGSSTKDLFFFLSNEDNAEKVSPPRHIVLADGVLAVIAGSDTTATTLSNLFFNLLNHPDTYKRLQAEVDHYYPRGDDALNPIHYTHMSY…
jgi|Pycsa1|1754665|estExt_Genemark1.C_sc_71800006507350015	Pycnoporus sanguineus BRFM 1264 v1.0	CYP5035AZ1_Trametes_versicolor	61.73	567		MDPAFPPQISMEGSLLVVCAMGLISHQFFRRLETYVISTHMLLLGIPPAMGFFLLRNSMSQLAAAALSCIVFLSSVITSVTIYRLSPFHPLGRYPGPVACKLSKFWMAGISLTGRQHTYIQNLHRRYGDVVRIGPNELSIRDPSVLNPMLGIGGLPKGPIMVGRILTATNLPLVGILDPDLHAERRKPWNRAFSAVALKEYEPLIANRVTQLVRVLSDRRGEIDIGRFFNYFSYDFMMDMAYGGGSELLRDGDTKNIWHTMEAGWPAATALSHVPYLGPYGGRVPAIAATVDRLVSYCRKFTLKRIERGSERKDIFHYLNNEDQPEKPSPPISQLLDDGILAIVAGSDTTSSALTSLAFCLATHPPALGRLQAEIDKLYPAGEDPCAAVHYRDMHYLTA…
jgi|Phlcen1|8958|scaffold_2756.3	Phlebia centrifuga FBCC195	CYP5035Z1	61.51	530		TVHLIFKRYEPTNVIIIVSLLAVLPSTASILLLPHYDVLRAVGISFLLYHLTLASSIVAYRLSPIHPLARYPGPLICKVSKLWMVPIARRGKQHIYIQSLHRKYGDVVRIGPNEISIRDVTAIQPLMGTQGLPKGPNWTARTLYPPILPIIATRDPVEHAQRRRPWNRGFSTAALKEYQPIIAKRVAQLVESLASEQGVVNLVERISFFTYDFMGDMAFGGGTEMLKEGDKDGLWGLIHKGLDSCIIYDHLPWLPHFVKLLPGGAGDIRKMRGTFLKRTAARFNAGSKTKDLFYYLSNEDGGDAQSPSPALVISDGALAVVAGSDTTASVLSNIFWCLLSHPEVYKRLQQEVDQYYPQQEDALDTTHHTKMFYLEAVINEALRLYPAVPSGSQRAPIPG…
jgi|Tramey1|1032777|MIX17440_258_22	Trametes meyenii CIRM-BRFM 1810 v1.0	CYP5035N19_Trametes_versicolor	61.21	531		MRYEGIPPSIYMCVICVPPYVGTLLLSLAVRSPMQACFLSSSIYVASLILSTFLYRVSPFHPLAQHPGPIRCKLSKFWMAWIGLTGRQHTYIRSLHERYGDVVRIGPNEVSIRDPTATHALLGPAGLPHGPMFIGKFIRPDPTDMPIVGLIDTAAHLERRKPWARAFNGASLKEYVPMMATRAVQLVQTLQHEQGAIDIGKWVNFFSYDFMCDMAFGGGSELLRDGDADNFWGLVERGLPPGTFLSHVPWLASYLVHIPFITADIRKILGYCTDLTAKRIARGTSNKDLFHYLSNEDQPEQEPPSMKRIVDEGIVAMVAGADTTSSALTSILFSLVTHSDAYSRLEEEIDRFYPAGQDPCQTKYHRDMPYLTAVINEAMRIFPPIPSGGQRQVLHSSSG…
jgi|Dicsqu463_1|992959|fgenesh1_pm.258_#_5	Dichomitus squalens CBS463.89 v1.0	CYP5035P1	61.04	498		MVESISGAALPFDWGYDARLVIPLSIVLILSTLIYRLSPVHPLCKFPGPLWRRISMIGPAYSATNGRIPQDVRSLHDQYGDIVRTGPNELHIRDPTVLAALWSVPRGPGFIGTSLSRTRQPMVGIQNPDEHQRRRRPWTRGMGPVALKEYEHIIAKRGQQLMERFEENKEEVSLDQWFHYFVFDFMSDMAFGGGTELLRNGERSNPWSMLGKSLQIVVVFSRLPWLGVYGGYIPGAGRALRALQSRSSEFTAQRVKRGSTTRDLFYYLNNEDLPNVQPPPPNHLIDDGVLAIVGGTDTTAITLTNLFYFLLTHPDVYTALQGEVDKFYPPEEDGFNPKYHRDMTYLQAVINETLRVFPPNPMGGQRQVLPNGPPVIVNNLHIPPGTVIWLSPYTYHRDP…
jgi|Dicsqu464_1|951341|fgenesh1_pm.102_#_14	Dichomitus squalens CBS464.89 v1.0	CYP5035P1	61.04	498		MVESISGAALPFDWGYDARLVIPLSIVLILSTLIYRLSPVHPLCKFPGPLWRRISMIGPAYSATNGRIPQDVRSLHDQYGDIVRTGPNELHIRDPTVLAALWSVPRGPGFIGTSLSRTRQPMVGIQNPDEHQRRRRPWTRGMGPVALKEYEHIIAKRGQQLMERFEENKEEVSLDQWFHYFVFDFMSDMAFGGGTELLRNGERSNPWSMLGKSLQIVVVFSRLPWLGVYGGYIPGAGRALRALQSRSSEFTAQRVKRGSTTRDLFYYLNNEDLPNVQPPPPNHLIDDGVLAIVGGTDTTAITLTNLFYFLLTHPDVYTALQGEVDKFYPPEEDGFNPKYHRDMTYLQAVINETLRVFPPNPMGGQRQVLPNGPPVIVNNLHIPPGTVIWLSPYTYHRDP…
jgi|Dicsqu18370_1|779171|fgenesh1_pm.51_#_9	Dichomitus squalens OM18370.1 v1.0	CYP5035L1 Ganoderma lucidum GL09577	61	481		MVAYRLSPLHPLARYPGPLLCKVSALWLAYKSTSGTQHRYVKSLHDRYGDVVRIGPNNLSIRRGSAISALLGASGMPKGPHHIGRHFSVKNPDLLSIPDTEHHLRRRRAWARGLTSKALKEYEEQMALRVSQLVSRLQEQKGEVHIDEWFNRFTYDFMSDMALGGGSNLLDGEKTDFWSSLNEEAKPATFFGHVPWLGVLVGRLPIPNGHKMFIEQCRVQAVRRMQRGTTTPDLFYYISHEDVQDSKYARPTIDQILSDGILAMVAGSDTIATTLTAVVACLLTYPAVYKQLQEEVDRFYPPGEVVHTKHHQEMHYLTAVINETLRLFSAVPSTTQRKVPSHGQGITVESLYIPPGTSFWVPAYSIHRDPRDFSPSPEAYLPERWLPEWKEASAAHVHN…
jgi|Polbr1|1422973|fgenesh1_pg.126_#_11	Polyporus brumalis BRFM 1820 v1.0	CYP5035AW1_Lentinus tigrinus	61	549		MDTLVHTTGYSRTTINWSVSVVYGLVAALLPCNTALLLPPTAVAFYHAQETWDLLTLASYSATILYRVSPLHPLSRYPGPFWCKTSKIWWSLLTLRGYGHYRLKVLHKRYGDVVRIGPNELSIRDPEAIAPLLGAAGVPKGPGIVGSILASGQRAEDTAMIGLVDVDEHLRRRRPWNRAFGSAAVKEYEPLIARRTRQLLDALSQQEGAVELGKWFNYFSYDSMCDMAYGGGSELLRDGDANNVWALLNHGVILGAFFCHLPWLGPYVGSIPGAAGPLTTLMGHARRFAAARIQRGSSTRDLFHYLNNEDLPEKPPPPTKQLVDDSILAILAGADTTSSAILSVVFCLATHPQAHAKLQTEVDKFFPAGEDILSAPDFKDMHYLSAVINEALRLYPPAP…
jgi|Rhives1|3443|genemark-NODE_21236_length_42204_cov_51%252E149700-abinit-gene-0.25-mRNA-1	Rhizopogon vesiculosus Smith	CYP5035N20_Trametes_versicolor	60.79	556		MSEQLSYLSANQVLTGIFGAGLVAHQIFKRYEPQRLRIQLTILLVPPLISSILLYGKLPLVGAVFASFALYLTTLVSSLIIYRLSPFHPLARYPGPTHLKISKLALTLLASRKGIQHKYIKSLHDRYGDVVRTGPNEISFCDPDALLTVSMLPKGPRWVSQVISFSNKPSLIAERNTHEHARKRKPWNRAFNSAALKGYEDIIAKRVSELADGLAKQKSEVDLGKWIGWFSYDFMSDMAFGGGSEMLRDGDAGSKWHMLEEGQAALHIIAQIPWLAYYIRRLPKAANGVRRMFAYGSGLAAERIKGGSLRRDLFYYLNNEDGVEAKSSDFAEIIANGTLAMIAGSDTTSIALSNIFYFVIKDPAVYKRLQAEVDHFFPPGESALETKNHPNMPYLNAVI…
jgi|Phlcen1|13562|scaffold_967.15	Phlebia centrifuga FBCC195	CYP5035AD1	60.53	451		MCKVSKIWLAYVASKGKQHLYIQDLHNRYGDAVRIGPNELSFNDANAVSAIMGSHGLPKGPNWGGRLFHNPIRSLIAIQDPREHLIRRKPWNRAFNTGSLKELQPLLAARVGQLVESVGKQEGVVDLSAWISFFTYDFMCDMAFGGGSEMMRDADPEGTWKKMEQGLSFALWLDHLPWLGYYAKVVQAAASDSFEFRTMAIKRIQERQRGGANRRDLMYFLTNEDIGGEQPVTRVLVADGILAIVAGSDTTSSVLSNAFFFLMTHPKVYEQLQAEVDRYYPPGENALDSQHHPKMSYLDAVINETMRMCPAVMSGSQRTTMAGTGGKAIGSHFLPEGTQARLHFYSVQRDPRNFSDPNSFWPERWLIAGGHMAFSEKLVHNPNAFVPFSHGPANCVGKS…
jgi|Pycci1|2784|scf184791.g34	Pycnoporus cinnabarinus BRFM 137	CYP5035AZ1_Trametes_versicolor	60.36	507		MSLLRAAFVSCLTFYFTLLLSTALYRLSPHHPLARYPGPFACKLSKFWLAFLSLTGKQHLYLKSLHERYGDVVRIGPNELSFREPSVLEAMLGVGGVPKGPLNAGRLLSMTDLPLVAIMDPVVHAKRRMPWTRAFSVAALKEYEPTVAQRVHQLVQVLQAQEKEVIIGKFFNYFAYDSMCDVAFGGGSELLRDGDKDNVWQIIEDALLLTAFMSHVPYLGLYFAHMPIIGATVNRLLSYSKSLVLERIKRGSERKDIFHYLNNEDRPDLPPTPVKHLLDDGVLAVVAGSDTTSSALTSLFFCLLAHPHVMERLKAEIDHFYPSGEDPCDTRNYREMPYLTAVINETLRLYPPIPSGTQRQVPHHGEGVMLGAYPVPPGTAMYLHPYSLQRDPRNFYPFP…
jgi|Pycci1|4037|scf184844.g119	Pycnoporus cinnabarinus BRFM 137	CYP5035AZ1_Trametes_versicolor	60.21	563		MELALADNTDPVASVLFALCVAALIAHQAFKRLEPTSVSTHILLIGVPPLIGSVLLRHVLSPLHAVLVSCFVYTSTLLASTALYRVSPFHPLARYPGPLGCKLSKFWMAFLSLSGRQHLYLQSLHERYGDVVRIGPNELSFRDPSVLSAMLGPGGVPKGPLIAGRVLSMTDVPYVGIMDPAVHAERRKPWSRAFSASALKEYEPAIARRASQLVNVLEKQEKEVIVGKYLNFFAYDFMCDMAFGGGSELLRDGDKDNVWHLIDDALLLSTFASHVPYLGPYFIRLPVIGARVGRLLSYSRTLVLKRIESGSRRKDIFHYLSHEDQQDKPQPSLKHLLDDGVLAIVAGSDTTSSALTSLVYCLLTHPHAMERLREEIDHFYPVGENACDSKHFREMHYLT…
jgi|Tramax1|1024787|fgenesh1_kg.7_#_529_#_TRINITY_DN3128_c0_g1_i4	Trametes maxima CIRM-BRFM 1813 v1.0	CYP5035N19_Trametes_versicolor	60.18	550		MIYIARSRQHPKCANIEETTQPNRLDPVNVDHATATSVTLSLQGSPRLAGVYSVYTLLLLRAPSIHVYEGVYTMEMLPPNMSEGPGIPAEHAMVIVGVMGVIGHQVFMRCEGIPPSVYICVICFPPSVGTLLLSSVVRSPMRACLLSSSIYLASLVLSTFLYRTSPFHPLAQQPGPLWCKLSKFWMAWIGLTGRQHTYIKSLHERYGDVVRIGPNEVSIRDPTMTHALLGPAGLPHGPMFIGKFIRPDPTDMPIVGLIDTAVHLERRKPWARAFNGVSLKEYVPMMTTRAVQLVNTLQHEQGVLDIGKWVNFFSYDFMCDMAFGGGSELLRDGDTDNFWGLVERGLPPGTFLSHVPWLAPYLVHIPIVTADIRKILGYCTDLTAKRIARGTSNKDLFHY…
jgi|Dicsq1|161810|estExt_fgenesh1_pg.C_170002	Dichomitus squalens LYAD-421 SS1 v1.0	CYP5035L1 Ganoderma lucidum GL09577	60	482		MVAYRLSPLHPLARYPGPLLCKVSALWLAYKSTSGTQHRYVKSLHDRYGDVVRIGPNNLSIRRGSAISALLGASGMPKGPHHIGRHFSEKDPDLLSIPDTEHHLRRRRAWARGLTSKALKEYEEQMALRVNQLVSRLQEQKGEVHIDEWFNRFTYDFMSDMALGGGSNLLDGEKTDFWSSLNEEAKPATFFGHVPWLGVLVGRLPIPNGHKMFIEQCRVQAVRRMQRGTTTPDLFYYISHEDVQDSKYARPTIDQILSDGILAMVAGSDTIATTLTAVVACLLTYPAVYKQLQEEVDRFYPPGEVVHTKHHQEMHYLTAVINETLRLFSAVPSTTQRKVPSHGQGITVESLYIPPGTSFWVPAYSIHRDPRDFSPSPEAYLPERWLPEWKEASAAHVHN…
jgi|Dicsqu463_1|995233|fgenesh1_pm.605_#_1	Dichomitus squalens CBS463.89 v1.0	CYP5035L1 Ganoderma lucidum GL09577	60	481		MVAYRLSQLHPLARYPGPLLCKVSALWLAYKSTSGTQHRYVKSLHDRYGDVVRIGPNNLSIRRGSAISALLGASGMPKGPHHIGRHFSVKNPDLLSIPDTEHHLRRRRAWARGLTSKALKEYEEQMALRVSQLVSRLQEQKGEVHIDEWFNRFTYDFMSDMALGGGSNLLDGEKTDFWSSLNEEAKPATFFGHVPWLGVLVGRLPIPNGHKMFIEQCRVQAVRRMQRGTTAPDLFYYISHEDVQDSKYARPTIDQILSDGILAMVAGSDTIATTLTAVVACLLTYPAVYKQLQEEVDRFYPPGEVVHTKHHQEMHYLTAVINETLRLFSAVPSTTQRKVPSHGQGITVESLYIPPGTSFWVPAYSIHRDPRDFSPSPEAYLPERWLPEWKEASAAHVHN…
jgi|Dicsqu464_1|953386|fgenesh1_pm.286_#_1	Dichomitus squalens CBS464.89 v1.0	CYP5035L1 Ganoderma lucidum GL09577	60	481		MVAYRLSQLHPLARYPGPLLCKVSALWLAYKSTSGTQHRYVKSLHDRYGDVVRIGPNNLSIRRGSAISALLGASGMPKGPHHIGRHFSVKNPDLLSIPDTEHHLRRRRAWARGLTSKALKEYEEQMALRVSQLVSRLQEQKGEVHIDEWFNRFTYDFMSDMALGGGSNLLDGEKTDFWSSLNEEAKPATFFGHVPWLGVLVGRLPIPNGHKMFIEQCRVQAVRRMQRGTTAPDLFYYISHEDVQDSKYARPTIDQILSDGILAMVAGSDTIATTLTAVVACLLTYPAVYKQLQEEVDRFYPPGEVVHTKHHQEMHYLTAVINETLRLFSAVPSTTQRKVPSHGQGITVESLYIPPGTSFWVPAYSIHRDPRDFSPSPEAYLPERWLPEWKEASAAHVHN…
jgi|Earsca1|799697|gm1.10767_g	Earliella scabrosa CIRM-BRFM 1817 v1.0	CYP5035N7_Polyporus	59.82	555		MSATHSRSESTPWQTTVVTVFLALIVHQSFRKYETYSITSHVSLLLVPQALVVAFWIPSTWSISHAIVEVSLVYFLTLTSSIIAYRLSPLHLLSRYSGPIGCKVSKLYMGVISFGGFQHKYLKSLHDRYGDVVRIGPNELSICNADLVVPLLGNNGAPKGPLFLGRVLSEHRVPLAGIQNVELHLERRKNWARGLSPAALKAYEPMIDNRTRELLTRLEEQIGQINISDWFNLFAYDFMRDMSFGGGSELLKAGSDHGNPWALVDDAMRIANFFGHVPWLGIYFGKIPAANGNLKMLLTHGAACASARVQRGSKTKDLFHYLSQEDRPELPPPPMQQLVDDGLLVMVAGADSTSYTLTAVLYCLLTHPEVYATLQMEIDKYYPAGGDTLNTQHHRDMPY…
jgi|Conol1|919316|fgenesh1_pm.38_#_30	Coniophora olivacea MUCL 20566 v1.0	CYP5035AF1_Hydnomerulius_pinastri_v2.0_(41487)Hydpi2	59.72	581		MALFALKDCCLTTVAAGSCCYLLFKRWEPTSPRLHFVLLLLVPCLLTVALLSRFSSFLRAALFIHIVYLSTVLASVVLYRLSLYHPLASYPGPTMCKLTKFWMAWMSSDGKQHLYIQSLHNEYGDIVRIGPNEVSIRDVNAINPLLGSTGCPKGPHWDGRMAEQKDTRALIGIRDSAEHIRRRRPWKRAFDTSALADYEIILERRLRQLLSSFEHRKQPVDIAERVSCFTFDFMSDMAFGGGSEMIRDGDVDSTWKLFDSGLPLALVLSHAPWLGQYYMMLPRVGHALKKFRTFCQDRAKLRQKEGSQVKDLFHYLIDEAGVENTPPTFAEVMADGVLAIVAGADTTATVLSSLFWALSTNPIAYRQLQAEVDRWFPAGSDAWDVGRHAEMPYLNAVIN…
jgi|Phlcen1|13559|scaffold_967.12	Phlebia centrifuga FBCC195	CYP5035AD1	59.71	489		MDAFKAITMTFATYYAALCSSVTLYRLSPFHPLARYPGPIMCKASTIWVAYVASKGKQHLYIQDLHRRYGDAVRIGPNEISFRNTDVINPLMGSRGLPKGPNWDGRLFQNPMHAMISIQDPQEHFIRRKPWSRAFNTGSLKELQPLLAARVEQLVEAAITQKGVVDLSKWINFFTFDFMCDMAFGGGSEMIRDKDPENLLKKLEKKLIVDLWLDHLPWLGPYARAALTILKVDSEFRDMGVRRIEERRRAGSNRKDLMYFLTNEDNRAERPLSPLKVLEDGLTAIIAGTDTTSSTLCNVFFFLITYPKVHEQLQAEVDCYYPPGEDALDPQHHPKMVYLEAVINETLRIYPVVPSGSQRTTMTGTALGSYFLPEGNQARLHFYSVHRDPRNFSNPDSFW…
jgi|Pycpun1|540139|gm1.7844_g	Pycnoporus puniceus CIRM-BRFM 1868 v1.0	CYP5035N19_Trametes_versicolor	59.2	549		MEKALYVVASLGLVGHQLFKRFETFSIPVHLSFLCIPPLLGALLFLPALSPLLAVLASTGTYLASLITATLLYRISPFHPLARYPGPLWCKLSKFWMAGIGFNGHQHIYIQRLHERYGDVVRTGPNEVSIRDASAIHPILTSCLPRGPMLIGRFLRTTDLPIVAIISPEEHQERRKPWQRGFSGSALKVYEPMVAERAHQLLQSLEQRQQGEVDLSEWFDFFSFDVMSDMAYGDGSGLLKEGRKNDFAKLLNDGLPLGTFLSHVPWLGPYVAHVPMAAAKIRDVLAYSENWTRRRLERGSKVKDLFHYLSNEDQPGKVPPPMKQVVDDGIIAIVAGSDTSSSALTSIFLCLMTHPESYARLEKEIDRFYPPGQDPCDPRFHREMHYLNAVINEGLRIYP…
jgi|Fomfom1|1363762|gm1.1556_g	Fomes fomentarius CIRM-BRFM 1821 v1.0	CYP5035N5_Polyporus_arcularius	59.18	561		MSPDACTGILASAAALLAHQGFRRYETYSIGIHLALLFLPPALVATSNATRVLYCTLFHTLSLAFPIYFATLAFAIVLYRLSPIHPLAHYPGPLGCKISKLWMAVLSQSGGQHRYYKALHEKYGNVVRIGPNELSIREPSAVMALLGPTGVPKGPQGIGRMLTTENLPMIGIEDTRAHLLRRRAWNRAFTSNAVSQYEELVGVRARQLVQRLEEHRGQEVSLQKWMDYFSYDAMCDMTFGGGSELLRDGDHDNVWSILTEGMTAMTFFGHVPWLGIYFGHIPAATKPVKTLLNRCQEFTVQRIRQGSQIRDLFHFLNHEDLPDSQPPPYPRSLATYVKLQEEVDHYYPPGSDIVDTKWHRDMIYLDATINETLRLFPPGVGVLSGNYLLETAESLRALY…
jgi|Tramey1|1003781|fgenesh1_pm.18_#_134	Trametes meyenii CIRM-BRFM 1810 v1.0	CYP5035AZ2_Trametes_versicolor	59.15	585		MDPRLSTESALLAVCGLGLLTHQLFKRFETYSIPTHIVLLLFPPFLGFSLLRHTMPAPQAVLVSVITLFGTMFVSITAYRLSPFHPLARYPGPLWCKLSKFYMAILSLSGRQHIYIQDLHKRYGDVVRIGPNELSFRDPAVLNAMYGPGGLPRGPIMVGRLLTATDLPLVGIMDPQVHAERRKPWNRAFSAAAIKEYEPMIANRASQLVQVLEKQSEEVIIGRFFNYFTYDFMCDMAFGGGSELLRDGDKNNIWHTMEAGWPAATFLSHVPYLGPYCGHLPFAAGVVERLLSYCREHTLQRMKRGSERKDIFHYLNNEDQPDKSPPPLKRLLDEGVLAIVAGSDTTSSALTSLAFLLVVHPPVLKHLQEEIDQFYPPGEDPCNAKHYRDMHYLTAVIQE…
jgi|Trace1|1049863|CE1049862_12876	Trametopsis cervina CIRM-BRFM 1824 v1.0	CYP5035D2	58.78	541		MVYPNSLIMGHSPTSDATLTAIASGLVAHWVFRRWEPFKFLPVASLLIAFPAFLSLLFIRQHGMLYATLLSFSIYFSSLITSLIVYRLSPFHPLASYPGPVINKLSGLWMAWIAWRGKRHLYVQRLHDEYGDFVRIGPNELSIRDTSAIIPLVGPNGMPKGPGMKGRALHEPAPLIACSDPNEHTRRRRPWNRAFSTPALKDYQPTVARRATQLVEGLQDQHGNVDLAQWISFFTYDFMGDMAYGGGTDLLRDGDKYGLWKILKDGLRVAVVYEHVPWLSYYTRRIPSFGNDLVQLRKVAFERTARRYQNGSSTKDLFYFLSNEDNAEKVSPPRHIVLADGILAVIAGSDTTATTLANTFVCLLSHPEAYKRLQAEIDRHYPPGENALDPQYHAHMTYL…
jgi|Pycco1662_1|432733|CE432732_1267	Pycnoporus coccineus CIRM1662	CYP5035AZ2_Trametes_versicolor	58.76	565		MDFWEALMTPDAHLHRCANFNIYIGPNAMASCAEHLPSIMDSIVSSAHQATARVLLAICVAALFTHGTLKRLETYSVSTHLLLICAPPFIGTALLRHTLPLFQAALVSFSVFSLILLTSTVLYRLSPFHPLATYRGPLGCKVSKFWMACLSLTGRQHLYLKSLHERYGDVVRIGPNELSFRDLSVLSAMLGVGGIPKGPQIAGRVFSTTNIPFIGIMDPEVHSERRKPWARAFSAAALREYEPMVARRAEQLVQVLEKQEKEVMIGKFFNYFAYDFMCDMAFGGGSELLRDGDQNNVWHLIEDALRLPTFTSHVPYLGPYFAQLPGVGATVGRLVSHSKTLVQKRIEQGSHQKDIFHYLNNDDQPDKPHPPIQQLLDDGILAIVAGSDTTSSALTSLIY…
jgi|Earsca1|162226|CE162225_1265	Earliella scabrosa CIRM-BRFM 1817 v1.0	CYP5035S26_Polyporus	58.73	550		MDQFLPIFLAIVTHQVFRRSETYSFLIHATLLLGPPALLVTYSSTLNVDAMIAAVTQHVGRVVLLIVLYRLSPFHPLARYPGPIAYRLSMLVPAFSSMTGKRAKYYRALHKRYGDIVRIGPNELSISNPSFIPPLLGSSGLPKGPYFIGGSMSETKTPMVGIQDTVVHLSRRRAWNRGLSPGAIKEYEVVLAGRVKQLVQQLGAQPRNVTLDTWLSYFSFDFMCDMAFGGGSELLRDGDTNHVWSIIERGMVFATFLAQVPWLGIYVGHIPGAAGPLNTLMDSGRQFAARQLAKGSSTRDVFHYLSNEDLVDKEPPPAQQLIDDGVLAVVAGSDTTSIVMISIFFCIAANAHCYSTLQEEIDKYYPPGEDPCTTEHHRNMRYLDAVIHEALRLYPPVPG…
jgi|Trace1|1342868|fgenesh1_pg.4_#_46	Trametopsis cervina CIRM-BRFM 1824 v1.0	CYP5035D2	58.7	540		MAHINLPVIGHGTTSDATLVVIVFGLVAHWVFRRWDPFKFLPVASLLIAPPALLSLLFVRQHGILYATLLSFFIYFSSLLISLVIYRLSPFHPLASYPGPVINRLSGLWMAWIARKSKRHLYVQRLHDKYGDFVRTGPNELYIRDASAILPLLGPNGMPKGPGMKGRGFHEPAALIACSDPKEHTRRRRPWNRAFSTPALKDYQPIVARRVSQLVEGLQNQHGTVDLSQWISFFTYDFMGDMAFGGGTDLLRDGDKYGLWKLLQDGLRIAVMYEHVPWLSYYTKRVPNVGNDLVELHKVAFERTAKRYENGSSTKDLFYFLSNEDNTETVSPPRHTVLADGILAVIAGSDTTATTLANMFVCLLSHPEMYKRLQAEVDRYYPPGEDALNPQYHAHMTYL…
jgi|Pycco1|1362943|e_gw1.9.574.1	Pycnoporus coccineus BRFM 310 v1.0	CYP5035AZ1_Trametes_versicolor	58.61	546		SHRELKRLETYSVSTHLLLICVPPFIGTSMLRHTLPLVQAALISFSAFLLTLIISTALYRLSPYHPPAAYRGPLGCKLSKFWMACLSVTGRQHLYLKRLHERYGDVVRIGPNELSFRDPSFLGAMLGVGGVPKGPQIAGRVLSITNVPFIGIMDPEVHSERRKPWARAFSATALKEYEPMVARRADQLVQVLEKQEKEVMLGKFFNYFAYDFMCDMAFGGGSELLRDGDENNVWHLIEDALRQVKLPTFTSHVPYLGPYFSQLPGVGATVGRLVSYSRALVQKRIEQGSHHKDIFHYLARFSSLIQRPHPPIQQLMDDGILAIVAGSDTTSSALTSLIHCLLSHPGTMKRLQTEIDEYYPAGENVFDTTHYRAMHYLTAVINETLRLYPPVPTGTQRRV…
jgi|Hexnit1|1160509|fgenesh1_kg.5_#_112_#_TRINITY_DN3552_c1_g1_i1	Hexagonia nitida CIRM-BRFM 1802 v1.0	CYP5035S11_Lentinus	58.23	589		MPSNQDSSLSNSQSVAILVLAALFTHQILRRLESYYFRTHACFLLLPPSLLALVDARSSLSSFPSLAFYYGTYLAALAFSVVAYRLSPFHPLARYPGPLLCRTTMFWNACKTLNGRQHKYYQALHERYGNVVRIGPNLLTIRDPTLISPLLGTSGVPKGNNFVGSLLTENVPMIGIMDTEEHLRRRRAWNRGLGPSALKEYQHLIAIRVHQLVSRLEEQEGEVALGQWINYWSYDLMCDMAFGGGTELLRDGDEKNVWGIIEEGVIPATFLGYLPWLGLLLAHIPAAVKPLNEFIQLGQRFTTQRLERGSTKHDLFHYLHNEDLHGKSPPPERQLVDDGILAIVAGADTVSSALTSILFCLLTHPDVYARLQAEVDATYLPGEDPLANPKRAREMPYLH…
jgi|Trace1|1354516|fgenesh1_kg.6_#_129_#_Locus4841v6rpkm0.47_PRE	Trametopsis cervina CIRM-BRFM 1824 v1.0	CYP5035D2	58.12	554		MAQLNLTAVAPSNTNDAVLVVVACALICYWTFHRWEPIEFLPVTTLLVALPTLLSLLFLRQYGVLFATLLSFSTYFATLGISLTAYRLSPFHPLAKVPGPVGARLSGFWMAWVSWRGKRHLYFERLHETYGDIIRIGPNELIIRDASAIVPLLGPGGMPKGPGMKGRALHRETPLIAYSDPVEHARRRRPWNRAFSTPSLKDYQPIVARRATQLVEALQSQEGNVDLAQWISFFTYDFMGDMAFGGGTEMLRDGDKNGLWKMLKAGMNFAVIFEHVPWLSFYTRHIPSLGKDLMKLRDIAFERAARRYQTGSSTKDLFYFLSNEDNAEKVSPPRHIVIADGVLAIVAGSDTTATTLANIFVCLMSHPEAYKRLQAEVDRYYPAGEDALDPQHHVNMPYL…
jgi|Dicsqu18370_1|373931|CE373930_7707	Dichomitus squalens OM18370.1 v1.0	CYP5035P1	58	551		MVESISGAALPFDWGYNARLVIPLSIVVSQLFRICNPYSPAAHAILLIGPPALVTWYRSLPFQRGSNALYTFGFSAAIHLATVILSTLIYRLSPVHPLCKFPGPLWRRISMIGPAYSATNGRIPQDVRSLHDQYGDIVRTGPNELHIRDPTVLAALWSVPRGPGFIGTSLSRTRQPMVGIQNPDEHQRRRRPWTRGMGPVALKEYEHIIAKRGQQLMERFEENKEEVSLDQWFHYFVFDFMSDMAFGGGTELLRNGERSNPWSMLGKSLQIVVVFSRLPWLGVYGGYIPGAGRALRALQSRSSEFTAQRVKRGSTTRDLFYYLNNEDLPNVQPPPPNHLIDDGVLAIVGGTDTTAITLTNLFYFLLTHPDVYTALQGEVDKFYPPEEDGFNPKYHRDMT…
jgi|Clibor1|119449|CE119448_2934	Climacocystis borealis CliBor001 v1.0	CYP5035A10	57.82	486		MPYYTALYAVLLSFLVYFVALSASILLYRLSPFHPLARYPGPVLCKISMVWMTRIIMGGKRHLYIQALHNLYGDIVRIGPNEVSIRDVSAISPLMGTTGLPKGPSLIGRSMHAPLPSLIALRDPVEHATRRKPWNRAFSTAAIKEYEPIIAKRVEQFVEALASETRVTDLRRWIDLFTFDFMGDMAFGGGTELMRDGDQDGLLKVMEKGLRVSMIFENLPWLSVHARKLPWFGEGAKRMRELGLSRAAKRFKNGSTKKDLFYYLSNEDGVEKEFPSPARVISDGVLAVIAGSDTTSGTLSNIFYFLMRYPDVYQRLRAEIDCNYPPGEDYLNTARYPKMTYLDAVINETLRLYPAVLSGSQRAPTPGTGGKLVGPYFLPEGTNARIHFYSLHRDPRNFY…
jgi|Fomfom1|1233304|fgenesh1_kg.1_#_10316_#_TRINITY_DN5777_c0_g2_i2	Fomes fomentarius CIRM-BRFM 1821 v1.0	CYP5035S6_Polyporus	57.8	564		MTLEFLSSHFSVLPVTVNVACAMVAHQVFRKYETYRLSVHFALLFGPPTLTTTYYALTSRPPSPPILHTFLVFFETYLAALILSVVLYRLSPLHPLYRYPGPVSHRISFLVPALKSISGKRCKDIRDLHALHGDVVRFGPNDLSIIDASLVTPILGVFGLPKGPYVIGGSMSDEHISMIGIQDNEEHAKRRRAWNRGLSPGAIKEYEGIIMTRTKQLVRRLEEQHGEVALDRLIKYFSYDFMCDMAFGGGSELLRDGDSANVWSIIEHGMVFAMFLTHVPWLGFYLSYIPGAVGPLNTLTTRGREFAATRLARGSSSRDLFHYLNNEDLPGKEPPPPQQLTDDGVLAVVAGSDTTSIVLISLFFCILAHPDTYEKLQNEVDRFYPQGESPSSTELHREM…
jgi|Pycpun1|540945|gm1.8650_g	Pycnoporus puniceus CIRM-BRFM 1868 v1.0	CYP5035AZ2_Trametes_versicolor	57.75	587		MNFTMFYPLSTEQSLLAVCAIALVTHQIFKRLETYSLAAHIVLLCTGPLMGFALLRHTIPIVRALWLSFATFISTMLVSITIYRLSPFHPLARYPGPLGCKLSKFWLAFIASRGNQHLYLKSLHERYGDVVRIGPNELSFRDSSILNAMLGVGGIPKGPLVVGRTLNAEDLPLVGIADPAVHTERRKPWIRALSTAAVKEYEPMIAHRTTQLVQAFERQSGEVMISDFFNYFSFDFMCDMAFGGGSNVLRDGDTNDVRHILEDGMPVASFFGHLPWLAVHCGRLPIFTAAAGPILEFSKKFAAARLERGSVTKDIFHYLNNEDQPDKPPPPMKQLLDDGILAIIAGSDTTSSALTSLVFCLLTHPPTLKRIQAEIDQFYPAGESPCDPKHHRDMHYLTA…
jgi|Pycsa1|1754664|estExt_Genemark1.C_sc_71800006507350014	Pycnoporus sanguineus BRFM 1264 v1.0	CYP5035AZ2_Trametes_versicolor	57.39	582		MRTSPIGCPNPAAARSPVGVYKRPLKVRMSLTQNTMTSSIYEPQPSTWHRLIALCALALVIYQAFRRFETFDIKIHLILLCAPIFLGFGLLKDTVPWHWAVLISILTFSITIVVALALYRLSPFHPLARYPGPTPCKLSKFWMAYISLGGYQHLYIKDLHDCYGDIVRIGPNELSLRDPSILNAMMGPGGLPRGPYLAGRALTATDLPIVAIMDPSIHAERRKPWARAFSSTALKEYAPMIANRVQQLVHVLEQQQGHVVIGKFFNYFAYDFMCDMAYGGGSELLRDGDTDNVWHIIEEGLPGSTFISHVPYMGFYLGHLPIFRPAVDRLLSHSKQFTLRRLKRGSELKDIFHYLNNEDQPGKAPPPMKHLLDDGVVAIIAGADTASSALTSLVFCLLT…
jgi|Hexnit1|1146372|fgenesh1_kg.3_#_1593_#_TRINITY_DN1931_c0_g1_i3	Hexagonia nitida CIRM-BRFM 1802 v1.0	CYP5035S22_Polyporus	57.27	578		MGFDLAHLAVLVVPVAAASHHVLRRYETNFIPLHAALLLGPPAILAAFLRTSSQGASEKPSYTLLLAIHLVTVVSLVVGYRLSSLHPLSRYPGPLASRISMLIPAWNSIAGHQMRYNDALHAEYGYVVRTGPNQLSIADPALVPALLGPSGVPKGPYFTGGSMSETDVPMVGIQDTESHLLRRRAWNRGLSRSAVREYEQAILSRARLLVQRLEEQRGEVILGKWLSHFSYDFIFDVAFGGGSELMRDGDRNNVWSIIEGGMVAAKFLSQVPWLGIYVGYIPGAAGPLNKLMEGGRQLAAKRLARGSTTHDLFHYLNNEDLADSEPPPPSQLVNDGVLAVNAGSDSTSVALTSIFFCILVNTNVYATLQEEIDRLYGPEEDPCSTKHHREMQYLQAVIN…
jgi|Pycco1662_1|816086|estExt_Genewise1.C_650085	Pycnoporus coccineus CIRM1662	CYP5035AZ2_Trametes_versicolor	57.24	573		MNSGTIAGDSYHSAPSTLLVGLCVSALVAHQGLKRLETYSISTHLLLIGVPPVIGVVLLQHDMPLLRAALVSFSTFFLTLLISTALYRLSPYHPLARYPGPIGCKLSKFWMASLAAFTGRQHLYLKSLHERYGDVVRIGPNELSFRDPSVLDAMLGVGGVPKGPLNAGRLLSMDDLPLVAIMDPAFHAKRRKPWTRAFSIAALKEYESTVAHRVSQLVQVLQAQPKEVIIGKFMNYFAYDVMCDVAFGGGSELLRDGDSNNVWHIIEDALLPTVFMSHVPYLGLYVARLPGVSSTINRLLSYSKSMVLNRIKRGSERKDIFHYLNHEDQPDMPPPPVQHLLDDGVLAVVAGSDTTASALTSLAFCLLAHPHAMRRLQEEVDRFYPAGENACDPKSYRDM…
jgi|Trace1|1409937|fgenesh1_pm.40_#_10	Trametopsis cervina CIRM-BRFM 1824 v1.0	CYP5035D3	57.01	542		MAQSLLTAISNTTTTDATLVAIASGLAAHWVFRRWEPMEFLPVGVLLLGIPSVVSTLFVQHYGIILGNLLSFTIYYTTLLTSIALYRISPFHPLAKYPGPPLARLSGFYMASIALRGKRHLYLQSLHDKYGDFVRIGPNELNIRDSSAIGPLLGPNGMPKGPGMMGMMQHQTTPLIAFADPVEHARRRKPWNRAFSTNALRDYRPTLAKRVTQLADAMQEEGTTVDLAKWTSYFAYDFMGDMAYGGGTELLRDGDKDGQVEALKDGMRFAVMFEHVPWLSFYTRHIPALGAALKRLRSAAYERTVLRYQEGTATKDLFFFLSNEDNAEKVSPPRDIVLSDGVLAVIAGSDTTATALASIFYSLLSHPETYKKLQAEVDHYYPAGEDALDPEHYVQMTYL…
jgi|Pycco1|1461855|estExt_fgenesh1_pg.C_640034	Pycnoporus coccineus BRFM 310 v1.0	CYP5035AZ2_Trametes_versicolor	56.94	576		MAGNSNHSAPPALLVGLCVSALVAHQGLKRLETYSIATQLLLIGVPPAVGSVLLRYAMPPLRAALVSFSTFFLTLLVSTALYRLSPRHPLARYPGPVGCKLSKFWLAFLAAFTGKQHLYLKSLHERYGDVVRIGPNELSFRDPSVLDAMLGIGGVPKGPLNAGRLLTMKDLPLVAIMDPVFHAKRRKPWTRAFSVAALKEYEPTVAHRVNQLVQVLHAQPKEVVIGKFMNYFAYDVMCDVAFGGGSELLRDGDSNNVWHIIEDALLLTVFMSHVPYLGLYVARLPGVSSTVDRLLSYSRSMVLKRLKRGSERKDIFHYLNHEDQPDMPPPPVQHLLDDGVLAVVAGSDTTASALTSLVFCLLAHPHTMKRLQEEIDRFYPAGENACDPKFYREMYYLTA…
jgi|Pyccin1|168386|CE168385_664	Pycnoporus cinnabarinus CIRM-BRFM 50 v1.0	CYP5035AZ2_Trametes_versicolor	56.78	583		MSLAVTEMQHSTESSLFATCVIALITHQLFKRFETYSIPMHLLFLCAPLLFSFTILKHTMSLPWAAAVSSTTFFSTILVSIAVYRLSPLHPLAQYPGPLSCRLSKFWMAYISLSGRQHFYIKSLHDRYGDIVRIGPNELSFRDISILNSMMGIGGLPKGPYLAGRALTVTDLPFVAIMDSVVHAERRKPWARAFSATALKEYAPMIANRASQLIQVLEKQCGEIMIGDFFNYFAYDFMSDMAYGGGSELLRDGDKNNVWHIIEEGLPSSTFLSHVPYLGVYCGHLPLFRPAVERLLSHSKALALKRIERGSKLKDIFHYLNNEDQPDKPPPLLRHLLDDGVIAIVAGSDTTSSALTSMVFCLLTHAPAYRRLQGEIDRFYPADEDPCDPQHHRDMHYLT…
jgi|Pycco1|1450696|estExt_fgenesh1_pm.C_90107	Pycnoporus coccineus BRFM 310 v1.0	CYP5035AZ2_Trametes_versicolor	56.54	573		MKSGTISGDSYHSAPSTLLVGLCVSALVAHQGLKRLETYSISTHLLLIGVPPVIGVVLLQHDMLLLRAVLLSFSTFFLTLLISTALYRLSPYHPLARYPGPIGCKLSKFWMASLAAFTGRQHLYLKRLHERYGDVVRIGPNELSFRDPSVLDAMLGVGGVPKGPLNAGRLLSMDDLPLVAIMDPAFHAKRRKPWTRAFSIAALKEYEPTVAHRVRQLVQVLQAQSKEVIIGKFMNYFAYDVMCDVAFGGGSELLRDGDSNNVWHIIEDALLPTVFMSHVPYLGLYVARLPGVSSTIYRLLSYSKSMVLNRIKRGSERKDIFHYLNHEDQPDMPPPPVQHLLDDGVLAVVAGSDTTASALTSLAFCLLAHPHAMRRLQEEVDRFYPAGENACDPKSYRDM…
jgi|Pycco1662_1|872263|gm1.814_g	Pycnoporus coccineus CIRM1662	CYP5035AZ1_Trametes_versicolor	56.26	503		MPVAAVALVSSATFISTLLLSMAVYRLSPFHPLARYPGPLMCKLTKFWMAFLSVGGDQHLYVKRLHDRYGDVVRIGPNELSFRDASIINAMLGSGGFHRGPHLAGRVLSITDVPFIVLMDPVVHAERRKPWIRAFSPAALREYEPMITQRVNQLVHVLEKQQGEVIIGKFFNYFTYDFMCDMAFGGGSELLRHGDKNNVWHIIQKGLPGCTFLSHVPYVGVYCGRLPIVRPAIDHLLSYSMELTRKRLERGSVVKDIFHYLNNEDQPDKPSPPMWYLLNEGSLAISAGSDTTPSTMTSLFYCLLTHPAALRRLQAEVDLFYPKEADPCNPQYHRDMHFLDVAIFEAMRLYPPVPSGSQRQVPCHKKGVMLGSYFVPGGTVMFLPPYIVQRDPRNFSPFP…
jgi|Clibor1|1197786|fgenesh1_kg.12_#_558_#_TRINITY_DN6225_c0_g4_i1	Climacocystis borealis CliBor001 v1.0	CYP5035Z1	56.25	544		MFEAVTSTVSDLLLRDALTVIAGCGLTVHLIFKRSEPTNLTILCVLILVIPSVLSCILIPYYSLIPAVSLSFLTYFTSLLTAITLYRLSPFHPLAHYPGPLLCKLSMFYMTWVCVGGKRHLYIQALHDRYGDIVRIGPNEVSIRDISAINPLMGTNGLPKGPNWMARVLHPDLPSIVMLRDPVIHARRRRPWNRAFSTAGLKGFEPIITKRVSQLVEHLSSQTGATDITRWVNYFTYDFMGDMAFGGGTELMRDGDKLGLWRRMEQGMRVGLMVENLPWLAHLVKRLPGTAEKLKKMRAAGLKRAADRLKTGSSTKDLFYYLNNDDGAEKTNPSSDIVASDGNLAVVAGSDTTASILCNIFYFLMRNEEVYKRLQQEVDKFYPSGEDSLDPKYYPEMPY…
jgi|Pyccin1|1049319|gm1.3862_g	Pycnoporus cinnabarinus CIRM-BRFM 50 v1.0	CYP5035AZ2_Trametes_versicolor	56.17	575		MDLPSLATYQPTPRTLVVGLCLSALFAHQGLKRLETYAMSTHVLLVGVPPLIGSLLLQGDMSLLRAAFVSCSTFYFTLLLSTALYRLSPHHPLARYPGPFACKLSKFWLAFLSLTGKQHLYLKSLHERYGDVVRIGPNELSFREPSVLEAMLGVGGVPKGPLNAGRLLSMTDLPLVAIMDPVVHAKRRKPWTRAFSVAALKEYEPTVAQRVHQLVQVLQAQETEVIIGKFFNYFAYDSMCDVAFGGGSELLRDGDKDNVWQIIEDALLLTAFMSHVPYLGLYFAHMPIIGATVNRLLSYSKSLVLERIKRGSERKDIFHYLNNEDRPDLPPTPVKHLLDDGVLAVVAGSDTTSSALTSLFFCLLAHPHVMERLQAEIDHFYPSGEDPCDTRNYREMPYL…
jgi|Clapy1|1913257|gm1.3000_g	Clavicorona pyxidata HHB10654 v1.0	CYP5035X1	56.05	562		MAPSMFGSLSSGFAHFSTADASRLVLVTSLISYLFFKRYEPKELLPLITLLILLPTLLAVPLTVVLGSGILGLLVAFTAYGTAILSFTLIYRLSPFHPLAQYPGPIPARISKWWSAYICAQGQQHLYYKALHERYGDVVRVGPNELSIRDSAAVQPVLGPGGLSKGPFWDHRSKPPALIMERDAAAHLRKRKPWNRAFTSAALKDYEVIINKRSQELIDRLEGMILKQSSNGKDRKASVDMSMWLNYFSTDFMGDIAFGGAFQLMKDGGDAQGLWHIFESGLKATTILAHVSWCLVFLNRLPGWTSNIDRMRKFARDNVGKRLKLGSKRKDLFYHLGGEDGPESDRLSVPALASEGTLAIIAGSETTGTTLTALFYYLLTNPAAHQRLREEIDGELPKG…
jgi|Earsca1|683000|estExt_Genewise1Plus.C_17_t20107	Earliella scabrosa CIRM-BRFM 1817 v1.0	CYP5035S3_Ganoderma_sinense GS05743	56	587		METLHSVTTSEVPLLAIVKAAVPLALVAHQVFRRYETYSLRVHASLFFLPPSVVALWVTWPFPTRVFMEIPVSITVYLTALVLLVAMYRISPLHPLARYPGPLLRRVSQLVAALHAVGGNQSKTIKALHERYGDVVRLGPNEISIRDPAVIPVVLGTSGIPKGPGHVGGMLGHNNIPMVGIQDMDEHLRRRRAWNRGLSQNALKEYELITGIDVLIIATRAQQLLHRLEEQQGEVILGNWFKYFSFDFMCDMAFGGGSELLQYGDTNNVWRILEEGMVFATFFAKVPWLGVYVGHIPGAARSLRNLHGSSRDFVQRRLQKGSSSRDLFHYLNNEDLPNKAPPPPQQLVDDGVLAVVAGSDTTSLALTSLFYCIMSHPEAYERLEAEVDKYYPAGENVFN…
jgi|Earsca1|604737|e_gw1.1.2281.1	Earliella scabrosa CIRM-BRFM 1817 v1.0	CYP5035AZ2_Trametes_versicolor	55.76	590		MALPAIESQLSTSQSVLAICLFALVIHQIFKRVEPLSISVHLALLCTPVLLGFQLLRGTMPVPWAAAVSFATFVSTLLVSIGLYRLSPFHPLARYPGPIACRLSKFWMACLAFGGYQHRYVKRLHEYYGDVVRIGPNELSFRDPSVLQAMLGTGGLPRGPYLASRALADTDFHNIDLPFVAIMDPVVHSERRKPWLRALSATAIKAYEPMVANRANQLVQVLREQRGEVPIGKFFNYFAYDFLCDMAFGGGSELLRDGDKDNVWQLIEESIQGCTFISHVPYLGVYFGILPGLRLAVDRLQAFTKGFTLKRIERGSEIKDMFHYLNNEDQPEKPPTPLQYLLEDGIVAIIAGSDTTSGALTSLVFCLLTHPSALRRLHAEVDQFYPPEEDPCNPKHHRD…
jgi|Earsca1|639881|estExt_Genewise1.C_1_t70018	Earliella scabrosa CIRM-BRFM 1817 v1.0	CYP5035S22_Polyporus	55.67	582		MGTTSTQLVAAASVPVALVVHQVFRKHETYAVHIHAGLLLIPPVLVAAVVASFSPRSPSILLPSLRDVFVALGVHLLTVVLSVILYRLSPFHPLAHVPGPAALKTSMLVAACDSVTGYRAKHRQELHKRFGDIVRVGPNEVSIIDPNLINAIMGSSGLPKGPYFVGGSMSDKNTNIQMVGIQDTDVHLRRRRPWNRALGPGAVKEYEVMIALQAGKLVQRLEQQKGRVLLGQWFSYFAYDFMSDMAFGGGSELLRYGDRGNVWSILEKGMIVGSALAHLPWLGIYLGYIPGAAGPLNTLCEGARQLAGLRLARGSNRPDLFRYLNHEDLPSKDPPPMQQVVNDGILAVVAGSDTTSVALTCTVFCILTNPDCYAILQAEIDKFYPRGEDPFITGHHHHM…
jgi|Dicsq1|172004|gm1.7773_g	Dichomitus squalens LYAD-421 SS1 v1.0	CYP5035Q1	55.58	556		MQSISWRNTSSSWETLVWALSISALAGHQIMRKYDGFFLKLHASVVLLPPAVAAWYAMSLQIGQMSLVSTMALCYAIYLGALCTTVVAYRLSPFHPLYRYPGPFWCRTSMFVHAVRTTTGKQMTYLKALHERYGDVVRIGPNAISVRDASLVGPVLGPSGLPKSAFFTGTVLTESNIHLSGIRDLEEHAIRRRPWVRGLAPPALREYEQIGAARIYQLVNRLAEQKGVVILGQWFNYLAYDFMSDMAFGGGSELMRDGDQTGLWTTLEKGTATALFMGQVPWLGVYLGHIPGAARAVNEFLEYSREQAMKRLARGSITRDLFHYLANEDLPKKDPPPTAQLRSDGLLVILAGSDTTSSGLTSVFYGLMTDPSAYACLQQEVDRFYPPDEDVCTTKHHRD…
jgi|Dicsqu18370_1|706065|estExt_Genewise1.C_1720009	Dichomitus squalens OM18370.1 v1.0	CYP5035Q1	55.58	556		MQSISWRNTSSSWETLVWALSISALAGHQIMRKYDGFFLKLHASVVLLPPAVAAWYAMSLQIGQMSLVSTMALCYAIYLGALCTTVVAYRLSPFHPLYRYPGPFWCRTSMFVHAVRTTTGKQMTYLKALHERYGDVVRIGPNAISVRDASLVGPVLGPSGLPKSAFFTGTVLTESNIHLSGIRDLEEHAIRRRPWVRGLAPPALREYEQIGAARIYQLVNRLAEQKGVVILGQWFNYLAYDFMSDMAFGGGSELMRDGDQTGLWTTLEKGTATALFMGQVPWLGVYLGHIPGAARAVNEFLEYSREQAMKRLARGSITRDLFHYLANEDLPKKDPPPTAQLRSDGLLVILAGSDTTSSGLTSVFYGLMTDPSAYACLQQEVDRFYPPDEDVCTTKHHRD…
jgi|Dicsqu463_1|974740|fgenesh1_kg.631_#_1_#_Locus3772v1rpkm55.57	Dichomitus squalens CBS463.89 v1.0	CYP5035Q1	55.58	556		MQSISWRNTSSSWETLVWALSISALAGHQIMRKYDGFFLKLHASVVLLPPAVAAWYAMSLQIGQMSLVSTMALCYAIYLGALCTTVVAYRLSPFHPLYRYPGPFWCRTSMFVHAVRTTTGKQMTYLKALHERYGDVVRIGPNAISVRDASLVGPVLGPSGLPKSAFFTGTVLTESNIHLSGIRDLEEHAIRRRPWVRGLAPPALREYEQIGAARIYQLVNRLAEQKGVVILGQWFNYLAYDFMSDMAFGGGSELMRDGDQTGLWTTLEKGTATALFMGQVPWLGVYLGHIPGAARAVNEFLEYSREQAMKRLARGSITRDLFHYLANEDLPKKDPPPTAQLRSDGLLVILAGSDTTSSGLTSVFYGLMTDPSAYACLQQEVDRFYPPDEDVCTTKHHRD…
jgi|Dicsqu464_1|938285|fgenesh1_kg.134_#_59_#_Locus5823v1rpkm29.90	Dichomitus squalens CBS464.89 v1.0	CYP5035Q1	55.58	556		MQSISWRNTSSSWETLVWALSISALAGHQIMRKYDGFFLKLHASVVLLPPAVAAWYAMSLQIGQMSLVSTMALCYAIYLGALCTTVVAYRLSPFHPLYRYPGPFWCRTSMFVHAVRTTTGKQMTYLKALHERYGDVVRIGPNAISVRDASLVGPVLGPSGLPKSAFFTGTVLTESNIHLSGIRDLEEHAIRRRPWVRGLAPPALREYEQIGAARIYQLVNRLAEQKGVVILGQWFNYLAYDFMSDMAFGGGSELMRDGDQTGLWTTLEKGTATALFMGQVPWLGVYLGHIPGAARAVNEFLEYSREQAMKRLARGSITRDLFHYLANEDLPKKDPPPTAQLRSDGLLVILAGSDTTSSGLTSVFYGLMTDPSAYACLQQEVDRFYPPDEDVCTTKHHRD…
jgi|Pycci1|4039|scf184844.g121	Pycnoporus cinnabarinus BRFM 137	CYP5035AZ2_Trametes_versicolor	55.52	589		MARSQIPNLQKDSYTMAPLAIENQLSTSQSVLAICLFALVIHQIFKRVEPLSISVHLALLCTPVLLGFQLLRGTMPVPWAAAVSFSTFVSTLLVSIGLYRLSPFHPLARYPGPIACKLSKFWMACLSFGGYQHRYVKRLHEYYGDVVRIGPNELSFRDPSVLQAMLGTGGLPRGPYLASRALASTDFHNIDLPFVAIMDPVVHSERRKPWLRALSATAIKAYEPMVANRANQLMQVLREQRGEVPIGKFFNYFAYDFLCDMAFGGGSELLRDGDKDNVWQLIEESIQGCTFISHVPYLGVYFGILPGLRLAVDRLQAFTKRFTLKRIERGSEIKDMFHYLNNEDQPEKPPTPLQYLLEDGIVAIIAGSDTTSGALTGLVFCLLTNPSALKRLQAEIDQF…
jgi|Cytmel1|1284143|e_gw1.178.7.1	Cytidiella melzeri FP 102339 v1.0	CYP5035Z1	55.33	544		MALRDLAPSLALRDVLAVHAGTSLITHYIFKRWEPTNLKLIASLLLIPPVPLAFLLLPHATSLALALVASNCLFLGTLVASILAYRLSPFHPLASYPGPVMCRVSKLWMVWVTRGGSQHLWYQRLHQTYGDAIRVGPNELSFRDPSILTAFMGTTGLPKGPGRSAQGMYPPVRSLIMQRDPVEHLRRRKPWNRAFNMTALKEYQPRIAQRATQLVDRLAHQKGTVVDLALWISWFAFDFMGDLAFGGGGTMLQRGDGDALWRTLKDGLAVTTLFEQLPWLPYILKTIPPLQARASRMRALGINRAITRFEQGGQLKDVFYYLNNEDGAQKENPPKPVVISDGFLVLIAGSDTTATVLASLFWCLLTHPDVYKRLRDEVDTFYPPEEDSTSPRHHSQMVY…
jgi|Fibsp1|889927|fgenesh1_pg.56_#_70	Fibulorhizoctonia sp. CBS 109695 v1.0	CYP5035AF2_Paxillus_involutus_ATCC_200175_v1.0	55.32	555		MDSSPLSYQDAVLVTIGSGLVCHAVFKRYEPTAPSTHLGLLVAVPAILAWLFIPHHSNIVSAFASSIGIYVASLVTSIVAYRLGPLHPLAKYPGPMLCKLSKMWMSYMCTTGRQHIYYHSLHDKYGDIVRIGPNELSVRDAAAVNPMMGSQGLPKGPVWSGRDPENKTKALIEISGPEHTRRRRAWNRAFNSEALKGYEEIIEKRATQLMQTLGNQVGSTDLAMWISYFTFDFMSDMAFGGGSEMLREGDKDGIWRALDGSSMLTTAMGHSPWFGQYYKYVPLGTEKTKFREFAINRAQIRMKQGSMTKDVFHHFLNENGTDAHPPSLIEVISDSALLIVAGSDTTSTVMSSLFWFLMCNPTVYNRLQNEIDSAFPPGENALDPSKHVHMNYLNAVINE…
jgi|Spalat1|479667|CE479666_4080	Sparassis latifolia CCMJ1100 v1.0	CYP5035B	55.07	552		MQEAFTLPKLTLSGALLTLCGSAIVVYLIFKRYEPIDFSVHLPLLVIPPTLALPLLLQHLAPLQAVFISFSVYYATIVLSVVIYRLSPFHPLARYPGPLLLKISKFPMGWVTFQGRTHTHGRALHKRYGDIVRIGPNEVSIRDTAAVVPLMGSLGLPRSSEWAGRTMYPQIRSLISTSNLAEHAARRKPWNRAFNSTALKGYEEIIARRATQFVEGVARQQRVDLGTWFGWFTFDFMSDMAFGGGSEMMRDGDDASIWGQLVSGLKWAAVLGQVPWLSMYARSVPGVGESWKKMRAFGIRRASLRVKNGSHSRDLFHYLNNEDGKAEAQPPFAHVISDGSLAVIAGSDTTSGVLTSLFFCLLSHPEAYANLQAEVDKLYPPGENALDTKHHGDMAFLNA…
jgi|Fibsp1|743454|e_gw1.82.162.1	Fibulorhizoctonia sp. CBS 109695 v1.0	CYP5035AF2_Paxillus_involutus_ATCC_200175_v1.0	54.95	555		MDCSPLSYQDAVLVTIGSGLVCHAVFKRYEPTAPSTHLGLLVAVPAILAWLFIPHHSNIVSAFASSIGIYVASLVTSIVAYRLGPLHPLAKYPGPMLCKLSKMWMSYMCTTGRQHIYYHSLHDKYGDIVRIGPNELSVRDAAAVNPMMGSQGLPKGPVWSGRDPENKTKALIEISGPEHTRRRRAWNRAFNSEALKGYEEIIEKRATQLMQTLGNQVGSTDLAMWISYFTFDFMSDMAFGGGSEMLREGDKDGIWRALDGSSMLTTAMGHSPWFGQYYKYVPLGTEKTKFREFAINRAQIRMKQGSMTKDVFHHFLNENGTDAHPPSLIEVISDSALLIVAGSDTTSTVMSSLFWFLMCNPTVYNRLQNEIDSAFPPGENALDPSKHVHMNYLNAVINE…
jgi|Fibsp1|923026|estExt_fgenesh1_pm.C_3120003	Fibulorhizoctonia sp. CBS 109695 v1.0	CYP5035AF2_Paxillus_involutus_ATCC_200175_v1.0	54.95	555		MSSSPLSYQDAVLVTIGSGLVCHAVFKRYEPTAPSSHLGLLVAVPAILTWLFIPHRSNIASAFASSIVIYVATLVTSIVVYRLGPLHPLAKYPGPMLCKLSKLWMSYVCTTGRQHIYYQSLHDKYGDIVRIGPNELSVRDAAAVNPMMGSQGLPKGPGGSGRDPESQAKALIDISGPEHTRRRRVWNRAFNSEALKGYEEIIEKRATQLMQTLGNQVGSTDLAMWMSYFTFDFMSDMAFGGGSEMLREGDKDGIWRALDGSSMLTTAMGHSPWFGQYYKYVPLGAEKTKFREFAINRAHIRMKQGSMTKDVFYHFLNENGTDAHPPSLVEVVSDSALVIVAGSDTTSTLMSSLFWFLMCNPTVYNRLQNEIDSAFPPGENALDPSKHVHMNYLNAVINE…
jgi|Irplac1|1640241|MIX38339_784_26	Irpex lacteus CCBAS Fr. 238 617/93 v1.0	CYP5035A11	54.84	547		MSLAHLSPAFQLRDILMAHVGVGLLVHTIFKRWEPSNIVLIFSLLLVPPLPLAQLLRPHVATSLHAIIASWCVFISTLSVSIVAYRLSPLHPLARYPGPLACKISKWWMVWQTRDGRQHKWHQEMHNKYGDAVRTGPNDVSFRDVSIVAPLMGTTGLPKGPSRCAAGMYPAIQALIMFRDPVEHARRRRPWNRAFNSAALKEYQPKIAHRASQLVEQLAKQKGVVDLSLWISWFAYDFMGDMAFGGGSAMMMNGDGDDLWHLLKAGMVSAFLLEQVNWLPFILNHIPKFRNRVQRMRYMGINRAKSRFEAGAETKDLFYFLSNEDGAEKEDPPKAVVVSDGALALIAGSDTTSTVLSALFWCILTHPEVYKRLREEVDKFYPSGADSTSTEYHIEMPYL…
jgi|Earsca1|161568|CE161567_965	Earliella scabrosa CIRM-BRFM 1817 v1.0	CYP5035N8_Polyporus	54.8	562		MSLFNHVHGGFAIPWLAVTSGLVVQQIFRRVHTYSFRVHATLLVLPPSIARCLSHHVSRYDADLEPVSSFILTYLATLTLSILLYRLGPLHPLARYRGPVACKLSKLWLASVSFHGYQHRYLKRLHERYGDVVRIGPNDLSIRDPSLIGPLLGVSGVPKGPQFVGRLMSDKIQTMVALQDMEIHLQRRRAWNRSFTPLAVKGYEELIATRAAELVTQLEKQHGEVSLGLWLNYFSFDFMSDMAFGGGSNLLTGDKTSVFWTSLHQAMGISTFTSHVPWLGVYLGHIPHVAAGVETLLTHSRQLAKKRIERGSVKRDLFHYLNHEDLPDRPPPSIEQLVDDGILAMIAGADTTASTLTSVFSCLLGNRDAYDKLEAEVDKFFPPGEDALSTNHHKDMHYL…
jgi|Fibsp1|779072|estExt_Genewise1.C_220025	Fibulorhizoctonia sp. CBS 109695 v1.0	CYP5035AF2_Paxillus_involutus_ATCC_200175_v1.0	54.61	542		MSSSLLSYQDTVFVTIGSGLVRCCHNFACHNLPSISKACHLVFKRYEPSAPSTHLGLLVAVPAMLTWLFVPHCSNTVFAFGSSFVIYVASVVASIIVYRLGPFHPLAKYPGPIMCKLSKLWMSYVCTSGRQHIYYHSLHDKYGDIVRIGPNELSIRDAAAVNPMMGSQGLPKGPMWDGRVAGNKTPAKPLIQISGPDHTRRRRPWNRAFNSEALKGYEEIIEKRANQLIQTLGDQVGPTNLSKWISYFTFDFMSDMAFGGGSEMLREGDKDGIWRALDGATMIGTALGHSPWLGQYFKYIPVGSERRKFRNFAISRAQIRVKEGSMTKDVFHHFLNESGTDDHPSSVAEAMSDSALVIIAGSDTTSTVLSSLFWFIMCNPGVYRRLQDEIDNVFPPGEN…
jgi|Pycci1|4038|scf184844.g120	Pycnoporus cinnabarinus BRFM 137	CYP5035AZ2_Trametes_versicolor	54.59	599		MESSLYATCVLALITHQVFKRFETYSIPMHLLFLCAPLLFSFTILKHTMSLPWAAAVSSTTFFSTILVSISVYRLSPLHPLAQYPGPLSCRLSKFWMAYISVSGRQHLYIKSLHDRYGDIVRIGPNELSFRDISILHSMMGIGGLPKGSYLAGRALTVTDLPFVAIMDSAVHAERRKPWARAFSATALKEYAPMIANRASQLIRVLEKQCGEIIIGDFFNYFAYDFMSDMAYGGGSELLRDGDKDNVWHIIEKGLSSSTFFSHVPYLGVYCGHLPLFRPAVERLLSHSKELALKRIERGSKLKDIFHYLNNEDQPEKPPPLLRHLLDDGVIAIVAGSDTTSSALTSMVFCLLTHAPAYRRLQGEIDRFYPADEDPCDPKHHRDMHYLTAVMHVSPVVMP…
jgi|Pycsa1|1672486|gm1.2126_g	Pycnoporus sanguineus BRFM 1264 v1.0	CYP5035AZ2_Trametes_versicolor	54.51	587		MAHMGADSPRSTGSSLIAICLIALVTHQIFRRVETYAFTIHFSLLCAPLLLSFELLRGTMPAVWAALVSSATFLSTLFLSIAFYRLSPFHPLAQYPGPLMCKLTKFWMAYLSLEGYQHLYVQRLHDRYGDVVRIGPNELSFKDASIVNAVLGAGGPHRGPHLAGRALSITDVPFVVLMDPAVHAERRKPWIRAFSPAALKEYEPMIAHRVNQLVHVLAKQPGEVIMGKFFNYFAYDFMCDMAFGGGSELLREGDKDNIWHIIEDGLPGCTFLSHVPYLGVYCGRLPILRPAVDHLLSYSMKLVRDRLERGSKVKDIFHYLASLLQTASKNNEGQPDKPAPPVQYLLNEGSLAVLAGSDTTSSALTSLIFCLLTHPAALRQLQVEVDLFYPREDDPCDPK…
jgi|Fibsp1|1051510|estExt_Genemark1.C_2070036	Fibulorhizoctonia sp. CBS 109695 v1.0	CYP5035AF2_Paxillus_involutus_ATCC_200175_v1.0	54.48	558		MSSSPLSYQDTVFVTIGSGLACHLVFKRYEPSAPSTHLGLLVAVPAILTSLFVPHCSNTVFAFGSSFIIYVASLVASIIVYRLGPFHPLAKYPGPIMCKLSKLWMTYICTSGRQHIYYRSLHDKYGDIVRIGPNELSVRDAAAVNPMMGSQGLPKGPVWDGRFAGSKTQAKPLIQISGPDHTRRRRPWNRAFNSEALKGYEEIIEKRANQLISTLGDQVGPTNLSKWISYFTFDFMSDMAFGGGSEMLCEGDKDGIWRALDGSTMIGTVLGHSPWLGQYFKYIPVGSERRKFRDFAISRAQIRVKEGSMTKDVFHHFLNESGTDDHPSSVAESMSDSALVIIAGSDTTSTVLSSLFWFIMCNPDIYRRLQDEIDKVFPPGENALNPSKHIHMNYLNAII…
jgi|Dicsqu18370_1|373775|CE373774_947	Dichomitus squalens OM18370.1 v1.0	CYP5035R1	54.24	601		MVLLLSRSLWETLGPSLCLSALLAHQIFRRCEMFSLLLHSSLVFLPPAMATSYTIFAPSDELGVFSTMVFSYVVYLGMLSTSVIFYRFSPFHPLHRYPGPFWCRTSMFWHAVRITAGQQMRYLRVLHERYGDIVRIGPNMISVRDVSLIGPVLGASGIPKSAFYKGTVLSEETVHIAGIQNIEEHSHRRRAWTRGLAPTALRHYENIAATRIRQLVDVLEVQKGVVVLGDWFNYLAFDFMSDMAYVSTSSVILIQLYWHACSFNGGSELMQEGDRDNIWALLEKGIVAGLFIGQVPWLGIYLGYIPGATGPINTLLDYGREQSMKRVAQGSITRDLFYYLNNEDLPQKEPPPFFQLLNDGIVAIIAGADTTSSALTSIFYCLLRDPSTYAALQDEVDQV…
jgi|Abobie1|721434|e_gw1.24.75.1	Abortiporus biennis CIRM-BRFM1778 v1	CYP5035A11	54.1	549		MSLNTLLTLPVRDALLTIAASGLTAHLIFKRWEPIALPALFVLLVGIPLALSALLLSHYSWFKSIPLSFLTYYTTLVSSILLYRLSPFHPLANVPGPLLSKLSQWHMIIVTQTGKRHVYIQRLHEKYGDIVRIGPNEVSIRDVNSIVPLMGTNGWPKGPNFLGRTMGPQSVMPLVAVRDPVDHSRRRRPWNRAFSTAALKEYEPLVARRVNQLVERLASEKGPADIAKYISFFTYDFMGDMVFGGWYEMLRDGDKDGRWKAMEDAMAKTTIFEHIPWITHYVAKIPKIADQIRKQREFAISKARQRYQQGSKTKDLFYYLNNDDGAEPQSPPQSHVVSDGNLAVVAGSDTTASILSNAFYFLLSHPEAYKKLQEEVDRYYPPGEDATSVLHHPKMTYLE…
jgi|Dicsq1|72391|e_gw1.93.9.1	Dichomitus squalens LYAD-421 SS1 v1.0	CYP5035R1	54.08	601		MVLLLSRSLWETLGPSLCLSALLAHQIFRRCEMFSLLLHSSLVFLPPAMATSYTIFAPSDELGVFSTMVFSYVVYLGMLSTSVIFYRFSPFHPLHRYPGPFWCRTSMFWHAVRITAGQQMRYLRVLHERYGDIVRIGPNMISVRDVSLIGPVLGASGIPKSAFYKGTVLSEETVHIAGIQNIEEHSHRRRAWTRGLAPTALRHYENIAATRIRQLVDVLEVQKGVVVLGDWFNYLAFDFMSDMAYVSTSSVILIQLYWHACSFNGGSELMQEGDHDNIWALLEKGIVAGLFMGQVPWLGIYLGYIPGATGPINTLLDYGREQSMKRVAQGSITRDLFYYLNNEDLPQKEPPPFFQLLNDGIVAIIAGADTTSSALTSIFYCLLRYPSTYAALQDEVDRV…
jgi|Dicsqu463_1|1045640|MIX20831_915_32	Dichomitus squalens CBS463.89 v1.0	CYP5035R1	54.08	601		MVLLLSRSLWETLGPSLCLSALLAHQIFRRCEMFSLLLHSSLVFLPPAMATSYTIFAPSDELGVFSTMVFSYVVYLGMLSTSVIFYRFSPFHPLHRYPGPFWCRTSMFWHAVRITAGQQMRYLRVLHERYGDIVRIGPNMISVRDVSLIGPVLGASGIPKSAFYKGTVLSEETVHIAGIQNIEEHSHRRRAWTRGLAPTALRHYENIAATRIRQLVDVLEVQKGVVVLGDWFNYLAFDFMSDMAYVSTSSVILIQLYWHACSFNGGSELMQEGDHDNIWALLEKGIVAGLFMGQVPWLGIYLGYIPGATGPINTLLDYGREQSMKRVAQGSITRDLFYYLNNEDLPQKEPPPFFQLLNDGIVAIIAGADTTSSALTSIFYCLLRYPSTYAALQDEVDRV…
jgi|Spalat1|746579|fgenesh1_pg.6_#_56	Sparassis latifolia CCMJ1100 v1.0	CYP5035B	53.99	552		MQGPLTLPEVTLSDTVFALCGSAVVVYLIFKRYEPISFFVHLPLLAIPPTLALPLLLQHLTPLQAVFISFSVYYATIVLSVVLYRLSPFHPLAQYPGPFLLKVSKCVMGWFAFQGRTHTYVHELHQLYGDIVRIGPNEVSIRDTTAIIPLMGSLGLPRGSNWRARGMYPSIPSLVSITNHTEHAERRKPWNRAFNSAALKGYEDIIARRATQLVENIARRGKVDLGTWFSWFSFDFMSDMAFGGGSEMMRDGDNASIWSQLESALKWAALLGHIPWLGAYARSVPGIGEGLKRIDAFGTQRATLRVKNGSLSRDLFHHLNGEDGKAGTQPPLELVVADGTLAVIAGSDTTTGVLTNLFFCLLRHPEFYMRLQAEVDKFCPLGENALDTKHLGDMVYLNA…
jgi|Dicsq1|94627|estExt_Genewise1.C_1180011	Dichomitus squalens LYAD-421 SS1 v1.0	CYP5035R1	53.91	601		MVLLLSRSLWETLGPSLCLSALLAHQIFRRCEMFSLLLHSSLVFLPPAMATSYTIFAPSDELGVFSTMVFSYVVYLGMLSTSVIFYRFSPFHPLHRYPGPFWCRTSMFWHAVRITAGQQMRYLRVLHERYGDIVRIGPNMISVRDVSLIGPVLGASGIPKSAFYKGTVLSEETVHIAGIQNIEEHSHRRRAWTRGLAPTALRHYENIAATRIRQLVDVLEVQKGVVVLGDWFNYLAFDFMSDMAYVSTSSVILIQLYWHACSFNGGSELMQEGDHDNIWALLEKGIVAGLFMGQVPWLGIYLGYIPGATGPINTLLDYGREQSMKRVAQGSITRDLFYYLNNEDLPQKEPPPFFQLLNDGIVAIIAGADTTSSALTSIFYCLLRDPSTYAAIQDEVDQV…
jgi|Hydfim1|986302|fgenesh1_pm.21_#_30	Hydnopolyporus fimbriatus CBS384.51 v1.0	CYP5035Z1	53.64	550		MVLLQPLSELQLRDVIATHVAASLIVHYVFRRWEPSSPILVALLLLATPIPLVSLLLPHVAHWIYAITASYSLFLSTLVLSIISYRLSPFHPLARYPGPLMCRVSKWWMVWETRGGQQHHWYKRMHEQYGDAVRTGPNDISFVDASIIASLMGTTGLPKGPSRSAAGMFPAIKALIMFRDPVEHAHRRKPWNRAFNSAALKEYQPKVAHRASQLVEGLAKRNGVADLSLWVSWFAYDFMGDMASGGGTAMMQNGDGDDLWYLLRTGMVSSFLFEQMNWLPHILKYIPKFRDRVQRMRYMGINRAKARFERGAETKDLFYFLSNEDGSEKEKPPMPVVVSDGALALIAGSDTTMIVLSALFWNILYQPEVYKRLREEVDKFYPSGEDSTSTEHHPQMAYL…
jgi|Irplac1|1595468|gm1.9138_g	Irpex lacteus CCBAS Fr. 238 617/93 v1.0	CYP5035Z1	53.64	550		MGLYEVIPALNLRDVVIAHIASSLTIHYVFKRWEPSSAARIALLLVAPPLPLALLLAPHVERWFIAVAVTYSLFWCTLSLSVILYRLSPFHPLARYPGPLLCKVSKWWMIWETRGGTQHRWCQRLHRRYGDVVRTGPNELSFCDASIIPGIMGTAGFPKGPGRLAAAFNPSVHSLIMYRDPVEHARRRKPWNRAFNSAALKEYHPKIAHRAAQLVDSLASQKGIVDLATWISLFAYDFMGDMAFGGGSAMMENGDGDDLWHLLRSAFVSAFLFEQITWLPHIAKYIPALRDRVQRLRNLGIGRAKARYEAGAETKDLFYYLSNEDGAEKQSPPKEVVVSDGTLALVAGSDTTSIVLAAAFWCILTHPETYKRLREEVDKYYPPGEDSTSTEHHPRMVYL…
jgi|Irplac1|743245|CE743244_3999	Irpex lacteus CCBAS Fr. 238 617/93 v1.0	CYP5035A10	53.61	485		MFHPFLSFARTFGIYYVFLGGYILTYRLSPMHPLAGYPGPLLAKVSKIWIVFHGRDGNQHRVIQDLHRTYGDVVRIGPNELSFANAFAIMPLMGTTGAAKGPNWQGRTLFAPIPSLVSLRDNAIHARRRKPWSRAMSTSALKEYQIVIAQRSAQFVETLLDQKGQVDLSERISFYTWDFMSDMAFGGGSEMMRDGDVDGYWKLLEDGLSLAFLLDHLPWIGYYIRNIPGVGEDLKRMRAMGIERATVRANAGSHSKDLFYYLSNEDGADKVSPPRPTIISDGILAIIAGSDTTSSILSIAFYHLLLLPEVYEKLQSEIDTYYPEGEDTFDTKHHSKMSYLDAVLNETLRMYPVIPSGSQRTFTEGEGGRMIGPYFVPNHTQVRVPNYTLHHDPRYFHPN…
jgi|Pycco1|1292875|CE1292874_4946	Pycnoporus coccineus BRFM 310 v1.0	CYP5035AZ2_Trametes_versicolor	53.55	577		MAHTVTESTRLTGQSLVAVCFIALVIHKVFRKIETYSFTIHFSLLCVPLLTSFELLRGTMPAAAAALVSCATFISTLLLSMALYRLSPFHPLARYPGPLMCKLTKFWMAFLSTTGDQHLYVKRLHDRYGDVVRIGPNELSFRDASIINAMLGAGGFHRGPHLAGRVLSITDVPFIVLMDSTIHAERRKPWIRAFSPAALKEYEPMIAHRVNQLVHVLEKQQGAIIIGKFFNYFAYDFMCDMAFGGGSELLRDGDKNNVWQIIQKGLPGCTFLSHVPYLGVYCGRIPILRPAVDHLLSYSMELTRERLERGSIVKDIFHYLNNEDQPEKPPPAMRYLLNEGSLAILAGSDTTSSTLTSLFFCLLTHPTAFKLLQAEVDLFYPRDEDPSNPQHHREMHFLD…
jgi|Cytmel1|1406248|fgenesh1_pm.68_#_6	Cytidiella melzeri FP 102339 v1.0	CYP5035Z1	53.28	548		MASSSGMGLRDLSPNLPLRDVLVAYIATSLATHYSFKRWEPSNIQLIASLLLIPPLPLTLLVLPHVPALSSALVASYHMFFAMLAASIIAYRLSPFHPLARYPGPLMCKVSKWWIVWETRGGVQHLWYQRLHQIYGDAVRVGPNELSLRDSSLLTAVMGTTGLPKGPSRQAQGMYPEVQSLIMYRDPAEHSRRRKPWNRAFNSTALKEYHPIISRRVSQLVERIASQDGAIDLSLWLSWFTYDFMSDLAFGGGSAMLQNGDGDDLWHILKSGLAATTVFEQVSWLPHILKILPALKTRAIRMRALGINRAQARLEAGSQTKDIFYYLSNEDGVEKQNPPKPVVISDGFLAVIAGSDSTATVLSAAFWGMLSRPDIYQRLRMEVDRFFPPEENSTINRGQ…
jgi|Lacqui1|1804036|gm1.10497_g	Lactarius quietus S23C v1.0	CYP5035X1	53.02	530		MSPLDTGIFVLFTSFASYQCFHHLEPRSKWPLTTLVFVVPLLLSIPISYHVPWPPVAVLLAFLIHGSAVISFAIMYRLSPFHPLAKYPGPTLAKISKLWVAHICTNGDLHRYLKNLHESYGDVVRVGPNELSIRDSSLIHPILGQGGLPKGPRSEGREGPPSLISQRDPVLHMEQRKPWSRAFSSVAMKEYEIIVAKRVRQLVGCLEDMIERSDEKANATIDMTLWLKYFSTDFMGDMAFGGGFELMKAGRDVDGFWTLLESSLGISSVMAHVPWIIPLLIAVVSRKKSPLFRTRQFCRERTLERLRMGANRKDLFYYLSGEELPESERPPQAQIVQNGQLAIIAGSDTTSSVLTAALYYLLRNPVAYGRLQAEVDEAFPSGEEPLDVTKLGQMEWLNG…
jgi|Irplac1|1595456|gm1.9126_g	Irpex lacteus CCBAS Fr. 238 617/93 v1.0	CYP5035Z1	52.73	550		MGLEVIPVLELRDVVAAHIASSLTIHYIFKRWQPSNAAIMALLLVAPPLPLAWLLSPHVGHWFLAVAAAYSLFLLALSISVVFYRLSPFHPLARYPGPLMCKVTKWWMLWETRGGRQHLWYQRLHRRYGDAVRTGPNDLSFCDPSMISKMMGTGGFPKAPGRSAAALNPPVNSLIMYRDPVEHARRRRPWNRAFNSAAVKEYHPRLAHRVAQLADCLANQNGVVDLSTWISWFTYDFMGDMAFGGGSAMMENGDGDDLWHFIHDGFAASFIFEQVTWLPHIAIHVPAARRAVKRLDNMGVVRAAARFEAGAQMKDLFYYLSNEDGAEKQSPPKEVVVSDGALAVLAGSDTTSNVLSAAFWCMLTRPEVYKKLREEVDKYYPPGEDATSAEHHPSMVYLE…
jgi|Pyccin1|1050304|gm1.4847_g	Pycnoporus cinnabarinus CIRM-BRFM 50 v1.0	CYP5035AZ2_Trametes_versicolor	52.15	581		MALTTIDSRLSMQQSLLATCLMALVTHQILKRLETYSIEAYLSLVGTPMLFSFELFRGTVSAPWAALVSSATFLSTLLVSVTVYRLSPFHPLARYPGPLACKLSKFWMACISATGYQHLYFKRLHETYGDVVRTGPNELSFRDLSVFKPMLGVGGLPRGPCRVLSDTDIPFAAVMDRIVHAERKKPWIRALGTSALKVYEPMIANRTMQLMRVLEEQPGEVNIGDFFNYFSYDIMCDVTYGGGSELLRDGDTDNVWHFIDEALPSSTFLSHVPYLGILCGKLPMFRPAMDRLINFSKSVTAKRLERGSTIKDIFYYLNNEDLPEKDPPPERHLLDDSLLAIVAGSDTTSSALTSLVYCLLTHPSALKNLQMEIDRFYPADADPCDSKHHREMHYLTAVL…
jgi|Panru1|1664624|fgenesh1_kg.84_#_44_#_Locus2489v1rpkm66.46	Panus rudis PR-1116 ss-1 v1.0	CYP5035Z1	51.92	547		MSSLSQLPLTRVDGLTLIGGSALIVYFIFKRVEPAVVSVWTGLLGLLPASLSYVYHLMVVPRATMLQSVAVTFALFYFTLLLAILFYRLSPFHPLSGYPGPRVCKASKIRFALKARTGHQHLYLQCLHDTYGDIVRIGPNEISIRDAAAIHPLMGTTGVPKGQNWDGRVLHNPVRSMIAIRDSAEHVQRRRPWSRAFSSSKMKEYEPIIARRTSEFVDAILEKKGTFDFAKMISYFTFDFMSDMAFGGGSDMMKNEDKEGLWKILDSGLERTIILDHLPWLAHLVKLIPGAAKDVKLYRALGVKKASERQQSGSKINDLFYYLSNDDKCEKVTPPHAVTVADGILAMVAGADTSSTALSNLIYCILRHPPTYQRLQEEIDEFYPAGESTFDTKYLKEMH…
jgi|Fomfom1|1343990|estExt_Genewise1Plus.C_1_t60416	Fomes fomentarius CIRM-BRFM 1821 v1.0	CYP5035N8_Polyporus	51.83	573		MDLFSRPILPSSRPEVGVALIVALVSVPLNVDTSAHDHLSTLSALQVVHQLFRRFEAYSTFVHASLLVVPPIVFAYLLDSVLSSVRLYLATYITSLVLAVIIYRVSPFHPLAQYPGPLACKTSKFWLAGIAFKGYQHQYLKRLHERYGDVVRIGPNELSVRDPALIPALLGPSGAPKGPQFFGRLLSDKILTMVALQDPEAHMHRRRSWGRAFTPTAVKGYEDFISARVRQLIAQLERRSGAVQLEQWLNYFSFDFMTDMAFGGGSNLLGGNDQNPFWVILNQAVQFSTFLGHVPWLGVMVGHVPFAKAGIDVLLAESRELVRRRVQRGSLKRDLFHYLNHEDQADKPSPPSEQLVDDGILAMIAGADTVSSALASLFSCLLEHPQVYAKLQAEIDEFY…
jgi|Pyccin1|1050305|gm1.4848_g	Pycnoporus cinnabarinus CIRM-BRFM 50 v1.0	CYP5035N12_Lentinus	51.75	570		MNLLISPVSFFESTLESLSESPSRSDVVTVVVVLALVSSPFVTNPASGRAIQTSLLTFRRTQIAHHFFRRFETYSLFIHVSLLLVPPGILSGYVVSRPSSTWTVLNAFFFICPIYLSALSTSVLLYRLSPFHPLARYPGPLKCKVSKLWMARLSLEGHQHRYIKTLHDRYGDFVRIGPNELSIRDPSVIPQLLGPSGLPKGPHLIGRSLNPKILMVIAMQNTDYHLQRRKPWTRGLSPGAIKDYEERIALHTKRLVWKLKAAGEFTLNECIDSFAYDFMSDMAWVFLSDLSSEREPDQFWSSLEDSVPIATFFGHVPWLGVYMGKVPAAADQIQKLIAYCRTRAQERLKRSPVLKKDLFHYLNYEDDPEVEPPPLQQLVDDGITAMIAGADTVSSALTS…
jgi|Panru1|1112951|CE1112950_7139	Panus rudis PR-1116 ss-1 v1.0	CYP5035A11	51.47	544		MWFTLLHTPLQDALVAIIGSGLATYFVYKRWEPESTTLAVFLLGGVPAVLSMLLVSHYGAILAAPAAFTIYYATILIVMVLYRLSPIHPLARYPGPVSCKISILWPLRLALKGKRHLWIQALHQRYGDAVRIGPNELSIQDASAIAPLMGTTGLPKGPNLLGRMMSPSIPPLIALRDPAQHADRRKGWNRAFTPAAIREYEVPLIKRVKQLTDLLLSHRGEAFDLCEAINYFTYDFMGEMVFGGFTDMLLEGDKHGLWAMIEKGLPVATVFEHIPWITPHLRKLPAVQNAAQRIRAFGVGKASERHKRGSQKKDLFFYLNRDHESDVEPHPQVITEGNLAIIAGSDTTSSVLCNIFYLLLSHSDVLEKLQNEIDHYYPPQTDSLDSTHYSQMLYLEAVI…
jgi|Panru1|1251950|CE1251949_2310	Panus rudis PR-1116 ss-1 v1.0	CYP5035A11	50.83	545		MSSLLPLQDASVAIVASGLVTYYVFKRWEPENTTLVIFLLGLVPIALAKLLVQHDGTLLATPFALAIYYATIFTAMVLYRLSPIHPLAKYPGPTLCKVSIFYPMLLALKGKRHLWIQSLHERYGDVVRIGPNELSIRDSSAIAPLMGTTGLPKGPNWLGRIMSPPTPSVIAIRDPVQHMERRKGWNRAFTSAAVKEYEVPLIRRVKQLAELLLSHKGEPFDLSEAIDYFTYDFMGEMVFGGFTDMLLEGDKHGLWGLIEKGVLAGTVFEYIPWITVHLQKIPAFNNSVQRMRAFGIAKACERHKRGSEKKDLFYYLNRDHESDPEPNPQIIAEGNLAIIAGSDTTSSVLTNIIHKLLSHPDAMKKLQDEIDHYYPPHTDSLDSTHYSQMSYLEAIINEV…
jgi|Cytmel1|1423468|gm1.13794_g	Cytidiella melzeri FP 102339 v1.0	CYP5035A11	49.91	553		MSQLSPLYKIPLLFWSSVCVHISFTPPNPPPSHSEQKKLDPKTSDVRPALWGMAPQIKEYGSHLFNLLESTSILATEMYPSLAEMAHPVILNMPGSMRITPTFAVSIAGMTAALLMRVACYRELGRHFTFELSIKKDHKLVTSGPYAFVRHPSYTACILLMAASLIAQLGRGSWWYEGGYWMSVYGVGIAALWVWAHLTTAMFFVRRTAQEDRMLRNQFGAEWDEWNKRTPYKLCPYLRLSKLELGIWAQHFLGTLQYLRPGNNMEWQGSSPAGVSLSDVFIAYITASLLAHYVFKRWEPSNVSVMAALLLVPPMPLALFLRPHVMSLTYAVELSYCMFISALVASIIAYRLSPFHPLARYPGPLMCKVTQWWMVWETRGGVQHLWFQRLHQTYGDATK…
jgi|Armosto1|262563|mRNA_AROS_05965_AROS_05965	Armillaria ostoyae C18/9	CYP5035U4	49.79	480		MTDHFLIPNMISLVSASFLGVVGLVELAVAQFIVINEQVNHLYFHRAEPTRPIATSLFLALEPSLLLYFSGRALSVISLLIVYTFFFVSLGLSICAYRLSPFHPLSRIPGPIAYKVTKLYGAWICWKGHQQLDWKDLHDEYGPIVRTGPNEVSIIDVQSINAVFGTGGLPKGTYYTCRHVSPPGSTSLLLLTGASHASRRRRWSKGLNIQALKDYEVHISERATQLTERIKDMNAEPLDLVPWLNYFTVDFMGDMAFGGGSELMATDGQGDGIFAMLDIYWRVISAVCHVPWAYQATVFMASLLSKGFSGMRPYAAQRATNRVQSGSKTKDLWYHLMDEEDIEKSKPPLNDVVADGLLAIVAGADTSSSAMSCMFWCLLSDRECLKRLQHEIDTVFPDG…
jgi|Earsca1|770306|fgenesh1_pm.13_#_369	Earliella scabrosa CIRM-BRFM 1817 v1.0	CYP5035N7_Polyporus arcularius	49	573		MTLTDPVYDSQLLSTLALFALVAHQVFRRYETFSFLAHAGLLLFPPLLAIQCSARQLNWTSLSPKGLLLCYTFYYFVLGVSVIAYRLSPIHPLSRYPGPVAYKVSKLVWAYQSLDGYSHKRLKTLHEHYGDVVRIGPNEISFRDANAIGPILGAAGVPKSTYYIGTTLGRITNDVDIMFVGIMNPEEHLRRRRAWNRAFSTAAIKGYEDLVAARARLLIDKLGEQPGEVSLNKWMNNFSYDIMCDMAFGGGSELLKEGDENNLWAVIEEGVEFAFFFSHVPWLAAYVGRIPGAAGPLDTLISHSHNLAAERLKRGSDRRDLYHYLSNEDLRDRPPPTMRQMQDDGLLAVVAGADTTASALTCLFFSLATHPGANATLQAEVDKHFPRGEDPLRSGDYRD…
jgi|Thega1|3184669|gm1.2733_g	Thelephora ganbajun P2 v1.0	CYP5035AF2_Paxillus_involutus_ATCC_200175_v1.0	48.63	547		MFAAMTNFTGLVVLFLGKLYGKVQGHEPLSTVILALLVHRFFQKYEPQSPGICAFLPLILPAMVSGAFMQGASSILGSLSRVYAIFYTSLILSVVLYRLSPLHPLARYPGPVLARISKLWFAHLNWQGKQHVHYRNLHKKYGDVVRVGPNEIMLSDISVIEPLLGPGGWGKANHWHARALHAPVVPLSAVNDHVEHARRRRTWMRGFSPAALKDYEEIVNKRVVQLTEALSARKSVDLARLFGDFTHDVMNDMAFGGGVEMLRDGDLTGHWPLIESGMKAFALIGHLPWLARFMMLVPGSKNDLDNMRKACFERAILRKKKGTKQKDLFYYLSDELGAEKEEIPFEIVVNDGDLVVVAGSDTAKTVLSSLFFYLLSNPEKIAKLREEIDRFYPPGELLS…
jgi|Scysp1_1|1357562|fgenesh1_kg.10_#_75_#_Locus16315v3rpkm2.64	Scytinostroma sp. KUC9335 v1.0	CYP5035X1	48.52	573		MLAVSTSTLADAVAATSALTIAASFFAASFATYLYFKTYEPDHRNPLTLILLLLIWAAAYVCYRGDLHRWYRDLHEQYGDVVRVGPNELSIRDAKAVSTVLDSTGLPKGPFWDNRSNPVVLVGERDTHVHAHRRRTWARGLTSAATKEYAPLVEARARQLVERLEGVARASDGKRVNVASWLSFFATDFMGDMAFGGGFELMRDGGDTRGVWQSFENGLQAVTPFAHAPWSIPFLARMPGLTNPKQIATMREFGKKSTLERLKLGAKRRDLFYYLSGEDEPARPTLPTMIADGLLAIIAGSDTTSTVLTSVVYFLLKHPHAHARLRAEIAETFLPEEDPVDAARLSRMGWLNACINEAMRLLPPVPSGSQRTVPAGAGPKIVGDYVIPERTQVSVHTYS…
jgi|Earsca1|162544|CE162543_209	Earliella scabrosa CIRM-BRFM 1817 v1.0	CYP5035S11_Lentinus tigrinus	48	576		MPDIVLHNRLPVAVGGILEPRVMGTMVILGVISHQVLRKYETFSVTAHFALLVLSPCFAYLSTSSRSSSFSFQELLLCLFAHAGTVLMSAMAYRLSPLHPLAHYPGPVQYRISKLVFGLEATRGYSHYRLKDLHARYGDVVRIGPNELSINDVDAIGPVLGSTGLPKSTAYMGGTLGRGRDDIDGLLIGVDEHLRRRRAWNRGLSTAAVREYEGLIAARARLFIERLGQQVGEISLDKWINYFSYDFMCDMTYGGGSELLKEGDTNHVWSIVEEGLVLSHLFAHLPWLGVYVGKIPGAAGSLDTLFSFAREFASQRLRHGSASPDLFHYLNNDDLPQKDPPREQQLLDDSFLAIVAGADTSSSALTSLFFLLGRHPEVHASIQTEVDRFFPNGDNPLSG…
jgi|Gyman1|804697|e_gw1.2.217.1	Gymnopus androsaceus JB14 v1.0	CYP5035AG2_Hebeloma_cylindrosporum_h7_v2.0_(11406)Hebcy2	47.39	536		MDCNKYSLDQCAYAIFKTHEPRSPTSLVILLVLVPATTLPFLFQSPAGVVARAGVSFGVYYSALSACTVLYRLSPWHPLASYPGPLACKLSKLYMAYISQGEKQHLYLYDLHKLYGDIIRTGPNEVSLRSTDAIIPLLGPFGLPKGSFWDGRFPANRARPLISVRDSKEHAIRRRPWNRAFNSTAIRNYEPLIFERTSQLVDVLAKQTGTVDLLKWIHYFSYDIMNDFVFGGGTQMMRDGDVDNIWPQIESSQKVALFLGHVPWLGQLIFRVPNLAKARKSLMAYATKLAAARSARRSTHKDLYYYLFDEAETALRPLSKEEAFSDSLLAIGAGADTTAGTVSNIFYFLLTNPSAYARLQDEIDRLSDSTLTYDTQAGMPYLNAVINETLRLLPVVPSG…
jgi|Earsca1|626821|e_gw1.14.577.1	Earliella scabrosa CIRM-BRFM 1817 v1.0	CYP5035N7_Polyporus arcularius	47	569		IAHQVFRKHESFSVYQHAALLLGPPLLARLYSTQELSLTISAYQDYALSYTILLVTIGLSTVIYRLSPCHPLASYPGPKHYRVSKLAWAYGTLSGYSHYTTKALHEQYGDVVRIGPNEISIQDPGAVSTILGVPGVPKSTFYVGPTLGRSTNDTNMMLIGIIDRDEHLRRRRAWNRAFSTAAVKNHRELVASRVRLLVERLEEQGGEVFLGRWMEYFSYDFMCDLVFGGGSELLKGGGADNPWSVIEKGVVFAHFLSHVPWLGVYVGLFPGAAGSLSSLTSQAHRLTMERLRRGTVRRDLYHYLNNEDLQDTPSPPVEQLLEDGLLAIIAGSDTTASALTSTLFCLATHPHARTALQAEVDRVFPQGWKDLSIDAQEMRYLNAVLNEAMRLYPPVPGGG…
jgi|Earsca1|801066|gm1.12136_g	Earliella scabrosa CIRM-BRFM 1817 v1.0	CYP5035Q1 Ganoderma lucidum GL06812	47	578		MVATSLFQYYQPPTLLVCLALVAHWVFRTYETFSVTAHTALLLATPPLVIYWFVEQGYTSSSVLQDLFFGYGIYFASIATSVVAYRLSPLHPLARYPGPTKYKLSKLVWAYETTLGDSHYRLKALHERYGDVVRTGPNELSVRHVDAVSAVLGVQGAPKSPFYIGASLGRGAQDGDGLIVGIRNIDLHMRRRRAWSRAFSTAALRDMQEHVAPRVRLLVDTLEARVSEAVLLDVWINYFAYDTMCDIVFGGGSELLREGDRSGIWAIIHTGVVVATFLSHVPWLGVYVGHIPGAGGALDTLTAFAHKLTADRVRQGTTRRDLFHYLNNDDLEDVPPPPMKQLLDDGMLALVAGTDTTAGTLTSVFFCLATHPGAYAALRNEVDCFFPAGEDPLMYADYR…
jgi|Earsca1|262364|CE262363_3037	Earliella scabrosa CIRM-BRFM 1817 v1.0	CYP5035S6_Polyporus	46.55	580		MASEYEPIHGRSPTFVILVVLALIAHQIFRTYEPYSLIAHATLLLIPPFVIHAVVERLEVASPSVWWCYGSYLSMLGLCVICYRLSPLHPLARYSGPVRYKISKFVWACENLSGYSHYRLKAMHERLGEVVRIGPNELSICDPAAIRPTHGTPGVPKSPYVIGASLDATGSDVHMPLIGVMELGTHQSQRRAWNRALSTVAVKEHAQIMVAWARVLVERLAEQQGEVSLDMWLNYFTHDFVCEMTFGVDAGLLRNGDPDDHMAKIAHGVLFSTFFGHVPWLGILVARLPGLGSLLHALMTFAYKRTDERLRRGSKSRDIFYYITNEDLPDKPSPPLQQLRNDGIHAIIAGADTTSSALTSVFFCLATYPDAYACLKAEVDEFYFAGVDALDGDNHHAMP…
jgi|Suiame1|1052513|MIX32399_696_33	Suillus americanus EM31 v1.0	CYP5035AG2_Hebeloma_cylindrosporum_h7_v2.0_(11406)Hebcy2	45.97	546		MGLPLSNSLTQPPIHHYHGYLDSFLLALGFGITSYFIFKKSETHSPLYLAILLVAVPCALSLSVARHFSCFVYSLSFTFFVYLFTLVACICLYRLSPWHPLATYPGPLLCKLSKLWLGYVSQQGRLHIYVWRLHQKYGDIVRIGPNELSIRSAGSILPLLGPRELPKGPWFDGRYPEDAPARSLISLRNSHEHSMRRRPWNQAFSVSALKDYEPLIDARTSKLVDALSRQESPVNLTQWIFYFAYDMMSDFIFGGGTEMLRDGDVGGLWPMLESAQKTGLLFSHVPWLGQLLFKTPLLAGSRRKMIACSMQFARSRKARRPTHKDLFYYLYNEGGTIENAPTEAEAFADSISAGADTSASAIVNLFYLLLTNPATYSRLRAEIDGREDRALEFSEQARM…
jgi|Phaca1|131233|estExt_Genewise1.C_13_t10190	Phanerochaete carnosa HHB-10118-Sp v1.0	CYP5035A_Phanerochaete_carnosa	44.51	519		MRLDVVSPLLLFVPAVVSTLLISHFGALTGLVLGFSTYYTTLLSSIVIYRLSPFHPIAQYPGPLLAKVSKFYHVSKTYSGKQQQYMRQLHDRYGDIVRIGPNEVIIRDASCIVPLLGTQGWPKGPMYEGRHLWPVIPSLVGLRDSKEHQRRRRTWTRAFSTAAVKDFDPVIQHRVHGLGEGLGARQGEVLDLSEWLGFFTYDFMGDLVYGGWTEMMREGGDRDGLWKVLNAGTKVCFVYEHVPWLSYYVKKLPRGVEAIKKMRALAFSQAEKRYNSGSTSRDLFYYLGNEDGAEKVNPPKPLVISDGLLAMLAGADTTSTVLASIFYCILLHPEAYKRLQAEVDKFYPPGEDSLDLKHLHEMQYLDAVIMEGLRLFPPAPSGSQRAPEPGTGGKAIGPY…

## Sheet: sorted by species
seq ID	species	best hit	%ID	aln length
jgi|Abobie1|826912|MIX14629_1887_37	Abortiporus biennis CIRM-BRFM1778 v1	CYP5035D3	62.09	517		MQPSVVASLLVGIPLTLATFSVRQHGIVYATLISFIVYYCSMGMSVVAYRLSPIHPLAQYPGPVLAKMSAFWMAWVASHGKRHVYIERLHLEYGDIVRIGPNELSIKDASAIFPLMGSNGMPKGPGMVGRVQHQQSSLITYQDPIEHARRRRPWNRAFNTHSLKEYQPIIARRAVQLVEALQSQSGSVDLAQWISFFTYDFMGDMAFGGGTEMLRDGDKDGLWKLLKAGMRVAVIYEHVPWLSFYTRHLPFIGRDLVELRGMAYQRTARRYQNGSSTKDLFFFLSNEDNAEKVSPSRDIVLADGILALVAGSDTTATTLSNIFFNLLSYPETYQRLQAEVDFYYPRGENSLDPRHYMHMPYLDAVMNEAMRLYPAIPSGSLRAPLRGSGGKAFGKHFIP…
jgi|Abobie1|721434|e_gw1.24.75.1	Abortiporus biennis CIRM-BRFM1778 v1	CYP5035A11	54.1	549		MSLNTLLTLPVRDALLTIAASGLTAHLIFKRWEPIALPALFVLLVGIPLALSALLLSHYSWFKSIPLSFLTYYTTLVSSILLYRLSPFHPLANVPGPLLSKLSQWHMIIVTQTGKRHVYIQRLHEKYGDIVRIGPNEVSIRDVNSIVPLMGTNGWPKGPNFLGRTMGPQSVMPLVAVRDPVDHSRRRRPWNRAFSTAALKEYEPLVARRVNQLVERLASEKGPADIAKYISFFTYDFMGDMVFGGWYEMLRDGDKDGRWKAMEDAMAKTTIFEHIPWITHYVAKIPKIADQIRKQREFAISKARQRYQQGSKTKDLFYYLNNDDGAEPQSPPQSHVVSDGNLAVVAGSDTTASILSNAFYFLLSHPEAYKKLQEEVDRYYPPGEDATSVLHHPKMTYLE…
jgi|Anobom1|1218668|e_gw1.230.7.1	Anomoporia bombycina ATCC 64506 v1.0	CYP5035AG1_Plicaturopsis_crispa_v1.0_(432908)Plicr1	62.39	561		MDSILSVPFSLCLHDSLLAIAGAGLACHFVFNRFEPRHPLIHVALLLFVPGPFALLLQSHFESVVTALAISFTIYLSALIISLILYRLSPFHPLARYPGPILCKLSKLWMAWICSGGKQHIYYKKLHDRYGNIVRIGPNEVSICDASVIAPLMGSNGLPKGPIWEGRLAEKRDRSLIAMRDPIEHARRRKPWNRAFNTTSLKDYEVIIIRRTSQLVSSLSKQVGAVDMTQWISFFAYDFMSDMAFGGGSEMMRNGDTDGLWQMIESGQTMALILGHIPWMGQYYIRVPGIGAELKKFRSFARTRAMIRQTQGSMQKDLFHHLMDEGGFQQHPPNMSQVISDGGLAIIAGSDTTATALCYLIWNLLRTPVAYSLLQKEVDKFFPPGEEPFDTTQQAAMVY…
jgi|Armosto1|262563|mRNA_AROS_05965_AROS_05965	Armillaria ostoyae C18/9	CYP5035U4	49.79	480		MTDHFLIPNMISLVSASFLGVVGLVELAVAQFIVINEQVNHLYFHRAEPTRPIATSLFLALEPSLLLYFSGRALSVISLLIVYTFFFVSLGLSICAYRLSPFHPLSRIPGPIAYKVTKLYGAWICWKGHQQLDWKDLHDEYGPIVRTGPNEVSIIDVQSINAVFGTGGLPKGTYYTCRHVSPPGSTSLLLLTGASHASRRRRWSKGLNIQALKDYEVHISERATQLTERIKDMNAEPLDLVPWLNYFTVDFMGDMAFGGGSELMATDGQGDGIFAMLDIYWRVISAVCHVPWAYQATVFMASLLSKGFSGMRPYAAQRATNRVQSGSKTKDLWYHLMDEEDIEKSKPPLNDVVADGLLAIVAGADTSSSAMSCMFWCLLSDRECLKRLQHEIDTVFPDG…
jgi|Artele1122_1|246774|CE246773_339	Artolenzites elegans CIRM-BRFM 1663 v1.	CYP5035AV1_Polyporus_arcularius	100	566		MSTMWYSLAVSALIAHESFKRYETYSIRAHTALLLGPPSLALGFLGSTGSSSRSVLHTLPLAYAAYVGALTVYTILYRISPFHPLAQYPGPLGCKVSQWWMACKSWSGYEHLYISELHRKYGDVVRIGPNELSIRDASAISPIMSIAKGPQYVGRMLSDGIHLPIIGIQDPAEHLRRRRPWNRAFTVPALRGYEETIARRARQLVDALERHNGGQEEVILGKWFNDFAYDFMCDMAFGGGSELLQERDDSNVWRVLDEGMKVGTLLAHVPWLGVYLSHVPLATGALDVLISHCRMLTTQRVQRGATQKDLFHYLNDEDLANSSEKPRAQPPLRQLTDDGCLIVVAGADTTSSALTSLFYCLLTNPETYRRLQDEVDKFYPRGEDACDTRYHREMRWLNA…
jgi|Artele1122_1|466036|e_gw1.2.699.1	Artolenzites elegans CIRM-BRFM 1663 v1.	CYP5035H5_Trametes_versicolor	80.51	554		MAPTIFVADLSFRHAVYTVLGSALVVHWVFKRFEPQHVAAHAILILGVPAFLTVLLLPHLPLVQATVVSFSIFWCTLLSSIGLYRISPWHPLARYPGPMTHKLSKAYLAWISRGGRRHVYTQELHRQYGDIVRVGPNEVSINMASAVYPLMGTSGLHKGPQWGARAATQAVPPLIAIGEPKEHLRRRKPWNRAFNVASLKDFEPLVANRTRQLVDLLGSRKGEVNLSKWFSWFTYDLMSDMAFGGGSEMMRNGDEGSVWPLLEEGLVNSDTFGHLPWTADYVRKIPGLGSKMKEMRNFCITRTAERVKLGNHSTKDLFYYLNNEDGAEPTPPLPQVVADGALAVVAGSDTTSSVLSNLVYCLLTHPEAYARLRSEVDTYYPPGEDALNTKHHADMPYLT…
jgi|Artel1|850992|fgenesh1_pm.18_#_46	Artolenzites elegans CIRM-BRFM 1663 v1.	CYP5035H5_Trametes_versicolor	80.14	554		MAPTIFVVDLSFRHAVYTVLGSALVVHWVFKRFEPQHVAAHAILILGVPAFLTVLLLPHLPPLQAALVSFSTFWSTLLSSIGLYRLSPWHPLARYPGPMMHKLSKVYLAWISRGGRRHVYTQALHRQYGDIIRVGPNEVSVNMASAVHPLMGTSGLQKGPQWGARAATQAVPPLIAIGDPKEHLRRRKPWNRAFNVASLKDFEPLVANRTRQLVDLLGSKKGEVNLSKWFSWFTYDLMSDMAFGGGSEMMRNGDEGSVWPLLEEGLVNSDTFGHLPWTADYVRKIPGLGTKMKEMRSFCIARTAERVKLGNHSTKDLFYYLNNEDGTEPTPPLSQVVADGALAVVAGSDTTSSVLSNLVFCLLTHPEAYARLRSEVDTYYPPGEDALNTKHHADMPYLT…
jgi|Artel1|806710|fgenesh1_kg.13_#_28_#_Locus2015v1rpkm83.20	Artolenzites elegans CIRM-BRFM 1663 v1.	CYP5035N20_Trametes_versicolor	64.8	537		MSSLTLPAQSARDVLVAAVAAGLTAHQIFKRYEPEGIPAHAALLVLPPALFASLLASYYAWPFAILAAFGTYLATLVLSVLAYRLSPFHPLARYPGPVALKLSKLTMSRIASTGQQHKYIKALHEKYGDAVRTGPNEVSIRHPDAIAAISTLPKGPRWINGKMAFSKEHSLIAEPDTHKHTLKRKPWNRAFNTAALKGYEETIAKRITELANVLAIQKGPTDLGKWLGHWSFDFMSDVVFGGGSEMMRDGDSGSKWHIISEGQAASHVLAHLPWAAYYVRRLPSVAGKVQVMMHTGSSLASQRLKNGSLRRDLFYYLNNEDGAEPTSPSFGEVVSNGTLAMIAGSDTTSVTLTNLFYFVLKDPEIYRRLQAEVDQFFPPGENALDTSQHPNMPFLNAVI…
jgi|Artele1122_1|650705|MIX32502_84_36	Artolenzites elegans CIRM-BRFM 1663 v1.	CYP5035N20_Trametes_versicolor	63.25	536		MSSLALSAPSARDVLVGAVAAGLIFKRYEPEGIPAHAALLVLPPALFASLLASYYTWPFAILAAGGTYLATLVLSLLAYRLSPFHPLARYPGPVALKLSKLTMSRIASTGQQHKYIKALHEKYGDAVRTGPNEVSIRRPDAIAAISTLPKGPRWINGKMAFSKEHSLIAEPDTHKHTLKRKPWNRAFNTAALKGYEETIAKRITELANVLATQKGPADLGKWLGHWSFDFMSDVVFGGGSEMMRDGDSGSKWHIISEGQAASHVLAHLPWAAYYIRRLPSVAGKVQVMMHTGSSLASQRLKNGSLRRDLFYYLNNEDGAEPTSPSFGEVVSNGTLAMIAGSDTTSVTLTNLFYFVLKDPEIYRRLQAEIDQFFPPGENALDTSQHPNMPFLNAVINETL…
jgi|Artele1122_1|495741|fgenesh1_pg.45_#_14	Artolenzites elegans CIRM-BRFM 1663 v1.	CYP5035AZ1_Trametes_versicolor	62.46	562		MVLQAPLSTERALLATCALAVVSHQLFRRFETYSIARHALLILVPILVGFELLGTTSPPLFAALASTFTFLATLLSSVVIYRLSPFHPLARYPGPLGCRLTKFWMACIGYTGRQHLYIRDLHERYGDVVRIGPNELSFRDPTLVSDMLGSPGVPKGPLMIGRTLSATDVPLPGVQDPAAHMERRKLWNRAMNMSSLKEYEPCMAGRANQLLEVLGRQDGELDIGKYFNYFTYDFMSDMAFGGGQELLRNGDTKNLWRSIEDAQSIATFLGNVPWLGVYLGYLPFASATVHKVITYCRTFTLQRLQHPSQRRDIFHYLSNEDQPEKGAPPVKQLIDDGILAIVAGSDTTSSALTSLFFCLGTHPHVYRRLQAEVDQFYPAGEDACNSKHGRKMHYLNAVI…
jgi|Artel1|812991|fgenesh1_kg.54_#_104_#_Locus4343v1rpkm35.12	Artolenzites elegans CIRM-BRFM 1663 v1.	CYP5035AZ1_Trametes_versicolor	62.28	562		MVLQAPLSTERALLATCALALVSHQLFRRFETYSIARHAFLILVPILVGFELLRTTSPPLFAALASTFTCLSTLLSSVVIYRLSPFHPLARYPGPLGCRLTKFWMACIGYTGRQHLYIRDLHERYGDVVRIGPNELSFRDPTLVNDMLGSPGVPKGPLMIGRTLSATDVPLPGVQDPAVHMERRKLWNRAMNMSSLKEYEPCMAGRAIQLLEVLGRQDGEVDIGKYFNYFTYDFMSDMAFGGGQELLRNGDTNNLWQTIEDAQSIATFLGNVPWLGVYLGYLPFASATVHKVITYCRAFTLQRLQHPSQRRDIFHYLSNEDQPEKGAPPVKQLIDDGILAIVAGSDTTSSALTSLFFCLGTHPHVYRRLQAEVDQFYPAGEDACNSKHGRKMPYLNAAI…
jgi|Boled1|909694|estExt_Genewise1Plus.C_4_t20194	Boletus edulis BED1 v4.0	CYP5035AF1_Hydnomerulius_pinastri_v2.0_(41487)Hydpi2	77.97	581		MYPLSTKDASVLTVAAGIACHLVFNRYEPVNPLSHIALLVLVPATLTGVFLSSFPSIIRIAACTFFLYYSTILVSVLAYRLSPFHPLAKYPGPIPCRISKFWMAWVSSAGKQHKYYYELHKKFGDVVRIGPNELSFRNVEAISPLMGYFGLPKGPHWDGRMAEQTKIRAMIALRDPAEHARRRKPWARGFSSAALKGYEEILAKRVHQFATALEQQQQSVNLAEWISHFTFDFMSDMAFGGGSNMLRDGDKDNTWHLLESGLPLALILTHVPWLGKYYVRVPGIGSDLKKFRSFCQERASLRRTQGSQSKDLFHYLIDEAGVERSPPTFAEVASDGVLTIVAGSDTTATTLSSLFWALLSHPTAYRRLQAEVDRYYPPGEDASSTTHHPQMQYLNAVIN…
jgi|Cersu1|119768|estExt_fgenesh1_kg.C_290013	Ceriporiopsis (Gelatoporia) subvermispora B	CYP5035AF4_Suillus_luteus_UH-Slu-Lm8-n1_v2.0_(24266)Suilu1	96.96	559		MSALSLQGGFLLVVAAALLCHFVFKRHEPTNPLSHLGLLVVAPAILTTLYLPNASTFTRAFACVYLLYYSTILLSVITYRLSPWHPLSRYPGPILCRVSKFWLAWVSRDGKQHIYYSRLHQTYGDVVRIGPNELSIRDVNAVVPLMGSNGFPKGPHWDGRMAEQSATRTVIAVRDSVEHARRRRPWHRAFSVAALKGYDEILAKRVQQFVTVLEQQTQPFNLAERISHFTFDFMSDMAFGGGSEMLRDGDKDNTWHLLESGLPTALVLSHVPWLGKYYAKLPGIGEGLKKFRTFCQSRAMLRRSTGSLSKDLFHYLIDEAGLERHSSPPTFAEVASDGVLAIVAGSDTTATTLSSLFLSLLRNPQAYYRLQAEVDRFFPPGEDVFSTVHHPHMSYLNAV…
jgi|Clapy1|1913257|gm1.3000_g	Clavicorona pyxidata HHB10654 v1.0	CYP5035X1	56.05	562		MAPSMFGSLSSGFAHFSTADASRLVLVTSLISYLFFKRYEPKELLPLITLLILLPTLLAVPLTVVLGSGILGLLVAFTAYGTAILSFTLIYRLSPFHPLAQYPGPIPARISKWWSAYICAQGQQHLYYKALHERYGDVVRVGPNELSIRDSAAVQPVLGPGGLSKGPFWDHRSKPPALIMERDAAAHLRKRKPWNRAFTSAALKDYEVIINKRSQELIDRLEGMILKQSSNGKDRKASVDMSMWLNYFSTDFMGDIAFGGAFQLMKDGGDAQGLWHIFESGLKATTILAHVSWCLVFLNRLPGWTSNIDRMRKFARDNVGKRLKLGSKRKDLFYHLGGEDGPESDRLSVPALASEGTLAIIAGSETTGTTLTALFYYLLTNPAAHQRLREEIDGELPKG…
jgi|Clibor1|119449|CE119448_2934	Climacocystis borealis CliBor001 v1.0	CYP5035A10	57.82	486		MPYYTALYAVLLSFLVYFVALSASILLYRLSPFHPLARYPGPVLCKISMVWMTRIIMGGKRHLYIQALHNLYGDIVRIGPNEVSIRDVSAISPLMGTTGLPKGPSLIGRSMHAPLPSLIALRDPVEHATRRKPWNRAFSTAAIKEYEPIIAKRVEQFVEALASETRVTDLRRWIDLFTFDFMGDMAFGGGTELMRDGDQDGLLKVMEKGLRVSMIFENLPWLSVHARKLPWFGEGAKRMRELGLSRAAKRFKNGSTKKDLFYYLSNEDGVEKEFPSPARVISDGVLAVIAGSDTTSGTLSNIFYFLMRYPDVYQRLRAEIDCNYPPGEDYLNTARYPKMTYLDAVINETLRLYPAVLSGSQRAPTPGTGGKLVGPYFLPEGTNARIHFYSLHRDPRNFY…
jgi|Clibor1|1197786|fgenesh1_kg.12_#_558_#_TRINITY_DN6225_c0_g4_i1	Climacocystis borealis CliBor001 v1.0	CYP5035Z1	56.25	544		MFEAVTSTVSDLLLRDALTVIAGCGLTVHLIFKRSEPTNLTILCVLILVIPSVLSCILIPYYSLIPAVSLSFLTYFTSLLTAITLYRLSPFHPLAHYPGPLLCKLSMFYMTWVCVGGKRHLYIQALHDRYGDIVRIGPNEVSIRDISAINPLMGTNGLPKGPNWMARVLHPDLPSIVMLRDPVIHARRRRPWNRAFSTAGLKGFEPIITKRVSQLVEHLSSQTGATDITRWVNYFTYDFMGDMAFGGGTELMRDGDKLGLWRRMEQGMRVGLMVENLPWLAHLVKRLPGTAEKLKKMRAAGLKRAADRLKTGSSTKDLFYYLNNDDGAEKTNPSSDIVASDGNLAVVAGSDTTASILCNIFYFLMRNEEVYKRLQQEVDKFYPSGEDSLDPKYYPEMPY…
jgi|Conol1|919316|fgenesh1_pm.38_#_30	Coniophora olivacea MUCL 20566 v1.0	CYP5035AF1_Hydnomerulius_pinastri_v2.0_(41487)Hydpi2	59.72	581		MALFALKDCCLTTVAAGSCCYLLFKRWEPTSPRLHFVLLLLVPCLLTVALLSRFSSFLRAALFIHIVYLSTVLASVVLYRLSLYHPLASYPGPTMCKLTKFWMAWMSSDGKQHLYIQSLHNEYGDIVRIGPNEVSIRDVNAINPLLGSTGCPKGPHWDGRMAEQKDTRALIGIRDSAEHIRRRRPWKRAFDTSALADYEIILERRLRQLLSSFEHRKQPVDIAERVSCFTFDFMSDMAFGGGSEMIRDGDVDSTWKLFDSGLPLALVLSHAPWLGQYYMMLPRVGHALKKFRTFCQDRAKLRQKEGSQVKDLFHYLIDEAGVENTPPTFAEVMADGVLAIVAGADTTATVLSSLFWALSTNPIAYRQLQAEVDRWFPAGSDAWDVGRHAEMPYLNAVIN…
jgi|Cytmel1|1418953|gm1.9279_g	Cytidiella melzeri FP 102339 v1.0	CYP5035D3	61.85	540		MLSLDVLPSSLHFTTKDAILVVVVFALVVHWIFRRWEPIQIIPVCSLIIGAPTFLSRLFVQQYGTPCAMLLTFTVYYASIAASVIAYRVSPFHPLARYPGPMVAKLSAFWLAWIAFRGKRHLYIDRLHTQHGDIVRIGPNELSIRDASAIFPLMGSNGLPKGFGMKGRVQHAESPLIACQDPIEHARRRRPWNRAFNTNALRDYQPIITRRATQLVEALRIQAGNVDLAQWISFFAYDFMGDMAFGGGTEMLRDGDKDGLWKLLKAGMRIAVIYEHVPWLSFYTRHLPNIGKALVELRRMAYERTAKRYQNGSSTKDLFFFLSNEDNAEKVSPPRHIVLADGVLAVIAGSDTTATTLSNLFFNLLNHPDTYKRLQAEVDHYYPRGDDALNPIHYTHMSY…
jgi|Cytmel1|1284143|e_gw1.178.7.1	Cytidiella melzeri FP 102339 v1.0	CYP5035Z1	55.33	544		MALRDLAPSLALRDVLAVHAGTSLITHYIFKRWEPTNLKLIASLLLIPPVPLAFLLLPHATSLALALVASNCLFLGTLVASILAYRLSPFHPLASYPGPVMCRVSKLWMVWVTRGGSQHLWYQRLHQTYGDAIRVGPNELSFRDPSILTAFMGTTGLPKGPGRSAQGMYPPVRSLIMQRDPVEHLRRRKPWNRAFNMTALKEYQPRIAQRATQLVDRLAHQKGTVVDLALWISWFAFDFMGDLAFGGGGTMLQRGDGDALWRTLKDGLAVTTLFEQLPWLPYILKTIPPLQARASRMRALGINRAITRFEQGGQLKDVFYYLNNEDGAQKENPPKPVVISDGFLVLIAGSDTTATVLASLFWCLLTHPDVYKRLRDEVDTFYPPEEDSTSPRHHSQMVY…
jgi|Cytmel1|1406248|fgenesh1_pm.68_#_6	Cytidiella melzeri FP 102339 v1.0	CYP5035Z1	53.28	548		MASSSGMGLRDLSPNLPLRDVLVAYIATSLATHYSFKRWEPSNIQLIASLLLIPPLPLTLLVLPHVPALSSALVASYHMFFAMLAASIIAYRLSPFHPLARYPGPLMCKVSKWWIVWETRGGVQHLWYQRLHQIYGDAVRVGPNELSLRDSSLLTAVMGTTGLPKGPSRQAQGMYPEVQSLIMYRDPAEHSRRRKPWNRAFNSTALKEYHPIISRRVSQLVERIASQDGAIDLSLWLSWFTYDFMSDLAFGGGSAMLQNGDGDDLWHILKSGLAATTVFEQVSWLPHILKILPALKTRAIRMRALGINRAQARLEAGSQTKDIFYYLSNEDGVEKQNPPKPVVISDGFLAVIAGSDSTATVLSAAFWGMLSRPDIYQRLRMEVDRFFPPEENSTINRGQ…
jgi|Cytmel1|1423468|gm1.13794_g	Cytidiella melzeri FP 102339 v1.0	CYP5035A11	49.91	553		MSQLSPLYKIPLLFWSSVCVHISFTPPNPPPSHSEQKKLDPKTSDVRPALWGMAPQIKEYGSHLFNLLESTSILATEMYPSLAEMAHPVILNMPGSMRITPTFAVSIAGMTAALLMRVACYRELGRHFTFELSIKKDHKLVTSGPYAFVRHPSYTACILLMAASLIAQLGRGSWWYEGGYWMSVYGVGIAALWVWAHLTTAMFFVRRTAQEDRMLRNQFGAEWDEWNKRTPYKLCPYLRLSKLELGIWAQHFLGTLQYLRPGNNMEWQGSSPAGVSLSDVFIAYITASLLAHYVFKRWEPSNVSVMAALLLVPPMPLALFLRPHVMSLTYAVELSYCMFISALVASIIAYRLSPFHPLARYPGPLMCKVTQWWMVWETRGGVQHLWFQRLHQTYGDATK…
jgi|Denbi1|815498|fgenesh1_pm.4_#_20	Dendrothele bispora CBS 962.96 v1.0	CYP5035AF4_Suillus_luteus_UH-Slu-Lm8-n1_v2.0_(24266)Suilu1	89.54	564		MSSPSLQGGFLVVVAAGLLCHFIFKRHEPTSPLSHLGLLVLLPAILTTLFLHSASTFTRAFGCVYLLYYSTILVSVIVYRLSPWHPLARYPGPIPCRISKFWMAWASRDGKQHIYYSRLHQTYGDVVRIGPNELSIRDVNAVVPLMGNNGMPKGPHWDGRMAEQSATRTVISVRNPVEHARRRKPWHRAFSVGALKGYEEILVKRVQQFVSVLEQQTQPFNLAERINHFTFDFMSDMAFGGGSEMLRDGDKDNTWHLLESGLPTALILSHVPWLGKYYAKLPRIGEGLKKFRTFCQERATLRQSTGSLSKDLFHYLIDEAGLERHTSPPTFAEVASDGVLAIVAGSDTTATTLSSLFLSLLRNPQTYYRLQAEVDSFFPPGEDPLSTVHHPHMSYLNAL…
jgi|Dicsqu463_1|993380|fgenesh1_pm.294_#_6	Dichomitus squalens CBS463.89 v1.0	CYP5035H1_Ganoderma_sinense	80.55	550		MPMFPLANERALLTIAGVALIVHFVFKRYEPHRLTVHALLLLATPSLLVLPLLDHLPATKAVPVALVTFWITLICSVALYRLSPWHPLARYPGPLLLRLSKLRMAWISRAGRRHIYTQGLHRRYGDIVRVGPNEVSINNPAAIQAFMGTSGLHKGPQWHARTATQSVQPLIAISDPKEHLRRRKPWNRALNVASLKDLEPFVAARAEQLVSRLAASQSQNPSSKPPTNLAKWFSWFAYDLMSDMAFGGGSEMLLNGDEGSVWSLLEVGLVNSDTFGHLPWMADYIRTFPGLGAKMKEMRSFCIQRTLERVKLGNTSRKDLFYYLNNEDGFEHPRPLPEVVADGTLAIVAGSDTTSSVLSNIFYCLLTHPEAYTRLRAEVDSYYPSGEDALNTKHHANMP…
jgi|Dicsqu463_1|988899|fgenesh1_pm.58_#_29	Dichomitus squalens CBS463.89 v1.0	CYP5035G1 Ganoderma lucidum GL04224	77	622		MTSPSAIPFLGNLSLPIPPAMDALSAPAPRWALQLAHQDALALSVGVGTVVYLIFKRFEPVLVYQHFWLLVVPPALVAACVLSPHYAPARAALIAFGVHYATIAGTTLFYRAGPWHPLAQYPGPYVYRLSKIALAWRTSDGKQFVHLRRLHDRYGDIVRIAQNASESRFMGGGSDHMVMVVVAVCPNEVSIRDSSAIIPVLGTNGLPKGPHWAGRNMTDSAQQLVSLVDIREHARRRRPWNRAFSVPALKEYEEYIARRAEQLVELFAAHAREGKPANAGKCVGSFTYDLMSDMAFGGGSEQMRDGDKDSVWALMEQGLAASQVMGHCPWLGIYLGYVPFAARLMKQLLDYGEERVLARVKNGSLKRDIFYYLNNEDGAEKEAPPLSTVAIDGALAIVA…
jgi|Dicsqu463_1|967115|fgenesh1_kg.258_#_59_#_Locus10482v1rpkm6.61	Dichomitus squalens CBS463.89 v1.0	CYP5035S3_Ganoderma_sinense GS05743	74	554		MSATSSQMQTATLAIASALVAHQIFRRYETFSIPVHAALLLGFPALVAASLVSRPLALDDEFAHVFRSSLSTYLATLALSIVVYRLSPFHPLAAYPGPWWAKISMLCTALVASTGTRSKRVRRLHDVYGDVFRIGPNELSIRDTSAIQAIAGPSGLPKGTDWIGGMLRDHNLPLIAIRDTDEHLRRRRAWNRGLGPNALREYEHVLARRARLLVKGLEERAKKGEEVDLGRWFNWFGYDFMSDMAFGGGSELLREGDKNNVWAVLEKGMALGMFLAHLPWLGVYIGHIPGAAWPLQSLLAHGEKAAAKRLARGSTTSDLFHYLNNENLPEKPSPAPRQLYDDGVLAVVAGSDTTSSALTSVFNCLLTHPETYAKLQEEVDRFYPTGEDAFSMKHHRDMH…
jgi|Dicsqu463_1|1021296|gm1.7704_g	Dichomitus squalens CBS463.89 v1.0	CYP5035N2_Ganoderma_sinense	73.1	554		MAGSSMPSQTIGTAVALGLIAHQVFRKYETYNIAVHGTLLFLPPVLLSFFASPPQWTLLHALFVNLATYLTTLVSSVIVYRLSPLHPLARYPGPIGCKISKFWMGFLCIPGYQHQYIKSLHERYGDVVRIGPNEVSIRDATALNALLGPSGAPKGPHFVGRVLSEHTLPMVGIMDTDVHLRRRKNWTRGMSPAAIKEYEHFIARRVRQLLERLEGRAGEEVVIGTWFNFFTYDFMSDMAFGGGTELIEAGHDEGNVWVLLDEAMFIATFFGHVPWLGVYIGKIPAATGNLIVLLNNCAERVKARLKRGSEKKDLFHYLNNEDLPDKAAPPMQQIIDDGVLAIIAGADTTSSALTGLTYLLLTHPDTYEKLQAEIDKFYPSGEDALDTKHHRDMPYLTAV…
jgi|Dicsqu463_1|967109|fgenesh1_kg.258_#_53_#_Locus5792v1rpkm30.67	Dichomitus squalens CBS463.89 v1.0	CYP5035N2_Ganoderma_sinense	70.02	557		MPAGSSPSQVIGKVIALGLIAHQVFRKYETYNIAIHSALLFLPPVLLSFFASPPQWTFFHALLVNSAMYLTTLMLSVVIYRLSPVHPLAHYPGPIGCKVSKFWMAFLCLQGYQHQYIKSLHERYGDVVRIGPNEVSIRDATALNTLLGPSGAPKGPHFVGRVLSEHTLPMVGIMDTDVHLRRRKNWGRGMSPAAIKEYEHLIARRACQLLERLEGRAGEEVVIGTWFNFFTYDFMSDMAFGGGTELIKAGHDEGNVWALLDEAMFISTFLGHVPWLGVHFGKIPAATGNLNVLLNNCAECVKARLKRGSQRKDLFHYLNNEDLTDKAAPPMQQIIDDGVLAIVAGADTTSSALTGLTYLLLTHPDAYQKLQAEIDKFYPAGENALDTKHHREMPYLTAV…
jgi|Dicsqu463_1|903800|estExt_Genewise1.C_4460006	Dichomitus squalens CBS463.89 v1.0	CYP5035AV1_Polyporus	64.41	562		MGFQVLGGLVFLALIAHQIFKRYETYSIRAHLALLLGPPVLASALLPSSYTSIHAPLLCHLTYLGALSAFVILYRLAPWHPLARYPGPPGAKLSKWWMACVSLSGYEHLYIHKLHEKYGDVVRFGPNELSIRSASAANPIMATAAGVPKGPQYVGRMLSESDANLPLIGVQNVDEHLRRRRPWNRAFSATAVKGYEETIARRGRQLVDALERQKGVGEVVLGKWFNFFAYDFMCDMAFGGGSELLRDGDDANVWKVLDEGMVAGTFLGHVPWLGVYLSHIPAAVAPLHTLISHCKALTSKRIQNVSSRRDLFHYLNNEDLPEKGVVPLRQLTDDGCLAVVAGADTTSSTMTSLFYCLLTHPEAYERLQIEVDKFYPAGEDVADSKHLADMEYLNAVINE…
jgi|Dicsqu463_1|992959|fgenesh1_pm.258_#_5	Dichomitus squalens CBS463.89 v1.0	CYP5035P1	61.04	498		MVESISGAALPFDWGYDARLVIPLSIVLILSTLIYRLSPVHPLCKFPGPLWRRISMIGPAYSATNGRIPQDVRSLHDQYGDIVRTGPNELHIRDPTVLAALWSVPRGPGFIGTSLSRTRQPMVGIQNPDEHQRRRRPWTRGMGPVALKEYEHIIAKRGQQLMERFEENKEEVSLDQWFHYFVFDFMSDMAFGGGTELLRNGERSNPWSMLGKSLQIVVVFSRLPWLGVYGGYIPGAGRALRALQSRSSEFTAQRVKRGSTTRDLFYYLNNEDLPNVQPPPPNHLIDDGVLAIVGGTDTTAITLTNLFYFLLTHPDVYTALQGEVDKFYPPEEDGFNPKYHRDMTYLQAVINETLRVFPPNPMGGQRQVLPNGPPVIVNNLHIPPGTVIWLSPYTYHRDP…
jgi|Dicsqu463_1|995233|fgenesh1_pm.605_#_1	Dichomitus squalens CBS463.89 v1.0	CYP5035L1 Ganoderma lucidum GL09577	60	481		MVAYRLSQLHPLARYPGPLLCKVSALWLAYKSTSGTQHRYVKSLHDRYGDVVRIGPNNLSIRRGSAISALLGASGMPKGPHHIGRHFSVKNPDLLSIPDTEHHLRRRRAWARGLTSKALKEYEEQMALRVSQLVSRLQEQKGEVHIDEWFNRFTYDFMSDMALGGGSNLLDGEKTDFWSSLNEEAKPATFFGHVPWLGVLVGRLPIPNGHKMFIEQCRVQAVRRMQRGTTAPDLFYYISHEDVQDSKYARPTIDQILSDGILAMVAGSDTIATTLTAVVACLLTYPAVYKQLQEEVDRFYPPGEVVHTKHHQEMHYLTAVINETLRLFSAVPSTTQRKVPSHGQGITVESLYIPPGTSFWVPAYSIHRDPRDFSPSPEAYLPERWLPEWKEASAAHVHN…
jgi|Dicsqu463_1|974740|fgenesh1_kg.631_#_1_#_Locus3772v1rpkm55.57	Dichomitus squalens CBS463.89 v1.0	CYP5035Q1	55.58	556		MQSISWRNTSSSWETLVWALSISALAGHQIMRKYDGFFLKLHASVVLLPPAVAAWYAMSLQIGQMSLVSTMALCYAIYLGALCTTVVAYRLSPFHPLYRYPGPFWCRTSMFVHAVRTTTGKQMTYLKALHERYGDVVRIGPNAISVRDASLVGPVLGPSGLPKSAFFTGTVLTESNIHLSGIRDLEEHAIRRRPWVRGLAPPALREYEQIGAARIYQLVNRLAEQKGVVILGQWFNYLAYDFMSDMAFGGGSELMRDGDQTGLWTTLEKGTATALFMGQVPWLGVYLGHIPGAARAVNEFLEYSREQAMKRLARGSITRDLFHYLANEDLPKKDPPPTAQLRSDGLLVILAGSDTTSSGLTSVFYGLMTDPSAYACLQQEVDRFYPPDEDVCTTKHHRD…
jgi|Dicsqu463_1|1045640|MIX20831_915_32	Dichomitus squalens CBS463.89 v1.0	CYP5035R1	54.08	601		MVLLLSRSLWETLGPSLCLSALLAHQIFRRCEMFSLLLHSSLVFLPPAMATSYTIFAPSDELGVFSTMVFSYVVYLGMLSTSVIFYRFSPFHPLHRYPGPFWCRTSMFWHAVRITAGQQMRYLRVLHERYGDIVRIGPNMISVRDVSLIGPVLGASGIPKSAFYKGTVLSEETVHIAGIQNIEEHSHRRRAWTRGLAPTALRHYENIAATRIRQLVDVLEVQKGVVVLGDWFNYLAFDFMSDMAYVSTSSVILIQLYWHACSFNGGSELMQEGDHDNIWALLEKGIVAGLFMGQVPWLGIYLGYIPGATGPINTLLDYGREQSMKRVAQGSITRDLFYYLNNEDLPQKEPPPFFQLLNDGIVAIIAGADTTSSALTSIFYCLLRYPSTYAALQDEVDRV…
jgi|Dicsqu464_1|919019|fgenesh1_kg.11_#_191_#_Locus4750v1rpkm40.38	Dichomitus squalens CBS464.89 v1.0	CYP5035G1 Ganoderma lucidum GL04224	81	598		MTSPSAIPFLGNLSLPIPPAMDALSAPAPRWALQLAHQDALALSVGVGTVVYLIFKRFEPVLVYQHFWLLVVPPALVAACVLSPHYAPARAALIAFGVHYATIAGTTLFYRAGPWHPLAQYPGPYVYRLSKIALAWRTSDGKQFVHLRRLHDRYGDIVRIGPNEVSIRDSSAIIPVLGTNGLPKGPHWAGRNMTDSAQQLVSLVDIREHARRRRPWNRAFSVPALKEYEEYIARRAEQLVELFAAHAREGKPANAGKCVGSFTYDLMSDMAFGGGSEQMRDGDKDSVWALMEQGLAASQVMGHCPWLGIYLGYVPFAARLMKQLLDYGEERVLARVKNGSLKRDIFYYLNNEDGAEKEAPPLSTVAIDGALAIVAGSDTSSCVLAHALYCVLTHPDVYK…
jgi|Dicsqu464_1|918682|fgenesh1_kg.10_#_364_#_Locus6722v1rpkm23.10	Dichomitus squalens CBS464.89 v1.0	CYP5035H1_Ganoderma_sinense	80.55	550		MPMFPLANERALLTIAGVALIVHFVFKRYEPHRLTVHALLLLATPSLLVLPLLDHLPATKAVPVALVTFWITLICSVALYRLSPWHPLARYPGPLLLRLSKLRMAWISRAGRRHIYTQGLHRRYGDIVRVGPNEVSINNPAAIQAFMGTSGLHKGPQWHARTATQSVQPLIAISDPKEHLRRRKPWNRALNVASLKDLEPFVAARAEQLVSRLAASQSQNPSSKPPTNLAKWFSWFAYDLMSDMAFGGGSEMLLNGDEGSVWSLLEVGLVNSDTFGHLPWMADYIRTFPGLGAKMKEMRSFCIQRTLERVKLGNTSRKDLFYYLNNEDGFEHPRPLPEVVADGTLAIVAGSDTTSSVLSNIFYCLLTHPEAYTRLRAEVDSYYPSGEDALNTKHHANMP…
jgi|Dicsqu464_1|935569|fgenesh1_kg.102_#_73_#_Locus3504v1rpkm59.76	Dichomitus squalens CBS464.89 v1.0	CYP5035S3_Ganoderma_sinense GS05743	74	554		MSATSSQMQTATLAIASALVAHQIFRRYETFSIPVHAALLLGFPALVAASLVSRPLALDDEFAHVFRSSLSTYLATLALSIVVYRLSPFHPLAAYPGPWWAKISMLCTALVASTGTRSKRVRRLHDVYGDVFRIGPNELSIRDTSAIQAIAGPSGLPKGTDWIGGMLRDHNLPLIAIRDTDEHLRRRRAWNRGLGPNALREYEHVLARRARLLVKGLEERAKKGEEVDLGRWFNWFGYDFMSDMAFGGGSELLREGDKNNVWAVLEKGMALGMFLAHLPWLGVYIGHIPGAAWPLQSLLAHGEKAAAKRLARGSTTSDLFHYLNNENLPEKPSPAPRQLYDDGVLAVVAGSDTTSSALTSVFNCLLTHPETYAKLQEEVDRFYPTGEDAFSMKHHRDMH…
jgi|Dicsqu464_1|935554|fgenesh1_kg.102_#_58_#_Locus7221v1rpkm19.98	Dichomitus squalens CBS464.89 v1.0	CYP5035N2_Ganoderma_sinense	73.1	554		MAGSSMPSQTIGTAVALGLIAHQVFRKYETYNIAVHGTLLFLPPVLLSFFASPPQWTLLHALFVNLATYLTTLVSSVIVYRLSPLHPLARYPGPIGCKISKFWMGFLCIPGYQHQYIKSLHERYGDVVRIGPNEVSIRDATALNALLGPSGAPKGPHFVGRVLSEHTLPMVGIMDTDVHLRRRKNWTRGMSPAAIKEYEHFIARRVRQLLERLEGRAGEEVVIGTWFNFFTYDFMSDMAFGGGTELIEAGHDEGNVWVLLDEAMFIATFFGHVPWLGVYIGKIPAATGNLIVLLNNCAERVKARLKRGSEKKDLFHYLNNEDLPDKAAPPMQQIIDDGVLAIIAGADTTSSALTGLTYLLLTHPDTYEKLQAEIDKFYPSGEDALDTKHHRDMPYLTAV…
jgi|Dicsqu464_1|935562|fgenesh1_kg.102_#_66_#_Locus7221v1rpkm19.98	Dichomitus squalens CBS464.89 v1.0	CYP5035N2_Ganoderma_sinense	70.02	557		MPAGSSPSQVIGKVIALGLIAHQVFRKYETYNIAIHSALLFLPPVLLSFFASPPQWTFFHALLVNSAMYLTTLMLSVVIYRLSPVHPLAHYPGPIGCKVSKFWMAFLCLQGYQHQYIKSLHERYGDVVRIGPNEVSIRDATALNTLLGPSGAPKGPHFVGRVLSEHTLPMVGIMDTDVHLRRRKNWGRGMSPAAIKEYEHLIARRACQLLERLEGRAGEEVVIGTWFNFFTYDFMSDMAFGGGTELIKAGHDEGNVWALLDEAMFISTFLGHVPWLGVHFGKIPAATGNLNVLLNNCAECVKARLKRGSQRKDLFHYLNNEDLTDKAAPPMQQIIDDGVLAIVAGADTTSSALTGLTYLLLTHPDAYQKLQAEIDKFYPAGENALDTKHHREMPYLTAV…
jgi|Dicsqu464_1|887949|estExt_Genewise1Plus.C_1340006	Dichomitus squalens CBS464.89 v1.0	CYP5035AV1_Polyporus	64.41	562		MGFQVLGGLVFLALIAHQIFKRYETYSIRAHLALLLGPPVLASALLPSSYTSIHAPLLCHLTYLGALSAFVILYRLAPWHPLARYPGPPGAKLSKWWMACVSLSGYEHLYIHKLHEKYGDVVRFGPNELSIRSASAANPIMATAAGVPKGPQYVGRMLSESDANLPLIGVQNVDEHLRRRRPWNRAFSATAVKGYEETIARRGRQLVDALERQKGVGEVVLGKWFNFFAYDFMCDMAFGGGSELLRDGDDANVWKVLDEGMVAGTFLGHVPWLGVYLSHIPAAVAPLHTLISHCKALTSKRIQNVSSRRDLFHYLNNEDLPEKGVVPLRQLTDDGCLAVVAGADTTSSTMTSLFYCLLTHPEAYERLQIEVDKFYPAGEDVADSKHLADMEYLNAVINE…
jgi|Dicsqu464_1|827640|e_gw1.102.67.1	Dichomitus squalens CBS464.89 v1.0	CYP5035P1	62.01	487		TVILSTLIYRLSPVHPLCKFPGPLWRRISMIGPAYSATNGRIPQDVRSLHDQYGDIVRTGPNELHIRDPTVLAALWSVPRGPGFIGTSLSRTRQPMVGIQNPDEHQRRRRPWTRGMGPVALKEYEHIIAKRGQQLMERFEENKEEVSLDQWFHYFVFDFMSDMAFGGGTELLRNGERSNPWSMLGKSLQIVVVFSRLPWLGVYVGYIPGAGRALRALQSRSSEFTAQRVKRGSTTRDLFYYLNNEDLPNVQPPPPNHLIDDGVLAIVGGTDTTAITLTNLFYFLLTHPDVYTALQGEVDKFYPPEEDGFNPKYHRDMTYLQAVINETLRVFPPNPMGGQRQVLPNGPPVIVNNLHIPPGTVIWLSPYTYHRDPRSFTLPDTFWPERWLIASGHTKLEDA…
jgi|Dicsqu464_1|951341|fgenesh1_pm.102_#_14	Dichomitus squalens CBS464.89 v1.0	CYP5035P1	61.04	498		MVESISGAALPFDWGYDARLVIPLSIVLILSTLIYRLSPVHPLCKFPGPLWRRISMIGPAYSATNGRIPQDVRSLHDQYGDIVRTGPNELHIRDPTVLAALWSVPRGPGFIGTSLSRTRQPMVGIQNPDEHQRRRRPWTRGMGPVALKEYEHIIAKRGQQLMERFEENKEEVSLDQWFHYFVFDFMSDMAFGGGTELLRNGERSNPWSMLGKSLQIVVVFSRLPWLGVYGGYIPGAGRALRALQSRSSEFTAQRVKRGSTTRDLFYYLNNEDLPNVQPPPPNHLIDDGVLAIVGGTDTTAITLTNLFYFLLTHPDVYTALQGEVDKFYPPEEDGFNPKYHRDMTYLQAVINETLRVFPPNPMGGQRQVLPNGPPVIVNNLHIPPGTVIWLSPYTYHRDP…
jgi|Dicsqu464_1|953386|fgenesh1_pm.286_#_1	Dichomitus squalens CBS464.89 v1.0	CYP5035L1 Ganoderma lucidum GL09577	60	481		MVAYRLSQLHPLARYPGPLLCKVSALWLAYKSTSGTQHRYVKSLHDRYGDVVRIGPNNLSIRRGSAISALLGASGMPKGPHHIGRHFSVKNPDLLSIPDTEHHLRRRRAWARGLTSKALKEYEEQMALRVSQLVSRLQEQKGEVHIDEWFNRFTYDFMSDMALGGGSNLLDGEKTDFWSSLNEEAKPATFFGHVPWLGVLVGRLPIPNGHKMFIEQCRVQAVRRMQRGTTAPDLFYYISHEDVQDSKYARPTIDQILSDGILAMVAGSDTIATTLTAVVACLLTYPAVYKQLQEEVDRFYPPGEVVHTKHHQEMHYLTAVINETLRLFSAVPSTTQRKVPSHGQGITVESLYIPPGTSFWVPAYSIHRDPRDFSPSPEAYLPERWLPEWKEASAAHVHN…
jgi|Dicsqu464_1|938285|fgenesh1_kg.134_#_59_#_Locus5823v1rpkm29.90	Dichomitus squalens CBS464.89 v1.0	CYP5035Q1	55.58	556		MQSISWRNTSSSWETLVWALSISALAGHQIMRKYDGFFLKLHASVVLLPPAVAAWYAMSLQIGQMSLVSTMALCYAIYLGALCTTVVAYRLSPFHPLYRYPGPFWCRTSMFVHAVRTTTGKQMTYLKALHERYGDVVRIGPNAISVRDASLVGPVLGPSGLPKSAFFTGTVLTESNIHLSGIRDLEEHAIRRRPWVRGLAPPALREYEQIGAARIYQLVNRLAEQKGVVILGQWFNYLAYDFMSDMAFGGGSELMRDGDQTGLWTTLEKGTATALFMGQVPWLGVYLGHIPGAARAVNEFLEYSREQAMKRLARGSITRDLFHYLANEDLPKKDPPPTAQLRSDGLLVILAGSDTTSSGLTSVFYGLMTDPSAYACLQQEVDRFYPPDEDVCTTKHHRD…
jgi|Dicsq1|151582|estExt_fgenesh1_pm.C_1_t20343	Dichomitus squalens LYAD-421 SS1 v1.0	CYP5035H1_Ganoderma_sinense	80.55	550		MPMFPLANERALLTIAGVALIVHFVFKRYEPHRLTVHALLLLATPSLLVLPLLDHLPATKAVPVALVTFWITLICSVALYRLSPWHPLARYPGPLLLRLSKLRMAWISRAGRRHIYTQGLHRRYGDIVRVGPNEVSINNPAAIQAFMGTSGLHKGPQWHARTATQSVQPLIAISDPKEHLRRRKPWNRALNVASLKDLEPFVAARAEQLVSRLAASQSQNPSSKPPTNLAKWFSWFAYDLMSDMAFGGGSEMLLNGDEGSVWSLLEVGLVNSDTFGHLPWMADYIRTFPGLGAKMKEMRSFCIQRTLERVKLGNTSRKDLFYYLNNEDGFEHPRPLPEVVADGTLAIVAGSDTTSSVLSNIFYCLLTHPEAYTRLRAEVDSYYPSGEDALNTKHHANMP…
jgi|Dicsq1|179419|estExt_Genemark1.C_70316	Dichomitus squalens LYAD-421 SS1 v1.0	CYP5035G1 Ganoderma lucidum GL04224	77	622		MTSPSAIPFLGNLSLPIPPAMDALSAPAPRWALQLAHQDALALSVGVGTVVYLIFKRFEPVLVYQHFWLLVVPPALVAACVLSPHYAPARAALIAFGVHYATIAGTTLFYRAGPWHPLAQYPGPYVYRLSKIALAWRTSDGKQFVHLRRLHDRYGDIVRIAQNASESRFMGGGSDHMVMVVVAVCPNEVSIRDSSAIIPVLGTNGLPKGPHWAGRNMTDSAQQLVSLVDIREHARRRRPWNRAFSVPALKEYEEYIARRAEQLVELFATHAREGKPANAGKCVGSFTYDLMSDMAFGGGSEQMRDGDKDSVWALMEQGLAASQVMGHCPWLGIYLGYVPFAARLMKQLLDYGEERVLARVKNGSLKRDIFYYLNNEDGAEKEAPPLSTVAIDGALAIVA…
jgi|Dicsq1|72385|e_gw1.93.13.1	Dichomitus squalens LYAD-421 SS1 v1.0	CYP5035N2_Ganoderma_sinense	73.33	540		HQVFRKYETYNIAVHGALLFLPPVLLSFFASPPQWTLLHALFVNLATYLTTLVSSVIVYRLSPLHPLARYPGPIGCKISKFWMGFLCIPGYQHQYIKSLHERYGDVVRIGPNEVSIRDATALNALLGPSGAPKGPHFVGRVLSEHTLPMVGIMDTDVHLRRRKNWTRGMSPAAIKEYEHFIARRVRQLLERLEGRAGEEVVIGTWFNFFTYDFMSDMAFGGGTELIEAGHDEGNVWVLLDEAMFIATFFGHVPWLGVYIGKIPAATGNLIVLLNNCAERVKARLKRGSEKKDLFHYLNNEDLPDKAAPPMQQIIDDGVLAIIAGADTTSSALTSLTYLLLTHPDAYEKLQAEIDKFYPAGENALDTKHHREMPYLTAVINETMRVLPPVPGGSQRQVPV…
jgi|Dicsq1|164054|estExt_fgenesh1_pg.C_930009	Dichomitus squalens LYAD-421 SS1 v1.0	CYP5035S3_Ganoderma_sinense GS05743	73	554		MSASSSQMQTATLAIASALVAHQIFRRYETFSIPVHAALLLGFPALVAASLVSHPLALDDEFAHVFRSSLSTYLATLALSIVVYRLSPFHPLAAYPGPWWAKISMLCTALVASTGTRSKRVRRLHDVYGDVFRIGPNELSIRDTSAIQAIAGPSGLPKGTDWIGGMLRDHNLPLIAIRDTDEHLRRRRAWNRGLGPNALREYEHVLARRAQLLVKGLEERAKKGEEVDLGRWFNWFGYDFMSDMAFGGGSELLREGDKNNVWAVLEKGMALGMFLAHLPWLGVYIGHIPGAAWPLQSLLAHGEKAAAKRLARGSTTSDLFHYLNNENLPEKPSPAPRQLYDDGVLAVVAGSDTTSSALTSVFNCLLTHPETYAKLQEEVDRFYPTGEDAFSMKHHRDMH…
jgi|Dicsq1|94181|estExt_Genewise1.C_930024	Dichomitus squalens LYAD-421 SS1 v1.0	CYP5035N2_Ganoderma_sinense	69.84	557		MPAGSSPSQVIGKVIALGLIAHQVFRKYETYDIAVHGAFLFLPPALLSLFSSPPQWTLLHALLFNSATYLTTLVMSVIVYRLSPVHPLARYPGPIGCKVSKFWMAFLSMPGYQHQYIKSLHERYGDVVRIGPNEVSVRDATALHALLGPSGAPKGPHLVGRVLSEHTLPMVGIMDTDVHLRRRKNWGRGMSPAAIKDYEQFIALRARQLLERLEGRMGEEVVIGTWFNFFTYDFMSDMAFGGGTELIKAGHDEGNVWALLDEAMFISTFLGHVPWLGVHFGKIPAATGNLNILLNNCAECVKARLKRGSQRKDLFHYLNNEDLTDKAAPPMQQLIDDGVLAIVAGADTTSSALTGLMYLLLTHPDAYQKLQAEIDKFYPAGENALDTKHHRDMPYLTAV…
jgi|Dicsq1|147086|fgenesh1_pm.13_#_95	Dichomitus squalens LYAD-421 SS1 v1.0	CYP5035Q1	64.73	550		MLVDSDWVTAVHQVFRKIDTYSTLFHAIFLLCPPVLITSFVTDATSSSIYQRTLVSCYGVFYLALALSIVAYRLSPSHPLARYPGPFWYRTSSFCHAFLSVSGQRNTYLKALHERYGDVVRTGRVVYIGAFLGQIFPLVGISTVEEHVRRRRAWNRGLGPAALKEYEQLTTQRARQLADALEQQRRVSLEKWFDYFAYDLMSDMAFGGGSELMLEGDKDGVWSILQQGTRAASFFSTVPWLGLCIGKIPVAVRPLHIFITHGKEAVVKRMRCGSTTRDLFHYLNNEDLPDKEPAPMQQLVDDGILAVTAGSDTTASALTSIFFCLLTHPNVYASLCEEVDTFYPKGEDAFVTKHHGTMPYMNAVINEALRLYAPITTGGSRQVPRESDGVYAGSIYLSA…
jgi|Dicsq1|156277|estExt_fgenesh1_pm.C_280013	Dichomitus squalens LYAD-421 SS1 v1.0	CYP5035AV1_Polyporus_arcularius	64.3	563		MGFQVLGGLVFLALIAHQIFKRYETYSIRAHLALLFGPPILASALLPSSYTSIHALLLCDLTYFGALIAFVILYRLAPWHPLARYPGPPGAKLSKWWMACVSLSGYEHLYIHKLHEKYGDVVRFGPNELSIRSASAANPIMATAVGVPKGPQYVGRMLSESDANLPLIGVQNVDEHLRRRRPWNRAFSATAVKGYGEMIARRARQLVDALERQKEVGEVVLGKWFNFFAYDFMCDMAFGGGSELLRDGDDANVWKVLDEGMVAGTFLGHVPWLGVYLSHIPAAVAPLHTLISHCKALTSKRIQNVSSRRDLFHYLNNEDLPEKGVVPLRQLTDDGCLAVVAGADTTSSTMTSLFYCLLTHPEAYERLQIEVDKFYPAGEDVADSKHLADMEYLNAVINE…
jgi|Dicsq1|161810|estExt_fgenesh1_pg.C_170002	Dichomitus squalens LYAD-421 SS1 v1.0	CYP5035L1 Ganoderma lucidum GL09577	60	482		MVAYRLSPLHPLARYPGPLLCKVSALWLAYKSTSGTQHRYVKSLHDRYGDVVRIGPNNLSIRRGSAISALLGASGMPKGPHHIGRHFSEKDPDLLSIPDTEHHLRRRRAWARGLTSKALKEYEEQMALRVNQLVSRLQEQKGEVHIDEWFNRFTYDFMSDMALGGGSNLLDGEKTDFWSSLNEEAKPATFFGHVPWLGVLVGRLPIPNGHKMFIEQCRVQAVRRMQRGTTTPDLFYYISHEDVQDSKYARPTIDQILSDGILAMVAGSDTIATTLTAVVACLLTYPAVYKQLQEEVDRFYPPGEVVHTKHHQEMHYLTAVINETLRLFSAVPSTTQRKVPSHGQGITVESLYIPPGTSFWVPAYSIHRDPRDFSPSPEAYLPERWLPEWKEASAAHVHN…
jgi|Dicsq1|172004|gm1.7773_g	Dichomitus squalens LYAD-421 SS1 v1.0	CYP5035Q1	55.58	556		MQSISWRNTSSSWETLVWALSISALAGHQIMRKYDGFFLKLHASVVLLPPAVAAWYAMSLQIGQMSLVSTMALCYAIYLGALCTTVVAYRLSPFHPLYRYPGPFWCRTSMFVHAVRTTTGKQMTYLKALHERYGDVVRIGPNAISVRDASLVGPVLGPSGLPKSAFFTGTVLTESNIHLSGIRDLEEHAIRRRPWVRGLAPPALREYEQIGAARIYQLVNRLAEQKGVVILGQWFNYLAYDFMSDMAFGGGSELMRDGDQTGLWTTLEKGTATALFMGQVPWLGVYLGHIPGAARAVNEFLEYSREQAMKRLARGSITRDLFHYLANEDLPKKDPPPTAQLRSDGLLVILAGSDTTSSGLTSVFYGLMTDPSAYACLQQEVDRFYPPDEDVCTTKHHRD…
jgi|Dicsq1|72391|e_gw1.93.9.1	Dichomitus squalens LYAD-421 SS1 v1.0	CYP5035R1	54.08	601		MVLLLSRSLWETLGPSLCLSALLAHQIFRRCEMFSLLLHSSLVFLPPAMATSYTIFAPSDELGVFSTMVFSYVVYLGMLSTSVIFYRFSPFHPLHRYPGPFWCRTSMFWHAVRITAGQQMRYLRVLHERYGDIVRIGPNMISVRDVSLIGPVLGASGIPKSAFYKGTVLSEETVHIAGIQNIEEHSHRRRAWTRGLAPTALRHYENIAATRIRQLVDVLEVQKGVVVLGDWFNYLAFDFMSDMAYVSTSSVILIQLYWHACSFNGGSELMQEGDHDNIWALLEKGIVAGLFMGQVPWLGIYLGYIPGATGPINTLLDYGREQSMKRVAQGSITRDLFYYLNNEDLPQKEPPPFFQLLNDGIVAIIAGADTTSSALTSIFYCLLRYPSTYAALQDEVDRV…
jgi|Dicsq1|94627|estExt_Genewise1.C_1180011	Dichomitus squalens LYAD-421 SS1 v1.0	CYP5035R1	53.91	601		MVLLLSRSLWETLGPSLCLSALLAHQIFRRCEMFSLLLHSSLVFLPPAMATSYTIFAPSDELGVFSTMVFSYVVYLGMLSTSVIFYRFSPFHPLHRYPGPFWCRTSMFWHAVRITAGQQMRYLRVLHERYGDIVRIGPNMISVRDVSLIGPVLGASGIPKSAFYKGTVLSEETVHIAGIQNIEEHSHRRRAWTRGLAPTALRHYENIAATRIRQLVDVLEVQKGVVVLGDWFNYLAFDFMSDMAYVSTSSVILIQLYWHACSFNGGSELMQEGDHDNIWALLEKGIVAGLFMGQVPWLGIYLGYIPGATGPINTLLDYGREQSMKRVAQGSITRDLFYYLNNEDLPQKEPPPFFQLLNDGIVAIIAGADTTSSALTSIFYCLLRDPSTYAAIQDEVDQV…
jgi|Dicsqu18370_1|660324|e_gw1.25.174.1	Dichomitus squalens OM18370.1 v1.0	CYP5035H1_Ganoderma_sinense	80.55	550		MPMFPLANERALLTIAGVALIVHFVFKRYEPHRLTVHALLLLATPSLLVLPLLDHLPATKAVPVALVTFWITLICSVALYRLSPWHPLARYPGPLLLRLSKLRMAWISRAGRRHIYTQGLHRRYGDIVRVGPNEVSINNPAAIQAFMGTSGLHKGPQWHARTATQSVQPLIAISDPKEHLRRRKPWNRALNVASLKDLEPFVAARAEQLVSRLAASQSQNPSSKPPTNLAKWFSWFAYDLMSDMAFGGGSEMLLNGDEGSVWSLLEVGLVNSDTFGHLPWMADYIRTFPGLGAKMKEMRSFCIQRTLERVKLGNTSRKDLFYYLNNEDGFEHPRPLPEVVADGTLAIVAGSDTTSSVLSNIFYCLLTHPEAYTRLRAEVDSYYPSGEDALNTKHHANMP…
jgi|Dicsqu18370_1|806887|gm1.5849_g	Dichomitus squalens OM18370.1 v1.0	CYP5035G1 Ganoderma lucidum	78	622		MTSPSAIPFLGNLSLPIPPAMDALSAPAPRWALQLAHQDALALSVGVGTVVYLIFKRFEPVLVYQHFWLLVVPPALVAACVLSPHYAPARAALIAFGVHYATIAGTTLFYRAGPWHPLAQYPGPYVYRLSKIALAWRTSDGKQFVHLRRLHDRYGDIVRIAQNASESGFMGGGSDHTVMVVVAVCPNEVSIRDSSAIIPVLGTNGLPKGPHWAGRNMTDSAQQLVSLVNIREHARRRRPWNRAFSVPALKEYEEYIARRAEQLVELFAAHAREGKPANAGKCVGSFTYDLMSDMAFGGGSEQMRDGDKDSVWALMEQGLAASQVMGHCPWLGIYLGYVPFAARLMKQLLDYGEERVLARVKNGSLKRDIFYYLNNEDGAEKEAPPLSTVAIDGALAIVA…
jgi|Dicsqu18370_1|696349|estExt_Genewise1.C_450102	Dichomitus squalens OM18370.1 v1.0	CYP5035S3_Ganoderma_sinense GS05743	74	554		MSATSSQMQTATLAIASALVAHQIFRRYETFSIPVHAALLLGFPALVAASLVSHPLPLDDEFAHVFRSSLSTYLATLALSIVVYRLSPFHPLAAYPGPWWAKISMLCTALVASTGTRSKRVRRLHDVYGDVFRIGPNELSIRDTSAIQAIAGPSGLPKGTDWVGGMLRDHNLPLIAIRDTDEHLRRRRAWNRGLGPNALREYEHVLARRARLLVKGLEEHARKGEEVDLGRWFNWFGYDFMSDMAFGGGSELLREGDKNNVWAVLEKGMALGMFLAHLPWLGVYIGHIPGAAWPLQSLLAHGEKAAAKRLARGSTTSDLFHYLNNENLPERPSPAPRQLYDDGVLAVVAGSDTTSSALTSVFNCLLTHPEIYAKLQEEVDRFYPTGEDAFSMKHHRDMH…
jgi|Dicsqu18370_1|665075|e_gw1.45.36.1	Dichomitus squalens OM18370.1 v1.0	CYP5035N2_Ganoderma_sinense	73.1	554		MAGSSTPSQTIGTAVALGLIAHQVFRKYETYNIAVHGALLFLPPVLLSFFASPPQWTLLHALFVNLATYLTTLVSSVIVYRLSPLHPLARYPGPIGCKISKFWMGFLCIPGYQHQYIKSLHERYGDVVRIGPNEVSIRDATALNALLGPSGAPKGPHFVGRVLSEHTLPMVGIMDTDVHLRRRKNWTRGMSPAAIKEYEHFIARRVRQLLERLEGRAGEEVVIGTWFNFFTYDFMSDMAFGGGTELIEAGHDEGNVWVLLDEAMFIATFFGHVPWLGVYIGKIPAATGNLIVLLNNCAERVKARLKRGSEKKDLFHYLNNEDLPDKAAPPMQQIIDDGVLAIIAGADTTSSALTGLMYLLLTHPDAYQKLQAEIDKFYPAGENALDTKHHREMPYLTAV…
jgi|Dicsqu18370_1|765132|fgenesh1_kg.80_#_126_#_Locus8784v1rpkm13.52	Dichomitus squalens OM18370.1 v1.0	CYP5035J1_Ganoderma_sp._10597	72.74	565		MCFFEVIPVCACAALVAHQVFRRHETYSIAFHWALLLGLPVALGLVLWILYSPTEMSTPRAAVLLYGFYLGVLGGSIVSYRLGPFHPLANFKGPLAYRITKLSMAVWAATGSECFVVKALHDKYGDVVRTGPNELSVRDPSLIPAVMGASGLPKGPNYLGMTLTHDGLPMVGIQDTEEHLRRRRPWTRGLNSTALKEYEPLMAERVAELVASLITLQDKVILLDQQFAQFSHKFMSDMAFGDKSKIMHGDQKKFWSLLDDGVVFAAFFSHVPWLGFYVMLLPMVAAPLQAFLSRCREFAIRRIKQGSTNRDLFYYLNNEDQLHSPPPPLHQLVDDGVLAIVAGSDTTSTALTSLFYCLLTHPKAYAAVVTEVDNCFSEGETTLTTACHGKLPYLDAAIN…
jgi|Dicsqu18370_1|843352|MIX30610_11074_94	Dichomitus squalens OM18370.1 v1.0	CYP5035N2_Ganoderma_sinense	70.38	557		MPAGSSPSQVIGIVIALGLIAHQVFRKYETYNIAIHSALLFLPPALLSLFSSPPQWTLLHALLVNSATYLTILVISVIVYRLSPVHPLARYPGPIGCKVSKFWMAFLSMPGYQHQYIKSLHERYGDVVRIGPNEVSVRDATALHALLGPSGAPKGPHLVGRVLSEHTLPMVGIMDTDVHLRRRKNWGRGMSPAAIKDYEQFIALRARQLLERLEGSVGEEVVIGTWFNFFTYDFMSDMAFGGGTELIKAGHDEGNVWALLDEAMFISTFLGHVPWLGVHFGKIPAATGNLNVLLNNCAECVKARLKRGSQRKDLFHYLNNEDLTDKAAPPMQQIIDDGVLAIVAGADTTSSALTSLTYLLLTHPDAYQKLQAEIDKFYPAGENALDTKHHRDMPYLTAV…
jgi|Dicsqu18370_1|762016|fgenesh1_kg.57_#_118_#_Locus11179v1rpkm6.55	Dichomitus squalens OM18370.1 v1.0	CYP5035AV1_Polyporus	64.53	561		MGFQVLGGLVFLALIAHQIFKRYETYSIRAHLALLFGPPVLASALLPSSYTSIHAPLLCHLTYLGALSAFVILYRLAPWHPLARYPGPPGAKLSKWWMACVSLSGYEHLYIHKLHEKYGDVVRFGPNELSIRSASAANPIMATAAGVPKGPQYVGRMLSESDANLPLIGVQNVDEHLRRRRPWNRAFSATAVKGYEEIIARRARQLVDALERQKEAGEVVLGKWFNFFAYDFMCDMAFGGGSELLRDGDDANVWKVLDEGMAAGTFLGHVPWLGVYLSHIPAAVAPLHTLISHCRALTKQRIQNGSSRRDLFHYLNNEDIPEKGVIPLRQLTDDGCLAVVAGADTTSSTMTSLFYCLLTHPEAYERLQIEVDKSYPAGEDIADSKHLADMEYLNAVINE…
jgi|Dicsqu18370_1|779171|fgenesh1_pm.51_#_9	Dichomitus squalens OM18370.1 v1.0	CYP5035L1 Ganoderma lucidum GL09577	61	481		MVAYRLSPLHPLARYPGPLLCKVSALWLAYKSTSGTQHRYVKSLHDRYGDVVRIGPNNLSIRRGSAISALLGASGMPKGPHHIGRHFSVKNPDLLSIPDTEHHLRRRRAWARGLTSKALKEYEEQMALRVSQLVSRLQEQKGEVHIDEWFNRFTYDFMSDMALGGGSNLLDGEKTDFWSSLNEEAKPATFFGHVPWLGVLVGRLPIPNGHKMFIEQCRVQAVRRMQRGTTTPDLFYYISHEDVQDSKYARPTIDQILSDGILAMVAGSDTIATTLTAVVACLLTYPAVYKQLQEEVDRFYPPGEVVHTKHHQEMHYLTAVINETLRLFSAVPSTTQRKVPSHGQGITVESLYIPPGTSFWVPAYSIHRDPRDFSPSPEAYLPERWLPEWKEASAAHVHN…
jgi|Dicsqu18370_1|373931|CE373930_7707	Dichomitus squalens OM18370.1 v1.0	CYP5035P1	58	551		MVESISGAALPFDWGYNARLVIPLSIVVSQLFRICNPYSPAAHAILLIGPPALVTWYRSLPFQRGSNALYTFGFSAAIHLATVILSTLIYRLSPVHPLCKFPGPLWRRISMIGPAYSATNGRIPQDVRSLHDQYGDIVRTGPNELHIRDPTVLAALWSVPRGPGFIGTSLSRTRQPMVGIQNPDEHQRRRRPWTRGMGPVALKEYEHIIAKRGQQLMERFEENKEEVSLDQWFHYFVFDFMSDMAFGGGTELLRNGERSNPWSMLGKSLQIVVVFSRLPWLGVYGGYIPGAGRALRALQSRSSEFTAQRVKRGSTTRDLFYYLNNEDLPNVQPPPPNHLIDDGVLAIVGGTDTTAITLTNLFYFLLTHPDVYTALQGEVDKFYPPEEDGFNPKYHRDMT…
jgi|Dicsqu18370_1|706065|estExt_Genewise1.C_1720009	Dichomitus squalens OM18370.1 v1.0	CYP5035Q1	55.58	556		MQSISWRNTSSSWETLVWALSISALAGHQIMRKYDGFFLKLHASVVLLPPAVAAWYAMSLQIGQMSLVSTMALCYAIYLGALCTTVVAYRLSPFHPLYRYPGPFWCRTSMFVHAVRTTTGKQMTYLKALHERYGDVVRIGPNAISVRDASLVGPVLGPSGLPKSAFFTGTVLTESNIHLSGIRDLEEHAIRRRPWVRGLAPPALREYEQIGAARIYQLVNRLAEQKGVVILGQWFNYLAYDFMSDMAFGGGSELMRDGDQTGLWTTLEKGTATALFMGQVPWLGVYLGHIPGAARAVNEFLEYSREQAMKRLARGSITRDLFHYLANEDLPKKDPPPTAQLRSDGLLVILAGSDTTSSGLTSVFYGLMTDPSAYACLQQEVDRFYPPDEDVCTTKHHRD…
jgi|Dicsqu18370_1|373775|CE373774_947	Dichomitus squalens OM18370.1 v1.0	CYP5035R1	54.24	601		MVLLLSRSLWETLGPSLCLSALLAHQIFRRCEMFSLLLHSSLVFLPPAMATSYTIFAPSDELGVFSTMVFSYVVYLGMLSTSVIFYRFSPFHPLHRYPGPFWCRTSMFWHAVRITAGQQMRYLRVLHERYGDIVRIGPNMISVRDVSLIGPVLGASGIPKSAFYKGTVLSEETVHIAGIQNIEEHSHRRRAWTRGLAPTALRHYENIAATRIRQLVDVLEVQKGVVVLGDWFNYLAFDFMSDMAYVSTSSVILIQLYWHACSFNGGSELMQEGDRDNIWALLEKGIVAGLFIGQVPWLGIYLGYIPGATGPINTLLDYGREQSMKRVAQGSITRDLFYYLNNEDLPQKEPPPFFQLLNDGIVAIIAGADTTSSALTSIFYCLLRDPSTYAALQDEVDQV…
jgi|Earsca1|728492|fgenesh1_kg.7_#_1669_#_TRINITY_DN8962_c3_g1_i5	Earliella scabrosa CIRM-BRFM 1817 v1.0	CYP5035H2_Polyporus_arcularius	83.3	545		MDHPLLPTRPALLAVVGSALIVHLVFKRYEPHRAAVHALLLLAVPAFLSGLFLDRWPAIKALSATYSVFWTTLSFSIALYRLSPWHPLARYPGPLLLKLSKWSMAWISRSGRRHLYTQELHRRYGDIVRVGPNEVSISHAAAIHPLMGTSGLCKGPQWEGRTATQSVPPLIAIADPKEHLRRRKPWNRALNGTSLKAFEPFVTHRAEQLVSRLGVQKGPTDLAKWFSWFTYDLMSDMAFGGGSEMMLNGDEGSVWPLLEIGLVNSDTFGHLPWLADYIRTVPGLGAKMKQMRGFCVQRTEERVKLGNASRKDLFYYLNSEDGVEPTPPLSEVIADGTLAIVAGSDTTSSVLSNVFYCLLTHPEAYARLRAEVDNYYPSEEDALNTKHHADMPYLNAVIN…
jgi|Earsca1|733523|fgenesh1_kg.9_#_519_#_TRINITY_DN8112_c3_g3_i1	Earliella scabrosa CIRM-BRFM 1817 v1.0	CYP5035G1_Ganoderma_sinense	73	563		MIGRNAPMASLVWPPMNALRTPSNLKSTHERHALDTGSSQSMLARSDALIVVISIALLVYLVFKRFEPVHIRHHFGLLLVLPALLAAFVLSPHYAPGRAALIAYAVHFATILTATIVYRASPWHPLARYPGPFIYRLSKLAFAWTASDGKQYVHLHQLHERYGDIVRIGPNEVSLRDAAAIVPLLGPNGLPKGPHWAGRNMTDSAQQLVSLVDIREHARRRRPWNRAFSTAALKGYEEILAPRVEQLVELLATHDSEDRPVDLGKCVGSFTYDFMSDMVFGGGSEMMRDGDKDSVWHLMEQGLAASQVMGHCPWLGIYMGYVPFAAQLMKKLLDYGEEQALKRIGNGSLSRDLFYYLNNEDGSETSAPPLPQVAIDGALAIVAGSDTTSCVLANTFYCL…
jgi|Earsca1|801019|gm1.12089_g	Earliella scabrosa CIRM-BRFM 1817 v1.0	CYP5035N7_Polyporus	66.9	565		MAVTNDGPASLPEPSAVAISVLLALVAHQIFRNYETYSIPTHVALLLAPPALVTAFSAPLGYTLGRALIVYSTYFATLVFSIVAYRLSPFHPLARYPGPVGCKISKFYLGFVSCPGFQHKYLKSLHDRYGDVVRIGPNELSICNASLIPPLLGNNGVPKGPLFVGRMLSDKGLPLVGIQELDVHLNRRKNWSRGMRQGAIKEYEELIESRIRQLIARLEEQTGTVDIGDWFSFFTYDFMSDMAFGGGSELLDAGHDKGNVWKLLDDAMFIATFFGHLPWLGVYVGKIPAATGNLMKLLNYCVACATARVQRGSKTKDLFHYLNQEDLPDAPPPPMQQLVDDGVLAIIAGSDTTSAVLTSVIYCLLTHPDVYEKLQAEVDKYYPQGENALNPKHHRDMSY…
jgi|Earsca1|184441|CE184440_1205	Earliella scabrosa CIRM-BRFM 1817 v1.0	CYP5035AV1_Polyporus_arcularius	64.36	592		MVTTVTALVLMAFGAHQIFKRYETYSIRLHLALLFIPPVVASLYTASNGSTLPSLLLTHLTYIGSLALFIVIHRVSPLHPLACHPGPIACKVSQWWMAYVSLSGYEHLYIAELHRKYGDVVRIGPNEISICDAAAAGPVMGIAAGLPKGPQYYGRMLSDGKNLPLIGIQDIDEHLRRRRPWNRALGASALRDYEQTIAARARQLVGALERQVSAMGPQDDGRPGRECKVILGEWFNRFAYDFMCDMAFGGGSELLESEGKDGDNVWKILDEGMVVGTFLAHVPWLGVYLSHIPLATGALDRLISHCRSLTKQRIRRGASRKDLFHFINNEDMADGEEVPMRQLTNDGCLVVVAGADTTSSAMTSLFYCLLTHPEMYARLQEEVDRFYPPGEDALDTKFH…
jgi|Earsca1|801067|gm1.12137_g	Earliella scabrosa CIRM-BRFM 1817 v1.0	CYP5035N5_Polyporus_arcularius	64.23	562		MLTTLSTVMALSSPYTAVLSVVLALLVHQAFRLYESYNILLHFGLLIIPPSLIALSTTTPTSPHAILGSLALSFTTHLSTLALSIILYRVSSLHPLSRFPGPLGCKVSKLWMAVISRSGYQHRYYKALHERYGNIVRIGPNELSIRDPSAVLPLLGPHGVPKGPHGIGRMLSTTNIPMLAIEDTCTHLLRRRAWNRAFSTSAVAEYAELVAVRAKQLAQRLEEHRGQDIRLDKWMDYFSYDAMCDMTFGGGSELLRDGDAHNVWSVLSEGMTAMTFFGHMPWLGVYFGHIPAATQPIKSLLDRCEELTSQRIQRGSRIRDLFHYINHEDLPDTPSPPRTQVVSDGILAIVGGADTVSGALTSVFFCLMVHPETYGKLQAEVDHYYPVGADVLDTTWHRE…
jgi|Earsca1|799697|gm1.10767_g	Earliella scabrosa CIRM-BRFM 1817 v1.0	CYP5035N7_Polyporus	59.82	555		MSATHSRSESTPWQTTVVTVFLALIVHQSFRKYETYSITSHVSLLLVPQALVVAFWIPSTWSISHAIVEVSLVYFLTLTSSIIAYRLSPLHLLSRYSGPIGCKVSKLYMGVISFGGFQHKYLKSLHDRYGDVVRIGPNELSICNADLVVPLLGNNGAPKGPLFLGRVLSEHRVPLAGIQNVELHLERRKNWARGLSPAALKAYEPMIDNRTRELLTRLEEQIGQINISDWFNLFAYDFMRDMSFGGGSELLKAGSDHGNPWALVDDAMRIANFFGHVPWLGIYFGKIPAANGNLKMLLTHGAACASARVQRGSKTKDLFHYLSQEDRPELPPPPMQQLVDDGLLVMVAGADSTSYTLTAVLYCLLTHPEVYATLQMEIDKYYPAGGDTLNTQHHRDMPY…
jgi|Earsca1|162226|CE162225_1265	Earliella scabrosa CIRM-BRFM 1817 v1.0	CYP5035S26_Polyporus	58.73	550		MDQFLPIFLAIVTHQVFRRSETYSFLIHATLLLGPPALLVTYSSTLNVDAMIAAVTQHVGRVVLLIVLYRLSPFHPLARYPGPIAYRLSMLVPAFSSMTGKRAKYYRALHKRYGDIVRIGPNELSISNPSFIPPLLGSSGLPKGPYFIGGSMSETKTPMVGIQDTVVHLSRRRAWNRGLSPGAIKEYEVVLAGRVKQLVQQLGAQPRNVTLDTWLSYFSFDFMCDMAFGGGSELLRDGDTNHVWSIIERGMVFATFLAQVPWLGIYVGHIPGAAGPLNTLMDSGRQFAARQLAKGSSTRDVFHYLSNEDLVDKEPPPAQQLIDDGVLAVVAGSDTTSIVMISIFFCIAANAHCYSTLQEEIDKYYPPGEDPCTTEHHRNMRYLDAVIHEALRLYPPVPG…
jgi|Earsca1|683000|estExt_Genewise1Plus.C_17_t20107	Earliella scabrosa CIRM-BRFM 1817 v1.0	CYP5035S3_Ganoderma_sinense GS05743	56	587		METLHSVTTSEVPLLAIVKAAVPLALVAHQVFRRYETYSLRVHASLFFLPPSVVALWVTWPFPTRVFMEIPVSITVYLTALVLLVAMYRISPLHPLARYPGPLLRRVSQLVAALHAVGGNQSKTIKALHERYGDVVRLGPNEISIRDPAVIPVVLGTSGIPKGPGHVGGMLGHNNIPMVGIQDMDEHLRRRRAWNRGLSQNALKEYELITGIDVLIIATRAQQLLHRLEEQQGEVILGNWFKYFSFDFMCDMAFGGGSELLQYGDTNNVWRILEEGMVFATFFAKVPWLGVYVGHIPGAARSLRNLHGSSRDFVQRRLQKGSSSRDLFHYLNNEDLPNKAPPPPQQLVDDGVLAVVAGSDTTSLALTSLFYCIMSHPEAYERLEAEVDKYYPAGENVFN…
jgi|Earsca1|604737|e_gw1.1.2281.1	Earliella scabrosa CIRM-BRFM 1817 v1.0	CYP5035AZ2_Trametes_versicolor	55.76	590		MALPAIESQLSTSQSVLAICLFALVIHQIFKRVEPLSISVHLALLCTPVLLGFQLLRGTMPVPWAAAVSFATFVSTLLVSIGLYRLSPFHPLARYPGPIACRLSKFWMACLAFGGYQHRYVKRLHEYYGDVVRIGPNELSFRDPSVLQAMLGTGGLPRGPYLASRALADTDFHNIDLPFVAIMDPVVHSERRKPWLRALSATAIKAYEPMVANRANQLVQVLREQRGEVPIGKFFNYFAYDFLCDMAFGGGSELLRDGDKDNVWQLIEESIQGCTFISHVPYLGVYFGILPGLRLAVDRLQAFTKGFTLKRIERGSEIKDMFHYLNNEDQPEKPPTPLQYLLEDGIVAIIAGSDTTSGALTSLVFCLLTHPSALRRLHAEVDQFYPPEEDPCNPKHHRD…
jgi|Earsca1|639881|estExt_Genewise1.C_1_t70018	Earliella scabrosa CIRM-BRFM 1817 v1.0	CYP5035S22_Polyporus	55.67	582		MGTTSTQLVAAASVPVALVVHQVFRKHETYAVHIHAGLLLIPPVLVAAVVASFSPRSPSILLPSLRDVFVALGVHLLTVVLSVILYRLSPFHPLAHVPGPAALKTSMLVAACDSVTGYRAKHRQELHKRFGDIVRVGPNEVSIIDPNLINAIMGSSGLPKGPYFVGGSMSDKNTNIQMVGIQDTDVHLRRRRPWNRALGPGAVKEYEVMIALQAGKLVQRLEQQKGRVLLGQWFSYFAYDFMSDMAFGGGSELLRYGDRGNVWSILEKGMIVGSALAHLPWLGIYLGYIPGAAGPLNTLCEGARQLAGLRLARGSNRPDLFRYLNHEDLPSKDPPPMQQVVNDGILAVVAGSDTTSVALTCTVFCILTNPDCYAILQAEIDKFYPRGEDPFITGHHHHM…
jgi|Earsca1|161568|CE161567_965	Earliella scabrosa CIRM-BRFM 1817 v1.0	CYP5035N8_Polyporus	54.8	562		MSLFNHVHGGFAIPWLAVTSGLVVQQIFRRVHTYSFRVHATLLVLPPSIARCLSHHVSRYDADLEPVSSFILTYLATLTLSILLYRLGPLHPLARYRGPVACKLSKLWLASVSFHGYQHRYLKRLHERYGDVVRIGPNDLSIRDPSLIGPLLGVSGVPKGPQFVGRLMSDKIQTMVALQDMEIHLQRRRAWNRSFTPLAVKGYEELIATRAAELVTQLEKQHGEVSLGLWLNYFSFDFMSDMAFGGGSNLLTGDKTSVFWTSLHQAMGISTFTSHVPWLGVYLGHIPHVAAGVETLLTHSRQLAKKRIERGSVKRDLFHYLNHEDLPDRPPPSIEQLVDDGILAMIAGADTTASTLTSVFSCLLGNRDAYDKLEAEVDKFFPPGEDALSTNHHKDMHYL…
jgi|Earsca1|770306|fgenesh1_pm.13_#_369	Earliella scabrosa CIRM-BRFM 1817 v1.0	CYP5035N7_Polyporus arcularius	49	573		MTLTDPVYDSQLLSTLALFALVAHQVFRRYETFSFLAHAGLLLFPPLLAIQCSARQLNWTSLSPKGLLLCYTFYYFVLGVSVIAYRLSPIHPLSRYPGPVAYKVSKLVWAYQSLDGYSHKRLKTLHEHYGDVVRIGPNEISFRDANAIGPILGAAGVPKSTYYIGTTLGRITNDVDIMFVGIMNPEEHLRRRRAWNRAFSTAAIKGYEDLVAARARLLIDKLGEQPGEVSLNKWMNNFSYDIMCDMAFGGGSELLKEGDENNLWAVIEEGVEFAFFFSHVPWLAAYVGRIPGAAGPLDTLISHSHNLAAERLKRGSDRRDLYHYLSNEDLRDRPPPTMRQMQDDGLLAVVAGADTTASALTCLFFSLATHPGANATLQAEVDKHFPRGEDPLRSGDYRD…
jgi|Earsca1|162544|CE162543_209	Earliella scabrosa CIRM-BRFM 1817 v1.0	CYP5035S11_Lentinus tigrinus	48	576		MPDIVLHNRLPVAVGGILEPRVMGTMVILGVISHQVLRKYETFSVTAHFALLVLSPCFAYLSTSSRSSSFSFQELLLCLFAHAGTVLMSAMAYRLSPLHPLAHYPGPVQYRISKLVFGLEATRGYSHYRLKDLHARYGDVVRIGPNELSINDVDAIGPVLGSTGLPKSTAYMGGTLGRGRDDIDGLLIGVDEHLRRRRAWNRGLSTAAVREYEGLIAARARLFIERLGQQVGEISLDKWINYFSYDFMCDMTYGGGSELLKEGDTNHVWSIVEEGLVLSHLFAHLPWLGVYVGKIPGAAGSLDTLFSFAREFASQRLRHGSASPDLFHYLNNDDLPQKDPPREQQLLDDSFLAIVAGADTSSSALTSLFFLLGRHPEVHASIQTEVDRFFPNGDNPLSG…
jgi|Earsca1|626821|e_gw1.14.577.1	Earliella scabrosa CIRM-BRFM 1817 v1.0	CYP5035N7_Polyporus arcularius	47	569		IAHQVFRKHESFSVYQHAALLLGPPLLARLYSTQELSLTISAYQDYALSYTILLVTIGLSTVIYRLSPCHPLASYPGPKHYRVSKLAWAYGTLSGYSHYTTKALHEQYGDVVRIGPNEISIQDPGAVSTILGVPGVPKSTFYVGPTLGRSTNDTNMMLIGIIDRDEHLRRRRAWNRAFSTAAVKNHRELVASRVRLLVERLEEQGGEVFLGRWMEYFSYDFMCDLVFGGGSELLKGGGADNPWSVIEKGVVFAHFLSHVPWLGVYVGLFPGAAGSLSSLTSQAHRLTMERLRRGTVRRDLYHYLNNEDLQDTPSPPVEQLLEDGLLAIIAGSDTTASALTSTLFCLATHPHARTALQAEVDRVFPQGWKDLSIDAQEMRYLNAVLNEAMRLYPPVPGGG…
jgi|Earsca1|801066|gm1.12136_g	Earliella scabrosa CIRM-BRFM 1817 v1.0	CYP5035Q1 Ganoderma lucidum GL06812	47	578		MVATSLFQYYQPPTLLVCLALVAHWVFRTYETFSVTAHTALLLATPPLVIYWFVEQGYTSSSVLQDLFFGYGIYFASIATSVVAYRLSPLHPLARYPGPTKYKLSKLVWAYETTLGDSHYRLKALHERYGDVVRTGPNELSVRHVDAVSAVLGVQGAPKSPFYIGASLGRGAQDGDGLIVGIRNIDLHMRRRRAWSRAFSTAALRDMQEHVAPRVRLLVDTLEARVSEAVLLDVWINYFAYDTMCDIVFGGGSELLREGDRSGIWAIIHTGVVVATFLSHVPWLGVYVGHIPGAGGALDTLTAFAHKLTADRVRQGTTRRDLFHYLNNDDLEDVPPPPMKQLLDDGMLALVAGTDTTAGTLTSVFFCLATHPGAYAALRNEVDCFFPAGEDPLMYADYR…
jgi|Earsca1|262364|CE262363_3037	Earliella scabrosa CIRM-BRFM 1817 v1.0	CYP5035S6_Polyporus	46.55	580		MASEYEPIHGRSPTFVILVVLALIAHQIFRTYEPYSLIAHATLLLIPPFVIHAVVERLEVASPSVWWCYGSYLSMLGLCVICYRLSPLHPLARYSGPVRYKISKFVWACENLSGYSHYRLKAMHERLGEVVRIGPNELSICDPAAIRPTHGTPGVPKSPYVIGASLDATGSDVHMPLIGVMELGTHQSQRRAWNRALSTVAVKEHAQIMVAWARVLVERLAEQQGEVSLDMWLNYFTHDFVCEMTFGVDAGLLRNGDPDDHMAKIAHGVLFSTFFGHVPWLGILVARLPGLGSLLHALMTFAYKRTDERLRRGSKSRDIFYYITNEDLPDKPSPPLQQLRNDGIHAIIAGADTTSSALTSVFFCLATYPDAYACLKAEVDEFYFAGVDALDGDNHHAMP…
jgi|Fibsp1|889927|fgenesh1_pg.56_#_70	Fibulorhizoctonia sp. CBS 109695 v1.0	CYP5035AF2_Paxillus_involutus_ATCC_200175_v1.0	55.32	555		MDSSPLSYQDAVLVTIGSGLVCHAVFKRYEPTAPSTHLGLLVAVPAILAWLFIPHHSNIVSAFASSIGIYVASLVTSIVAYRLGPLHPLAKYPGPMLCKLSKMWMSYMCTTGRQHIYYHSLHDKYGDIVRIGPNELSVRDAAAVNPMMGSQGLPKGPVWSGRDPENKTKALIEISGPEHTRRRRAWNRAFNSEALKGYEEIIEKRATQLMQTLGNQVGSTDLAMWISYFTFDFMSDMAFGGGSEMLREGDKDGIWRALDGSSMLTTAMGHSPWFGQYYKYVPLGTEKTKFREFAINRAQIRMKQGSMTKDVFHHFLNENGTDAHPPSLIEVISDSALLIVAGSDTTSTVMSSLFWFLMCNPTVYNRLQNEIDSAFPPGENALDPSKHVHMNYLNAVINE…
jgi|Fibsp1|743454|e_gw1.82.162.1	Fibulorhizoctonia sp. CBS 109695 v1.0	CYP5035AF2_Paxillus_involutus_ATCC_200175_v1.0	54.95	555		MDCSPLSYQDAVLVTIGSGLVCHAVFKRYEPTAPSTHLGLLVAVPAILAWLFIPHHSNIVSAFASSIGIYVASLVTSIVAYRLGPLHPLAKYPGPMLCKLSKMWMSYMCTTGRQHIYYHSLHDKYGDIVRIGPNELSVRDAAAVNPMMGSQGLPKGPVWSGRDPENKTKALIEISGPEHTRRRRAWNRAFNSEALKGYEEIIEKRATQLMQTLGNQVGSTDLAMWISYFTFDFMSDMAFGGGSEMLREGDKDGIWRALDGSSMLTTAMGHSPWFGQYYKYVPLGTEKTKFREFAINRAQIRMKQGSMTKDVFHHFLNENGTDAHPPSLIEVISDSALLIVAGSDTTSTVMSSLFWFLMCNPTVYNRLQNEIDSAFPPGENALDPSKHVHMNYLNAVINE…
jgi|Fibsp1|923026|estExt_fgenesh1_pm.C_3120003	Fibulorhizoctonia sp. CBS 109695 v1.0	CYP5035AF2_Paxillus_involutus_ATCC_200175_v1.0	54.95	555		MSSSPLSYQDAVLVTIGSGLVCHAVFKRYEPTAPSSHLGLLVAVPAILTWLFIPHRSNIASAFASSIVIYVATLVTSIVVYRLGPLHPLAKYPGPMLCKLSKLWMSYVCTTGRQHIYYQSLHDKYGDIVRIGPNELSVRDAAAVNPMMGSQGLPKGPGGSGRDPESQAKALIDISGPEHTRRRRVWNRAFNSEALKGYEEIIEKRATQLMQTLGNQVGSTDLAMWMSYFTFDFMSDMAFGGGSEMLREGDKDGIWRALDGSSMLTTAMGHSPWFGQYYKYVPLGAEKTKFREFAINRAHIRMKQGSMTKDVFYHFLNENGTDAHPPSLVEVVSDSALVIVAGSDTTSTLMSSLFWFLMCNPTVYNRLQNEIDSAFPPGENALDPSKHVHMNYLNAVINE…
jgi|Fibsp1|779072|estExt_Genewise1.C_220025	Fibulorhizoctonia sp. CBS 109695 v1.0	CYP5035AF2_Paxillus_involutus_ATCC_200175_v1.0	54.61	542		MSSSLLSYQDTVFVTIGSGLVRCCHNFACHNLPSISKACHLVFKRYEPSAPSTHLGLLVAVPAMLTWLFVPHCSNTVFAFGSSFVIYVASVVASIIVYRLGPFHPLAKYPGPIMCKLSKLWMSYVCTSGRQHIYYHSLHDKYGDIVRIGPNELSIRDAAAVNPMMGSQGLPKGPMWDGRVAGNKTPAKPLIQISGPDHTRRRRPWNRAFNSEALKGYEEIIEKRANQLIQTLGDQVGPTNLSKWISYFTFDFMSDMAFGGGSEMLREGDKDGIWRALDGATMIGTALGHSPWLGQYFKYIPVGSERRKFRNFAISRAQIRVKEGSMTKDVFHHFLNESGTDDHPSSVAEAMSDSALVIIAGSDTTSTVLSSLFWFIMCNPGVYRRLQDEIDNVFPPGEN…
jgi|Fibsp1|1051510|estExt_Genemark1.C_2070036	Fibulorhizoctonia sp. CBS 109695 v1.0	CYP5035AF2_Paxillus_involutus_ATCC_200175_v1.0	54.48	558		MSSSPLSYQDTVFVTIGSGLACHLVFKRYEPSAPSTHLGLLVAVPAILTSLFVPHCSNTVFAFGSSFIIYVASLVASIIVYRLGPFHPLAKYPGPIMCKLSKLWMTYICTSGRQHIYYRSLHDKYGDIVRIGPNELSVRDAAAVNPMMGSQGLPKGPVWDGRFAGSKTQAKPLIQISGPDHTRRRRPWNRAFNSEALKGYEEIIEKRANQLISTLGDQVGPTNLSKWISYFTFDFMSDMAFGGGSEMLCEGDKDGIWRALDGSTMIGTVLGHSPWLGQYFKYIPVGSERRKFRDFAISRAQIRVKEGSMTKDVFHHFLNESGTDDHPSSVAESMSDSALVIIAGSDTTSTVLSSLFWFIMCNPDIYRRLQDEIDKVFPPGENALNPSKHIHMNYLNAII…
jgi|Fomfom1|424094|CE424093_631	Fomes fomentarius CIRM-BRFM 1821 v1.0	CYP5035H2_Polyporus_arcularius	81.97	549		MDFHLPARHALVVIAGAALIAHLIFKRYEPHRVAVHLLLLLAAPSFLTTLLIDRWPAIKALAVTFFVFWSTLVSSVAIYRLSPWHPLASYPGPVLLRLSKWSMAWISRSGRRHLYTQELHRRYGDIVRVGPNELSINNPAAIQPLMGTSGLRKGPQWEARTATQSVPPLIAISDPKEHLRRRKPWNRALNVTSLRAFEPIVANRAEQLVTRLSEQKGPTNLAKWFSWFTYDLMSDMAFGGGSEMMLNGDEGSVWSLLEIGLVNSDTFGHLPWLADYIRTVPGLGAKMKEMRSFCCQRTEERVKLGNASRKDLLYYLNNEDGAEPTPPRSEVIADGTLAIVAGSDTTSSVLSSIFYSLLTHPEAYARLRAEVDTYYPPGEDPFNTQHHADMPYLNAVINE…
jgi|Fomfom1|1363757|gm1.1551_g	Fomes fomentarius CIRM-BRFM 1821 v1.0	CYP5035N7_Polyporus	69.82	560		MVATDTGSTPSSSQAVAVAASLALVAHQLFRKYETFKISVHASLLFLPPSLCVAFLAPPDWPLSRAVLTIYSTYFVTLVVSTVIYRLSPFHPLARYPGPIGCKISKLYLAAISIPGYSHKYIKSLHERYGDVVRTGPNELSICNSSLIGPLLGTNGVPKGPMFVGRVLSDTNLPMVGIQDLDVHLNRRKKWTRGLNQAALKEYEHLIANRVRQLVGRLEEQKGQVVIGNWFSYFTYDFMSDMAFGGGSELLEAGHDEGNVWALLDDAMFIATFFAHVPWLGPYIGKVPAATGNLIILLNRCMECATERLRRGSKTKDLFHYLNQEDVNDAPPPPMQQLIDDGVLAIIAGADTTSTALTSLMYCLLTHPEVYERLQEEVDKYYAQGENVLDTKHHRDMPY…
jgi|Fomfom1|130388|CE130387_124	Fomes fomentarius CIRM-BRFM 1821 v1.0	CYP5035AV1_Polyporus_arcularius	67.25	571		MSERTRFRLLQLVSSQNWTPRAAWVHKSRLLGPTNRETSPGIVRSMDFLLSSLIFLALVCTPKIAHQIFKRYETYSIRSHATLLQGPPTLIASSDLSHSTRSLLSALFVCHIVYLGSLSAFIILYRISPFHPLAHYSGPISCKVSQWWMAYISLTGYEHLYITELHRKYGDVVRIGPNEISIRHPSAVAPVMALAKGPQYHGRMLSDGTHLPLIGIQDVDDHLRRRRPWNRAFSASALKEYEETIAGRARMLVSALERKALASQEVVLGKWFNYFAYDFMCDMAFGGGSELLQGGDENNVWKILDEGMVIGTLLAHVPWLGIYLSHIPLATGPLDTLISHCRNLTKQRIQRGSTRKDLFHFLNNEDLPDGHREHPAPIRQLTDDGCLVVVAGADTTSSA…
jgi|Fomfom1|1363759|gm1.1553_g	Fomes fomentarius CIRM-BRFM 1821 v1.0	CYP5035S18_Polyporus	65.26	567		MNPATVQATFFPNVYSTTLLLIALALLAHQVFRRHETYSIPIHAVLLLVPPTFVALCDCVITTSISSPASPYTTSYYYGLYFGVLTFSVILYRLSPWHPLAQYPGPLLCRTTKLWNAFITVDGRQNRYYLALHERYGDIVRIGPNELTIRDPSLIGALMGSSGVGKGPNFVGAMLTETNVPMVGISDTEEHLRRRRAWNRGLGPSALKEFQHLIIKRARQLVDRLAEQNGVVDMGKWFNYFSYDFMCDMAFGGGSELLQEGDKNHVWRVIEEGVVPATFLSQVPWLGIYISHIPAAVKPLNEFILHGQGFAMQRLERGSTTRDLFHYLNNEDLPERQPPPMRQLIDDGILAIVAGADTVSSAMNSIVFCLLAYPDAYKRLQAEVDKFYPQGENVFDMKY…
jgi|Fomfom1|1363762|gm1.1556_g	Fomes fomentarius CIRM-BRFM 1821 v1.0	CYP5035N5_Polyporus_arcularius	59.18	561		MSPDACTGILASAAALLAHQGFRRYETYSIGIHLALLFLPPALVATSNATRVLYCTLFHTLSLAFPIYFATLAFAIVLYRLSPIHPLAHYPGPLGCKISKLWMAVLSQSGGQHRYYKALHEKYGNVVRIGPNELSIREPSAVMALLGPTGVPKGPQGIGRMLTTENLPMIGIEDTRAHLLRRRAWNRAFTSNAVSQYEELVGVRARQLVQRLEEHRGQEVSLQKWMDYFSYDAMCDMTFGGGSELLRDGDHDNVWSILTEGMTAMTFFGHVPWLGIYFGHIPAATKPVKTLLNRCQEFTVQRIRQGSQIRDLFHFLNHEDLPDSQPPPYPRSLATYVKLQEEVDHYYPPGSDIVDTKWHRDMIYLDATINETLRLFPPGVGVLSGNYLLETAESLRALY…
jgi|Fomfom1|1233304|fgenesh1_kg.1_#_10316_#_TRINITY_DN5777_c0_g2_i2	Fomes fomentarius CIRM-BRFM 1821 v1.0	CYP5035S6_Polyporus	57.8	564		MTLEFLSSHFSVLPVTVNVACAMVAHQVFRKYETYRLSVHFALLFGPPTLTTTYYALTSRPPSPPILHTFLVFFETYLAALILSVVLYRLSPLHPLYRYPGPVSHRISFLVPALKSISGKRCKDIRDLHALHGDVVRFGPNDLSIIDASLVTPILGVFGLPKGPYVIGGSMSDEHISMIGIQDNEEHAKRRRAWNRGLSPGAIKEYEGIIMTRTKQLVRRLEEQHGEVALDRLIKYFSYDFMCDMAFGGGSELLRDGDSANVWSIIEHGMVFAMFLTHVPWLGFYLSYIPGAVGPLNTLTTRGREFAATRLARGSSSRDLFHYLNNEDLPGKEPPPPQQLTDDGVLAVVAGSDTTSIVLISLFFCILAHPDTYEKLQNEVDRFYPQGESPSSTELHREM…
jgi|Fomfom1|1343990|estExt_Genewise1Plus.C_1_t60416	Fomes fomentarius CIRM-BRFM 1821 v1.0	CYP5035N8_Polyporus	51.83	573		MDLFSRPILPSSRPEVGVALIVALVSVPLNVDTSAHDHLSTLSALQVVHQLFRRFEAYSTFVHASLLVVPPIVFAYLLDSVLSSVRLYLATYITSLVLAVIIYRVSPFHPLAQYPGPLACKTSKFWLAGIAFKGYQHQYLKRLHERYGDVVRIGPNELSVRDPALIPALLGPSGAPKGPQFFGRLLSDKILTMVALQDPEAHMHRRRSWGRAFTPTAVKGYEDFISARVRQLIAQLERRSGAVQLEQWLNYFSFDFMTDMAFGGGSNLLGGNDQNPFWVILNQAVQFSTFLGHVPWLGVMVGHVPFAKAGIDVLLAESRELVRRRVQRGSLKRDLFHYLNHEDQADKPSPPSEQLVDDGILAMIAGADTVSSALASLFSCLLEHPQVYAKLQAEIDEFY…
jgi|Gyman1|804697|e_gw1.2.217.1	Gymnopus androsaceus JB14 v1.0	CYP5035AG2_Hebeloma_cylindrosporum_h7_v2.0_(11406)Hebcy2	47.39	536		MDCNKYSLDQCAYAIFKTHEPRSPTSLVILLVLVPATTLPFLFQSPAGVVARAGVSFGVYYSALSACTVLYRLSPWHPLASYPGPLACKLSKLYMAYISQGEKQHLYLYDLHKLYGDIIRTGPNEVSLRSTDAIIPLLGPFGLPKGSFWDGRFPANRARPLISVRDSKEHAIRRRPWNRAFNSTAIRNYEPLIFERTSQLVDVLAKQTGTVDLLKWIHYFSYDIMNDFVFGGGTQMMRDGDVDNIWPQIESSQKVALFLGHVPWLGQLIFRVPNLAKARKSLMAYATKLAAARSARRSTHKDLYYYLFDEAETALRPLSKEEAFSDSLLAIGAGADTTAGTVSNIFYFLLTNPSAYARLQDEIDRLSDSTLTYDTQAGMPYLNAVINETLRLLPVVPSG…
jgi|Gyrli1|796093|fgenesh1_pm.14_#_124	Gyrodon lividus BX v1.0	CYP5035AF2_Paxillus_involutus_ATCC_200175_v1.0	86.2	558		MCPLSLQDASILIITAGLACHVVFNRYEPVNPLSHVALLVFVPGILTTLLLSNLSSTVRTLACTCLLYYSTILTSILVYRLSPFHPLAKYPGPIPCRISKFWMAWMSSDGKQHKYYYNLHQKYGDVVRIGPNELSFRDVNAISPLLGYPGLPKGPHWDGRMAEQTTIRALISVRDPAEHARRRKPWTRAFSSAALKGYEEILGKRVHEFVTALEKQEQFDFMSDMAFGGGSEMLRDGDKDNTWHLLESGLPLALVLSHVPWLGQYYIKLPGIGADLKKFRLFCQERALFRRSQGSQSKDLFHHLIDEAGFERSPPTFGEVASDGVLAIVAGSDTTATTLSSLFWALLDNPTAYRRLQEEIDHYYPPGEDALSTAHHQQMNYLSAVINETLRLFPPVLSG…
jgi|Hexnit1|1215331|fgenesh1_pm.1_#_175	Hexagonia nitida CIRM-BRFM 1802 v1.0	CYP5035H3_Polyporus	82	550		MAFILSTHHALLVTVGSALMVHLVFKRYEPRRVPVHVVLLLAVPSFLSVLLVDRWPAIKALSVTFSVFWTALVSSVALYRLAPWHPLARYPGPLFLPLSKWAMAWISRGGRRHLYTQELHRRYGDIVRVGPNELSINTATAIHPLMGTSGLRKGPQWEARTATQSVPPLIAIHDPKEHLRRRKTWNRALNVTSLRDFEPFVAARAEQLVSRVGMHKGATDLAKWFSWFAYDLMSDMAFGGGSEMMLNGDEGSVWPLLEVGLVNSDTFGHLPWMADYIRTVPGLGAKMKQMRSFCMQRTEERVKLGAASRKDLFYYLNNEDGAEPTPPLSEVIADGTLAIVAGSDTTSSVLSSIFYCLLTHPEAYARLRAEVDTYYPPGEDALNTKYHAEMPYLNAVINE…
jgi|Hexnit1|1268939|gm1.4816_g	Hexagonia nitida CIRM-BRFM 1802 v1.0	CYP5035AF4_Suillus_luteus_UH-Slu-Lm8-n1_v2.0_(24266)Suilu1	78.55	564		MSALSMQDTLPAIVAAGLVCHFVFNRYEPDSPLSHVGLLVIVPSILTTLLLPSASTFMRAFGCAYLLYYSTIVLSVVVYRLSPWHPLARYPGPVPCRISKFWMAWVSRDGKQHCYYARLHQTYGDVVRIGPNELSMRDVNAVSPLLGANGLPKGPHWDGRMAEQSTIRTLISVRDAAEHSRRRKPWNRAFSSAALKGYEEILGKRVQQFVAMLEQRTEPVDLAELISHFTFDFMSDMAFGGGSEMLRDGDKDNTWHLLESGLPIALVLSHVPWLGKYYVKLPGIGEDLKKFRMFCQQRATLRRSQGSQSKDLFHYLIDEAGLERHSSPPTFAEVASDGVLAIVAGSDTTATTLSCLFWFLLSNPQTYRRLQAEVDRFFPPGEDLLSTVHHPHMSYLDAV…
jgi|Hexnit1|1266762|gm1.2639_g	Hexagonia nitida CIRM-BRFM 1802 v1.0	CYP5035N7_Polyporus	70.97	558		MVDGGEGAQTLAIAVSLGLVAHQVFRKYETYNISFHLFLLLAPPALATALAAPPQWSFVHAGLVIFGTYLAALVSSIVVYRLSPLHPLARYPGPIGCRISKLYLGAISIPGFQHKYIKSLHDKYGDVVRIGPNELSICNSSLINPLLGPNGVPKGPLFVGRVLSDTKLPMVGIQDLDIHLARRKNWARGMSQAAIKEYEQFITRRARQLVARLEEQKGEVNMGSWFGYFTYDFMSDMAFGGGSELLEAGHDQGNVWRLLDDAMFLATFIGHVPWLGVYIGKIPAATGNLIILLNSCMECAVERVKRGSKTKDLFHYLNQEDLADVPPPPMQQLVDDGVLAIVAGADTTSGALTSLFYCILTHPEVYAKLQAEIDKYYPPGEDALSTKHHRDMPYLTAVI…
[truncated: 216 more rows]
